# Supplementary material for: Characterization of Platelet Function-Related Gene Predicting Survival and Immunotherapy Efficacy in Gastric Cancer
Source: Front Genet. 2022 Jun 28;13:938796. doi: 10.3389/fgene.2022.938796 (PMC9274243; doi:10.3389/fgene.2022.938796)
Supplement: Supplementary file 1 [file Table2.XLSX]

ID	GSM387789	GSM387791	GSM387792	GSM387794	GSM387795	GSM387796	GSM387800	GSM387801	GSM387802	GSM387803	GSM387804	GSM387805	GSM387806	GSM387807	GSM387808	GSM387809	GSM387810	GSM387811	GSM387812	GSM387813	GSM387814	GSM387815	GSM387816	GSM387817	GSM387818	GSM387819	GSM387820	GSM387821	GSM387822	GSM387823	GSM387824	GSM387825	GSM387826	GSM387827	GSM387828	GSM387829	GSM387830	GSM387831	GSM387832	GSM387833	GSM387834	GSM387835	GSM387836	GSM387837	GSM387838	GSM387839	GSM387840	GSM387841	GSM387842
ABCC4	4.60434383153242	5.02910352123809	4.88510665590012	4.332825489657	4.00284309562561	4.01779390816346	4.96612037128208	3.07103862050415	3.92580485556467	4.22224822989556	4.12476530048554	3.36493146453695	4.56357264703818	1.24306695612867	5.12613330106695	3.97910215110593	6.11720913816965	3.12305780060379	4.62699924156765	3.20555417291955	3.92217722950377	3.87486485523937	4.47759735407402	4.36434647113641	4.46702609725798	3.22299545946361	4.30090720905986	4.62699924156765	4.47721961603868	4.537755612099	4.56013636548676	3.29728658471738	4.86835110252353	4.022739387607	5.56424247108954	4.10180840831598	5.50486531939343	6.30821144780379	3.96579260670273	4.31144370322032	4.06408620032334	5.04518184735423	3.35249787487874	3.88057111487927	4.52708112469361	5.99284727621588	3.88393506973973	4.15307515547382	5.28100461795533
ABHD6	3.6796927041932	3.80425293777773	3.98471597079475	3.52947408466296	4.63658971520374	3.70110511122792	4.19219506637849	4.81885459698468	2.89611001229231	4.47328293734622	3.92162209785809	4.34700023824505	4.49921533426729	2.78173175828206	4.49711575481933	3.7600652891827	4.20951610177477	2.94560211446272	3.8732944667001	4.31572186817108	3.18517549719039	4.48579412700197	3.72517269296976	4.9788598907963	4.44078473521403	3.93276839949115	4.47264803492657	4.89029126141746	5.11132664523632	2.72057832159992	4.76292785257842	3.73704469498809	4.51317973635636	4.59462667081655	4.09173834528658	5.1436722539384	4.26280269808217	4.1127972977031	4.07607374280862	4.14042928762574	3.54090943464947	3.65053053744276	4.54430308776116	3.77334813599892	4.44039666395446	4.11851701544559	4.41411073785373	3.97960138143207	4.28600956524799
ACTN2	2.20800031585389	1.30263550753399	2.0823426935875	1.7141257008956	1.83862558141335	2.31236675630832	1.7924064318579	2.13735046483627	2.50743762831038	1.7432884217441	5.551177735935	0.997578911335603	1.90782743653247	1.74655281260357	2.15183446425115	1.7985690104821	1.82275125407482	1.73833202936231	1.84987715021418	2.0252753072065	1.87810782123086	0.524477114980636	4.04797474495327	1.9139884099979	2.04847480218146	1.95400034796016	2.22650047563562	1.37619792730487	1.74367574546772	1.76643057104507	3.03081843187138	1.9705391102718	4.26417355777892	2.01555030422411	1.86235444571531	1.49666618227079	1.80089845468499	1.37838123007062	1.00644757218749	1.90252431290594	3.27087037323931	1.68232401668133	3.41213004047269	2.00842825640236	4.55265792073861	1.41014897575665	2.12480439779808	2.21254043633531	2.62135776939006
AHSG	0.102554499919248	2.93233905792289	2.77610875929393	1.54168390373975	1.81048014948861	2.33908719395444	0.79760026195726	2.54241688726998	2.39116677924132	2.3778039141218	1.93852552448559	2.02351380031712	2.17525987427778	2.56321760630185	1.39818250139215	2.51398624308138	2.06147464365166	1.5612272888909	2.46001864644394	1.47467698682477	1.91700226507459	1.47988929590315	2.23855709418222	2.61035579833976	2.52801198296219	1.10718653660158	1.6463978571621	1.0660229830696	2.76338170373872	1.53391415164288	5.42131784626568	1.87863417172939	1.94621548024268	2.46382713690169	1.47467698682477	2.46605230243873	1.80337108070346	1.83808637139417	1.6015910594642	1.95600224591602	1.90850929279774	2.37962901777876	3.23444653902405	2.33875206912903	2.24350859198857	2.67670480672292	2.41310108584788	1.37301104494064	2.20368719129246
APOA1	4.88082834392899	2.51152387531592	0.165658041691708	0.760593730084656	2.06688285157013	1.86517037221253	5.30767776189503	4.83241762836089	4.86659251572046	3.05864447310049	2.50360062186284	2.60029194845043	3.5767120072116	2.04794718315993	3.90188505800525	3.32192094747935	6.56422286606239	1.84902425812286	2.47599944052932	2.97032761198981	2.93167137640798	1.67171688117221	2.19653304980509	6.3343346642235	5.54021364239134	0.601420479072651	3.74349340451999	2.35334916818919	2.6810372063612	2.70271438496481	6.60666735281006	2.1173594494974	1.94247516659733	1.80729199994805	1.73792310775463	9.01056470520532	5.45576823421913	9.49095924808303	5.50679117511281	4.7282057413101	2.95169559302617	4.56559865392099	4.41372529821439	0.0075117300953127	3.23725591757416	3.10562153790374	2.44541783958263	3.87201258496087	2.99535451316496
CD36	2.81176165273662	2.87624152147778	3.51425567494198	2.77025069734602	3.9670857972486	1.37153586741974	3.26202496345743	2.89051177111926	1.97512222986883	1.69561793371364	3.09852155311758	1.21940368078499	3.66352606026918	3.53996108757892	2.80349205459343	1.90922011181	2.75968902679301	2.55648968779896	3.46524724972802	1.45383859356209	2.93343106791772	3.11824471980364	3.38557566948133	3.69196054600729	3.05493670920453	6.69977855857945	3.86320523372922	5.0429217831075	2.17786267279979	2.56237994318916	4.54426392816951	2.9814524131509	4.62039580620432	4.27071660516961	2.40348090352103	5.3915296716304	3.17504106329484	2.60009052011899	6.02994145820648	2.80153935406013	5.62889124401351	2.77893828876445	3.3199049435002	3.72839824713036	4.81941737674002	3.03386202409123	4.87775216351169	5.7492596625227	2.79137353957549
CFD	5.93587611497756	2.32840993628796	5.42351984059905	5.98747671273665	7.39884532964192	3.22450960697425	4.41654914941186	4.6953812069396	2.17704658427122	5.46846602900249	7.34073967441027	5.03346487087841	7.05554409718059	5.45173931941111	5.88020771027627	4.14266633455392	4.83427277627919	5.9846287079347	7.38999083996331	6.17620942692345	6.43653634111147	5.90242096965361	5.77358137454997	7.749915488338	5.02746969406852	9.26181178520381	5.68371384972123	9.62149212342176	6.84505050512909	6.1505094757537	8.96871519753788	6.06173027460381	8.80906687295491	7.80101895702724	6.76118157373809	8.90720723033914	4.64234870681823	5.07992443304837	10.4938682730162	5.13258878813043	7.26996229818722	5.35268979411462	5.27570271922879	5.08344798101576	8.73573097135311	5.28944075278953	8.14491955862617	8.79507492877305	5.35708888260047
COL1A1	9.96382006014194	9.12974335282641	10.1299961918564	11.451344287886	9.41537413670249	8.53819062397145	7.84749962450971	8.68396310081108	8.85601842191994	6.19271322236688	9.31314007857224	8.10312385818482	9.29307808815028	10.071516180893	10.0664503932975	10.5071548997095	9.14709450827444	11.0963100715102	9.98076379304725	9.66852175103527	10.9474809244062	8.92262317085355	10.0664503932975	8.77435028800354	10.6019868506725	11.8772223872969	8.87061255476583	9.35380533067799	10.7816858115858	11.4733450108966	8.75181229065031	9.59530615379777	9.59134680519703	8.4833850436407	9.47871469548977	9.13266134870983	10.2754220777925	8.07243900072035	11.6077622154678	10.5202539591708	10.8673549041799	11.2738816440589	10.0617733143666	10.6085579151563	10.0468020443324	9.94569767509131	10.4599697312074	11.134540315262	8.81892497052079
COL1A2	9.74453584041138	8.37895652209526	10.114950764736	10.8414298748577	9.97891544451944	7.4918158529048	8.24432723869557	8.18285959033411	8.19276925389085	4.69326366042283	9.33480614232282	7.64994070556359	8.98071413958555	8.91390877938614	9.667224611339	9.95733781097339	8.45418915133736	10.3189813331459	9.78204610936561	9.28396836405628	10.2721825327558	8.01010098561987	9.64888421266075	7.68043868979728	9.81226817811386	10.9064055270146	8.50423069508385	9.03895968669573	10.1418210751636	10.9064055270146	9.02724720244412	9.08081011541018	9.6218066615945	8.88128518769521	9.38965123236857	8.94722857806955	9.69771386041604	7.30386731672508	11.037967234358	10.2192792573811	10.4297191952615	10.5076660535144	9.50516965924254	10.2192792573811	10.2051488057139	9.29167813063722	10.1797038042818	10.3651527566689	8.53984118248393
DAGLA	3.47440393176335	2.54833796345031	4.20066396460782	2.45707318226359	4.10779229550642	3.2043905573754	4.53468668669794	3.42516743936319	2.78829193690584	1.57265833014105	2.68798130888209	1.79736142672144	4.65698218620424	4.55172642931683	2.53094781673321	3.55849606610115	0.607151115403494	4.1325446771433	4.04587380122524	4.60926775154205	3.51536060308731	3.03507160835995	3.30430641062644	2.40520864372596	3.25827148089265	3.16959904708997	4.37178540158832	2.34374320297927	2.5297731812048	3.61016381931813	3.50578969685697	3.42974338014776	2.27658746784663	1.68211057467894	4.25765578745187	3.40991628881947	3.95568252951084	4.82531912862927	2.46332136334403	4.61946367708939	3.13430677698632	2.82855173181234	3.74355870777428	3.12921089789914	1.96803230769301	3.00118519646889	1.74635739891989	2.79788602003656	4.01632803050081
DGKB	2.59527463812071	2.0399642217853	0.81730845600006	1.91803193160624	2.8169651437776	1.65700637494214	0.801438541738868	0.532575505063794	1.84145874642702	1.19553425764035	0.71559507994501	1.52689183704066	2.47738717795931	2.09962761519572	2.00346416498838	0.140018216439019	1.8062866292405	0.725093258053924	0.376720258070742	3.22385626946475	1.62427316888702	1.73598698169902	1.57509418965074	1.78175988440371	0.558822642281496	2.30267748913034	0.820273749591116	0.297174200659784	0.854459151840015	1.63295733734	2.38104107414904	1.38049851587223	2.42603291869923	1.94492299070582	0.872401536983133	0.419717445501647	1.81792307183903	1.86652517847137	2.13313697576718	1.01412295584105	2.52423566205198	1.8918810613103	1.45932615647655	2.08211600370471	2.56874518605856	2.54445997495083	2.31260877789642	0.880755139671289	2.27470084471545
DGKG	2.38943102458741	2.93000380292002	2.30173422321159	2.89112262030788	3.79935870255194	2.37559315422151	2.48739553239642	2.1345268281847	1.87217605320157	1.6011918188032	2.85833785485732	1.20722767154849	2.31541676335381	2.83798960718222	1.13342025157351	2.86974044225005	2.22422579593274	2.63177180736344	1.6951893042097	2.14897416888945	1.8718772928904	2.93208879474748	2.84078567411812	2.64479874341818	1.93660250826848	2.49092706246434	2.17794720882549	2.5196711962132	2.71186628534665	2.38043467751403	3.51913537138786	3.03033933884637	3.71156863675551	3.2979320934245	3.66348354927679	2.341454260253	2.81805138442643	1.95984789863586	2.91438138366682	2.61869429520741	2.99193692569468	1.83876667252492	2.27617117263646	2.75676233955602	3.63918919713269	2.42039857089934	3.82102863124041	1.5332827832296	2.38293710469947
DGKI	2.97321657107271	3.0842787401151	2.98914626057207	3.12524546760058	2.69235140384243	2.34352168989493	2.32018113609498	1.62538527765138	3.62181508664891	2.01497959752777	2.99284041798216	2.77844829734049	2.14077670104807	3.22977665452039	0.690555260354761	2.39438732311632	1.29970493410119	1.51906374572192	1.32752262537158	1.02844141365535	2.35975441105192	2.21162565747467	2.61581127375961	0.749377380315346	1.92971800761036	0.857183218322869	2.84427197535647	2.30406528802819	2.05613691519528	2.42163419762803	3.71609278289791	1.40693672080904	2.17780956672447	3.43091587921213	2.10050039109707	0.551851587251779	2.81403292272489	2.08663038967195	2.50775629804453	2.50066762262385	2.36650084300721	0.799272658059923	2.50706869685305	2.78096636903453	2.88293568725824	2.16876819009713	2.7610084292637	2.29010236196032	2.5509459484925
F2	1.69059167529687	2.18524528763582	3.62100333324854	1.15900593930373	1.52017394603486	1.4771989427746	2.80731268403787	3.58421803513577	1.1338562667343	1.89513946637897	1.57437065785859	0.760727586223128	1.17300947473044	0.842990953361805	1.26818615887561	1.98721516004856	4.4808383923597	1.87614785962782	2.50169343747253	1.24768496734246	0.959660765584213	3.36902716336786	1.18553986096002	1.68331067450479	1.8328343056608	0.987104178767977	3.87543151735852	1.55589808782788	1.10851119028915	1.73551534443065	4.86801608298016	3.14973391407096	0.469379814396778	1.20971126900286	0.496528362466951	1.41487821100727	1.24979579012771	4.15917970143391	1.79590184350258	2.7743051619737	1.15490177451055	0.85306929564082	2.73207221998088	1.04513890451138	2.04084379077145	1.53957665554128	2.13496529943549	1.3810075676479	2.79908290917616
F2R	6.02962296090474	6.00779139730962	6.21038100543572	5.62620572695341	5.40693849213138	4.00865716732917	6.39807945538576	5.30161367071891	6.13356661197217	4.93567637803775	5.59357565599899	3.97948126224327	5.45018014117538	6.09611445045391	5.20653144311424	5.3529130279003	4.86832166202505	4.4126744242657	5.91764242888642	4.88511709524979	7.99855282248446	5.76066176508363	6.62132549091393	5.02276167596037	5.5987794968471	7.02153284933119	6.4427408553126	5.46695832795748	6.44363585571987	5.42020364171621	5.35055391617087	6.70639378147709	5.35171657880469	5.83272358394759	5.27633817304742	6.56674396945155	6.54437595766232	5.30206651273592	6.35550960756783	7.76798124854998	7.05467148393391	5.99622808473279	6.49214172969338	7.39124456531991	5.74936128088537	5.07136801982398	5.21488441364374	8.9894503232683	5.89434607913518
F2RL2	6.11280718984586	4.86625250854438	4.74849483444578	5.75926488943446	4.16391475477811	3.2577648145345	4.47240696897	3.88406794766548	5.0505789841354	1.99398748237382	5.44719639086799	2.24939282438544	4.85926788244284	4.71109595375358	3.71977039675329	2.97803371732213	3.92412571839083	1.5806043971715	5.08745813184001	2.78390224691313	6.07797295079525	3.50180669698423	6.33792515899939	3.30808991606027	3.81891854486449	3.66044958487977	4.46752210525221	2.80476725709662	5.09521380959474	3.8108474277355	4.23010380807452	6.01613951088064	3.88102687467472	3.68862870391807	3.49437697780624	4.53281895339093	6.05349311744476	3.7380999671764	1.16281398753736	5.61125755745401	5.69995960610421	2.72110059829949	5.12764614835003	6.64768281463234	5.02810053379267	3.62397948862121	5.10138060314882	8.40821105197719	5.34204194169918
F5	6.92930804581717	3.78685789351855	6.02961216547765	3.61879734751376	3.24375487066282	3.61518221960459	6.51862736237462	2.06834445560921	3.5901900220758	7.58444776693603	2.49719366378859	2.72180685001118	6.41843209128492	2.91565574219099	7.26958212446426	1.87991518554132	2.76591075969373	3.32108900283587	3.97823118970767	3.85998783246673	2.89416564933499	6.32108141509151	2.51547927074887	6.13098821824563	2.15267182368428	3.33719677887945	3.07309212729129	4.67827566557875	2.0575945469485	3.8181734176076	3.14912422211706	5.47951765624492	4.26221011998445	3.12129036215023	1.87795640094247	4.60375093914404	5.10693215252325	3.10289709407147	3.80063306817975	6.01562741984769	4.72203590426207	3.76938640777755	7.06800594348972	6.14328677269059	2.88998127242258	3.53960857784983	2.16617473326649	2.86686361721059	6.38047619666798
FCER1G	8.84662703943295	7.71616685552106	6.75931871240641	7.65953546421933	5.75148862566952	6.34708573327052	5.98725480177347	5.83839626820036	7.14835212115725	5.73636611984513	7.08228322031868	6.27222387490267	7.46197431420005	8.0735704612697	6.70296502351947	6.62369225399733	7.17493252628545	7.08557660996624	7.93976387973289	6.98998978970197	8.54019720669412	5.33152489409692	8.37873002770594	4.84049306483818	7.07282064806576	8.76781072594577	6.99542382750647	6.29607892690099	7.77572898345355	8.40045235672903	8.75772954922582	8.11258362350707	7.37408042395115	7.05745856127829	9.13610176590496	6.82950405705483	8.19519454481235	8.71573877618436	7.54554598521801	7.24222806906982	7.11717847873152	9.64332094177757	7.08828084493448	7.71797905925206	8.35341055016769	8.16393239422884	6.98234047784744	9.50056388011104	7.89206662322347
FLNA	9.29594781156681	6.82352294761926	8.33640228872207	10.5327675578588	11.5426195575169	5.01962139021325	6.68518728685576	6.41837800013488	6.8023677376139	7.18268472566196	10.7430194451338	6.38401938722427	7.55073808862392	6.5919960410699	7.56824606798853	7.5150578917978	6.55561937424673	8.45077020997378	7.50542947659696	6.59324248997049	8.8949278074144	7.09876823181989	10.882175745379	7.78426312760583	8.07015592209321	9.03851606001537	6.7195190200185	7.49089654703637	7.65952974062996	8.13597003836924	10.3297354146525	7.98205687895218	10.7954475719334	10.7130505972859	8.53503024856002	7.79535107819154	8.7834056317671	7.48894687443372	8.83292351705539	8.19656019866462	9.93598807400984	8.24814959946158	9.57844994062151	9.70789069544539	10.6456715924765	7.98700981021692	11.6969947502086	9.14700669676876	9.81148359022897
GNG7	3.48677497913982	4.40241572408595	2.29500361008027	3.27913278600069	4.42415507484746	3.20715699529585	3.06321230827286	2.94312832456253	3.93631687721247	2.3278187153303	3.84758570166401	2.5953100993417	4.13225818669606	2.67882193174037	2.09598288741888	2.49971330876991	3.67168515989305	2.3828272655078	2.71723532180236	2.82402929875282	4.445746751554	4.1429870483811	3.53364021914214	3.82749483330076	2.83928126544752	2.7524260309803	3.81310781008629	4.87852051444026	2.94703987203861	1.78189364613948	3.28894575636551	3.2205512732775	4.05127532108285	3.37680389283422	2.21981318764401	5.06773211045863	3.04086697085426	3.55886063048679	4.3809061408535	2.83119656820447	3.53842880906657	3.74294320789586	3.20789993167387	3.03934993387353	4.0764494768212	2.47087955688833	3.76044931116535	4.34713662926626	2.26575874600081
GNGT1	1.99264661954735	1.9015371397734	3.86332948025196	1.41589347538898	1.62067420623603	3.51731463436437	0.315046248337173	2.88773159454304	2.31016145936543	4.24815640431585	2.60400847251371	0.89696732430754	0.991087606019791	1.7760810674758	2.35919936355938	1.6363191039362	2.33340035169214	2.15098864909029	0.813927625014121	1.86335929482421	0.864859478779669	2.71424970452249	2.70486090451763	2.31383316958955	0.439247189607703	1.11609152430821	0.0625542958837972	0.97632870055404	1.99452804979841	2.43105758022434	2.52018552551247	1.86796310668438	0.333636662825889	2.26168142236059	3.10721730593249	1.82342555411407	2.26013664358622	0.6414687463212	2.65936291787211	0.574098945816	2.6332902150758	0.555482782366184	1.02811590430046	3.09562462309136	2.34556927268739	2.07831340942634	0.476366307402499	0.741637956275102	3.21901031242138
GP6	2.56504887044578	2.32986269011209	2.31017059299398	2.29946937317924	2.64185263235339	2.24881639141268	3.09774547682138	2.67041005095425	2.47425860454451	1.80663590658038	2.25348215102621	2.96417084465379	2.45528757404254	2.74020570923017	2.75659889236947	2.07437746856465	2.36660614253849	3.04132688148666	2.6039149306447	2.46736369985887	2.18480136787392	2.72062854026007	1.12798760146421	1.78850153894356	2.40679859623488	2.81013664495538	2.40551694452989	2.24025433583609	2.37796182017748	1.7971440581605	2.52416845548453	2.21154016151391	2.64139705449685	1.74839692548988	0.784869104855742	2.92163333813121	2.22598369042815	2.31953881154243	1.23387560461587	2.5254775153029	1.15381183484303	2.62483623423133	2.80022609041707	1.91013770904166	2.80356087917584	2.299007093343	1.94087418241697	1.62099113302826	2.15008084020143
LYN	6.34872161787371	7.4519451280776	5.84787438440913	5.47441127414436	4.70591323525187	5.89651275835854	6.43812182099049	5.88480486002723	7.73135637005707	6.16416736739938	5.42135446892874	7.38977706261571	6.94891056479386	7.15026233629512	6.49271369110146	7.01028499260963	7.80274996204227	6.56741911375868	6.61687639309093	7.20551861336106	6.68665443391718	5.91757645267901	6.84926838863249	6.19700377139792	7.7718539567135	6.18179079871641	6.3604911723097	5.17981535883223	6.69142985545664	6.01353880020646	5.91757645267901	6.34483587286458	5.0753491510421	5.64028039097379	5.85810101155799	5.99551086314365	6.47097214535292	6.5667045777683	5.27130821422363	5.22081617786339	5.58267727473993	7.23230203878418	6.0897677972498	5.56365429191008	6.00052090198087	7.0568052234936	5.09926485718323	6.12921409481027	5.21958036558693
MMRN1	3.47932353011742	3.25643600067294	2.75528119637012	2.41421557782329	4.29744250954205	1.65637180268779	3.24496673403034	2.0455394564018	0.0648521762208372	0	2.78822634797684	1.67060780605238	4.20820141563881	1.74722242962317	0.705470813719208	1.76492659575166	2.33430969783428	2.17249377514629	3.25999964747636	1.27109978197135	4.16550877485339	4.75947539888653	3.67989255764804	3.95137268325598	2.05219740620579	4.91943425014203	2.93543218541458	4.77177892300393	0.633355570541639	3.00241689725328	5.70077762571282	2.74651714430716	4.69186764654053	4.20625455118351	2.03256762425165	5.4511338018954	2.69251103625851	2.72817444589301	5.16618275320515	2.52147034074052	4.5503978497491	2.65555695131538	2.4528091889197	3.03816758995299	5.72774911108328	2.03638219814798	4.45986905055018	4.54666154184681	2.47277188944365
P2RY1	3.06331132022229	2.72859620530576	2.52560668674381	3.3492394285171	3.66460321983652	3.07134543602541	3.13232176364169	2.7512026265714	3.35459811591983	3.22085585943278	2.65788990674407	2.36873576330986	2.45178213634774	3.70684559156406	2.34235785804757	2.38881258707511	1.66517693716871	2.12629474787024	0.394206259703732	2.10157491550648	3.11248507931921	2.378337767734	1.84815019961607	2.62375011629419	1.33219142649437	2.02456483809743	1.23717256085784	2.58609822768959	2.2585056684927	3.02001159223903	2.50378969071441	2.08805125984354	3.56495435994687	3.2081207490309	2.2022173825124	0	2.6542723024959	2.1742724418009	2.29724210565188	3.00484005587175	3.16769018208385	2.62984797754535	2.18772919942984	2.85599735148699	3.28081291391215	2.43590260473736	3.78717445929447	2.8942276795444	2.03680575228556
PDGFB	4.10374299753672	4.14286781385083	4.75616311518163	3.67207857808067	3.7706705714234	3.647911452251	4.24865904451274	4.81050949142883	5.29781192836751	4.04331777096305	4.03588224691824	4.50478289206322	4.06750702236691	5.01116845267133	4.39224899427026	5.50276074452058	3.1254882098574	5.82168146585063	3.2975640100557	4.17962408398339	3.57964434288946	3.93638454587841	4.70255495041857	3.75501278405802	4.92019238121386	5.56804652940615	3.93420367384096	4.29347150986132	4.75517909003052	4.66638998358106	4.42366220077095	3.97664827105938	4.48475369445978	4.30301219985205	5.0162862489745	3.7973165644713	4.42739001334648	4.62224523923046	4.912526391252	3.32885584909799	4.26256416450328	4.62839415348698	3.5579487332192	4.29070020301149	4.57726512850085	4.50228917403698	5.08321020397402	4.46961053744948	2.92217235377746
PRKCB	4.3483416996796	4.87380947188933	3.02829934614573	5.20250022698643	6.39367556932273	2.26219246196258	2.79421721805436	2.54745373121305	3.78620836171852	2.4545898397185	5.35035579298986	2.86467541055775	4.07577867524614	2.28596981966835	1.80492857007078	2.30445684836219	4.03044895468496	2.5304325078475	3.26529503401747	1.66957266686071	4.47210088575432	3.31930834394203	5.53103529590217	3.27537439371031	2.66117805331812	3.41782309264757	3.17477233475334	3.19754325509796	2.40885502342034	2.67524824928109	5.02227836367086	3.23522768318408	5.78865824086979	5.33476373373203	3.37833618946643	4.19446242917622	3.59205425862072	3.2313313340038	3.9663907508669	2.38931741879615	4.27723189847781	4.08047140610827	4.57134466554298	4.0257183037024	5.63418326394965	3.04763061581355	5.88462946893912	4.12331929084194	3.4762966356359
PRKCG	3.80120142561251	5.40966572897628	1.64296342494683	2.12389500335973	2.49186187817094	3.34760438058273	3.35916072718528	2.46414680252434	2.21586957095862	4.79808607694452	1.68260604792045	3.89887904920626	2.93723819418417	3.58294901804271	1.29235408210809	0.52601395432877	3.03619470056014	1.65918228812582	3.8237593460815	1.16293260534322	3.32563467378337	1.86875535174024	3.62284758740308	3.14751676281688	2.85008093207763	2.37936465023528	1.83657331577446	2.34606894332414	1.31558521757762	2.88472594253689	2.49140703378987	2.82648034437067	1.5155978865394	2.36424467944994	3.07943616920158	2.23827274499881	3.05804376521265	2.47422534742081	3.15290529380562	2.69858944134037	0.944047640208526	3.14131158199406	0.832110008693492	3.80473546665315	2.45178816916561	3.54922185262159	2.52326455754128	2.89673082476747	2.56289342258968
RHOB	8.54834467303309	6.05841526964172	8.08259421475561	9.30080019889437	9.91584371795089	8.19909332940561	7.82331572635781	7.7434949490383	8.80060312475716	5.86782231881712	9.81036206724122	7.51843838869197	8.74426639530552	6.14180991257159	6.28942362332895	8.70630857750167	6.59346643613216	7.74237831423815	8.31829962758422	7.60435712838164	8.24821093908781	7.5256418903986	9.19061908499949	8.26235240622655	7.66699097676364	9.47090771201334	7.5510944040239	8.16838018488573	7.5987678810751	7.43001386320659	9.70758783935408	7.61081868910345	9.41573404130201	9.57156023561724	5.84274378356081	8.50564747437639	8.40782947141405	7.69958410455624	8.54572351100855	7.3761707675005	9.14696074763409	7.98577061564878	8.60596972725147	8.52719289205249	9.60612438796999	7.38092762314119	10.1499428843124	9.13111859624362	8.76327883395816
SERPINE1	6.19134456812009	2.91098113404849	6.02084668324432	6.20092526875499	4.86013072853149	1.676893818863	6.22108565249756	6.25885930280317	7.53424905693724	3.02783771408269	3.6780543165959	2.75666741958029	6.92384647534441	6.41645679114296	6.24142141470017	7.71333227146132	2.24966494537862	8.35675030566	5.93169095121756	5.60012106436667	5.88251422030761	3.47931563179973	5.52599482225784	4.09834727477679	6.02559550439531	10.5209097554687	6.7930544712725	5.54039957717794	6.92625315577871	5.471027974063	5.73500610487899	4.01387041339443	4.20251371895037	5.02135603040457	8.00684692567883	6.53670804582345	7.52936969986971	6.11340449628559	6.03311441682124	6.35919609669095	7.71333227146132	5.84601409687414	4.95038615691029	6.04443386938888	6.2717776340545	5.29737312139796	5.02695116756098	9.15503541352012	6.550656829067
SPARC	10.0418990937927	8.317065159077	9.18404892593518	10.6789963733675	9.4123512923091	6.5464912234643	8.3025871853421	8.11887304806008	8.6040171437761	5.57294087610817	9.08371302056259	5.69774201188212	8.78027952595316	8.18632032074074	8.84155767880883	9.35101818900889	7.95131487659748	9.49496037729791	9.34730913151463	8.57769749359452	10.7189793891862	7.61862161041388	9.80046749194794	8.09037317767623	9.35437570038327	11.0732346766161	8.41008254404729	9.10296124662629	9.76575617630615	10.6587170802922	9.12525877444478	9.25117631945004	9.75100314836416	8.47703147030413	8.8856935570733	9.25514045377066	9.89406742222801	7.34202227517128	11.0172153629158	9.84669595037529	10.3964767315428	10.2026690394418	9.83597139349762	10.6883590124863	10.2380323104606	8.93353205403779	9.97381194394265	10.5511478909484	8.56685145819327
TIMP1	10.947291233503	9.20579810214673	10.0957794143042	11.389168385691	8.93391298017441	9.46261091416081	9.24154852064386	9.54871051606958	9.74838887909064	9.26438952700772	10.1238265908357	9.72669463094849	9.85902267970406	10.5243609583829	9.65834609697492	10.2158829555559	9.71246027846933	11.4466922868675	10.4287786242469	10.2993859786317	11.3017340356847	9.33392512026663	10.8085529602561	8.56817722479135	10.6505007638011	11.9992494804524	9.93874622264348	8.66317889260543	10.4504129024539	10.5870562005782	10.2158829555559	11.1464703324644	8.97854286853542	9.61075918356939	10.8085529602561	10.2879384161243	11.5717945468378	9.91351398261488	9.9470853241413	11.389168385691	11.466369763448	10.7019503277135	10.8249072137772	11.2881059632811	10.4741715086145	11.1163912843935	9.06495927587041	11.5965666495248	10.8551580928041
VAV2	5.15053590797858	5.35198188480216	5.40047359438236	4.54466050154606	3.84039076607833	6.41757605237154	5.0479343328974	6.16474541604098	4.37110105298039	6.43245701460041	4.88420401754799	5.25229485660343	5.20904051103299	5.26530907625213	5.32980937143085	5.91869685815108	5.88295815320006	6.79185672061346	4.91242558921836	6.8277992564137	4.2336308463209	4.7946950788214	4.70309847760617	5.33359323861303	5.92480829743743	3.87611463970447	5.16264156179995	4.42352320633184	5.12097303373943	5.95541099224715	4.53445846618564	4.81477873478707	3.74279061673132	4.68728324821114	5.02959949126123	4.18062154336341	5.38449368994907	5.8607362155863	4.59692741764481	5.55715720079717	4.30502689712628	5.58558232153391	4.44696240639905	4.40436429963601	4.1034840648098	5.59070819189647	3.80580718917544	5.03305239548977	4.95543871566195
VEGFA	6.11472328104078	6.9410404417263	6.18071965418567	5.13418507700304	4.46656079028451	7.65251063241783	6.78081841267026	6.46308160855307	7.9773325802319	4.85161709469376	5.09534228563568	5.55787619693068	5.7292002039263	6.14369611830467	6.92722815401573	7.47554787087731	6.64526367514765	6.15778630246131	6.41072815132024	5.36583012205297	5.56666946584884	6.0749454321244	5.47344004909541	5.70055744306288	6.65946075907267	7.4491176854723	5.76356729204798	6.33821731031419	7.08293675448405	4.82855071507664	4.82901501303267	5.19021353398755	4.67062012543007	5.77778669172619	6.56765200305253	5.94295059400758	6.60196787021418	5.97887795376957	6.17059964013844	6.15924480197992	6.48279096265288	6.40221858899701	6.09188610995067	6.76100275564498	5.03013591308224	7.38501770926299	4.8597583449515	6.51319890562902	4.54560475766288
[truncated: 143 more columns]
