# Supplementary material for: Characterization of Platelet Function-Related Gene Predicting Survival and Immunotherapy Efficacy in Gastric Cancer
Source: Front Genet. 2022 Jun 28;13:938796. doi: 10.3389/fgene.2022.938796 (PMC9274243; doi:10.3389/fgene.2022.938796)
Supplement: Supplementary file 2 [file Table3.XLSX]

geneNames	GSM662509	GSM662510	GSM662511	GSM662512	GSM662513	GSM662514	GSM662515	GSM662516	GSM662517	GSM662518	GSM662519	GSM662520	GSM662521	GSM662522	GSM662523	GSM662524	GSM662525	GSM662526	GSM662527	GSM662528	GSM662529	GSM662530	GSM662531	GSM662532	GSM662533	GSM662534	GSM662535	GSM662536	GSM662537	GSM662538	GSM662539	GSM662540	GSM662541	GSM662542	GSM662543	GSM662544	GSM662545	GSM662546	GSM662547	GSM662548	GSM662549	GSM662550	GSM662551	GSM662552	GSM662553	GSM662554	GSM662555	GSM662556	GSM662557
A1BG	6.269	6.5885	6.2195	6.347	6.1095	6.1585	6.156	6.136	6.2225	6.089	6.197	6.0825	6.2705	6.165	6.1145	6.2495	6.1155	6.1435	5.9985	6.054	6.281	6.2415	6.7855	6.194	5.97	6.0765	6.1665	6.41	6.1265	6.2395	6.184	6.5185	6.508	6.055	6.15	6.089	6.244	6.2405	6.1635	6.189	6.4555	6.2	7.299	6.2915	6.497	6.1535	6.1675	6.125	6.3565
A1CF	9.14	7.332	6.16	6.82033333333333	9.04933333333333	6.39233333333333	6.31266666666667	6.33033333333333	6.40166666666667	7.073	6.78233333333333	6.70966666666667	7.573	6.64733333333333	6.62633333333333	6.72266666666667	6.28966666666667	6.37733333333333	7.304	6.368	6.67566666666667	6.01833333333333	6.76233333333333	8.20233333333333	6.77966666666667	6.71033333333333	6.23166666666667	6.16433333333333	8.143	6.112	5.97233333333333	6.10566666666667	6.34133333333333	6.51	6.17833333333333	8.216	7.04833333333333	6.477	8.57233333333333	9.23933333333333	6.50966666666667	6.16633333333333	6.37266666666667	7.78433333333333	6.297	8.678	6.94233333333333	6.938	6.215
A26A1	6.125	6.01	6.0825	6.021	6.22	6.218	6.0955	6.1445	6.1445	6.188	6.246	6.0905	6.009	6.1425	6.1675	6.098	6.041	6.039	6.1595	6.0545	6.121	6.1745	6.215	6.1335	5.964	6.0065	5.929	6.2235	6.112	6.0215	6.0855	6.0505	6.3265	6.11	6.0155	6.0305	6.0585	6.1655	6.103	6.095	6.0235	6.106	6.192	6.1315	6.092	6.0795	6.1595	6.063	6.0285
A26B1	6.017	5.95	6.26	6.149	6.028	6.073	6.225	6.035	6.013	5.898	6.177	5.998	6.172	6.065	5.91	6.175	6.02	6.023	5.99	5.886	6.071	6.078	6.074	6.048	6.18	6.117	6.006	5.822	6.082	6.14	6.069	6.155	6.161	6.025	5.983	6.237	6.093	6.26	6.072	5.918	6.133	5.935	6.179	6.073	5.6	6.109	5.981	6.176	6.237
A26C1B	6.03	6.301	6.131	6.487	6.181	6.105	6.193	6.231	6.093	6.107	6.086	6.317	6.224	6.007	6.186	6.245	6.207	6.265	6.039	6.23	6.099	6.185	6.108	6.018	6.18	5.993	6.089	6.506	6.093	6.122	6.202	6.703	6.061	6.131	6.087	6.268	6.038	6.126	6.09	5.938	6.259	6.12	7.025	6.117	6.019	6.151	6.288	6.005	6.173
A26C3	6.175	6.23733333333333	6.083	6.03533333333333	6.14766666666667	6.151	6.046	6.32033333333333	6.28833333333333	6.07533333333333	6.26	6.123	6.20833333333333	6.15233333333333	6.15166666666667	6.12166666666667	6.09066666666667	6.25433333333333	6.08233333333333	6.264	6.173	5.99533333333333	6.30366666666667	6.19566666666667	6.13233333333333	6.08866666666667	6.42466666666667	6.36433333333333	6.07166666666667	6.15333333333333	6.20033333333333	6.304	6.52	6.15033333333333	6.16033333333333	6.14233333333333	6.37533333333333	6.335	6.05033333333333	6.14833333333333	6.67533333333333	6.12566666666667	7.533	6.142	6.57566666666667	6.111	6.006	6.09566666666667	6.09666666666667
A2BP1	5.9645	6.03875	6.0235	5.956	6.02425	6.011	5.9115	6.02075	5.94075	5.9595	5.97725	5.9855	5.99125	6.02875	6.09675	5.9645	6.0375	6.03675	5.98175	6.03275	5.90725	5.96225	6.02225	6.08275	6.00775	6.11925	6.05825	5.9165	5.979	6.052	5.99325	5.98725	5.98075	5.95575	5.917	6.10525	5.9785	6.05925	6.06175	6.03	5.99025	6.04225	5.8595	6.02325	6.00375	6.01825	5.9645	5.9535	5.9825
A2M	10.253	10.856	11.231	12.003	11.061	12.023	11.245	11.65	10.966	12.847	11.57	11.821	11.257	11.218	11.83	11.668	12.187	12.603	12.23	13.165	12.902	12.472	13.226	11.481	11.81	12.998	11.135	12.21	11.627	11.416	12.81	12.003	12.592	11.144	11.962	11.562	11.281	12.006	12.715	10.671	10.953	12.539	10.685	10.967	11.376	10.342	12.877	10.361	10.873
A2ML1	6.04	6.355	5.812	6.125	6.048	5.864	6.075	6.279	5.958	5.878	6.102	5.924	5.956	5.907	5.997	6.223	6.12	5.887	6.093	6.033	5.917	6.141	6.047	5.834	6.017	6.259	6.026	6.29	5.801	6.211	5.816	6.051	6.146	5.845	5.824	6.1	5.974	5.875	6.162	6.261	5.922	5.932	6.138	6.042	6.629	6.067	5.961	6.032	6.001
A3GALT2	5.8975	6.359	6.07	6.033	6.028	6.001	6.1465	6.084	6.0875	6.0195	5.8395	6.0255	6.019	6.0375	5.991	6.007	5.8745	6	5.9875	5.8195	6.058	6.056	6.103	6.0055	6.1125	6.077	5.851	6.095	5.895	6.0855	5.885	6.172	5.9165	5.982	6.1315	5.9325	5.917	5.9605	5.7735	6.045	5.9545	5.8865	5.8805	5.9395	6.0645	6.087	5.9545	6.038	6.2265
A4GALT	5.93	6.909	7.602	7.89	7.078	7.916	7.333	7.366	7.962	8.762	7.177	7.481	6.864	7.676	7.111	7.14	8.443	7.738	6.974	7.309	7.741	8.299	7.807	7.076	7.142	7.912	7.327	6.51	6.825	7.123	8.213	6.981	7.286	6.583	7.426	6.887	7.724	8.075	7.529	6.462	6.265	7.933	7.05	6.451	6.064	6.313	8.061	6.521	6.928
A4GNT	6.054	6.194	6.174	6.609	6.37	6.135	6.237	5.956	6.148	5.665	6.057	7.348	6.042	6.438	6.31	6.127	6.09	6.23	6.453	5.909	6.092	5.98	5.958	6.567	6.974	5.874	6.043	6.347	6.126	5.792	6.17	5.859	6.104	6.134	6.356	6.368	5.971	5.956	5.86	6.285	5.929	5.999	5.888	7.16	7.194	6.2	6.142	5.753	5.991
AAA1	5.986	6.1094	5.947	6.089	6.019	5.9982	5.965	6.1442	6.1312	6.066	6.0112	5.957	6.0302	6.0164	5.9808	6.0148	5.8722	5.9544	6.1006	6.0882	6.1178	5.9786	6.0942	6.0574	6.0812	5.9736	6	6.0382	5.9678	6.1178	6.0996	5.9418	5.999	5.9866	6.0108	5.957	6.105	6.0228	5.9602	5.956	6.0874	5.952	6.019	6.0086	6.0402	5.9798	6.0542	5.9874	6.0646
AAAS	7.036	6.011	6.919	7.012	7.599	6.762	7.167	6.814	7.06	7.385	6.875	7.069	7.124	6.893	6.984	6.928	7.129	6.889	7.251	6.956	7.004	7.116	7.355	7.287	7.102	6.989	6.912	7.221	6.894	7.104	7.196	7.6	6.852	6.725	6.89	6.732	7.357	6.728	6.995	6.793	6.369	6.372	6.043	7.023	6.047	7.433	7.008	7.472	6.876
AACS	7.858	7.785	6.965	7.728	7.774	6.901	8.146	7.882	7.799	6.784	7.384	8.677	7.61	8.253	7.872	7.866	6.767	7.051	7.468	6.852	7.518	7.092	6.848	7.189	8.237	6.927	7.358	7.974	7.601	7.928	7.189	7.754	7.525	8.001	6.729	7.603	7.648	7.212	7.156	7.587	7.648	6.954	8.276	7.929	7.846	8.284	7.11	6.777	8.048
AACSL	5.886	5.777	6.273	6.73	6.083	6.278	6.29	6.035	6.139	6.006	5.946	6.071	6.124	6.024	6.262	5.843	5.975	6.23	6.157	6.139	6.219	6.2	5.871	5.84	6.164	6.049	6.156	5.996	6.09	5.977	6.073	5.913	6.188	6.102	5.867	5.931	5.85	5.957	5.971	6.084	5.826	6.174	6.08	6.253	5.854	6.053	6.088	6.396	6.031
AADAC	10.206	7.498	6.95	7.176	9.946	6.89	9.803	7.605	8.7	6.712	7.599	8.061	7.026	8.783	10.137	9.571	6.164	7.509	8.203	7.23	7.634	6.133	7.062	8.758	8.681	6.685	6.862	8.507	10.747	10.066	6.26	8.317	6.801	9.866	6.711	9.15	6.918	6.29	6.928	11.05	6.624	10.19	6.04	8.383	7.363	10.142	6.53	7.304	10.445
AADACL1	8.6255	7.468	7.5965	7.885	8.5575	7.96	8.519	8.1365	8.4815	7.3685	8.8355	7.7225	8.803	8.561	8.777	8.536	7.462	8.0195	8.6015	8.0675	8.617	7.3085	7.935	8.2165	8.972	8.2995	8.861	9.3975	8.675	9.335	7.2505	8.814	7.9865	9.209	8.1935	9.1535	8.426	6.869	8.0315	8.4935	7.9635	9.149	6.9585	9.1585	9.276	8.6375	7.661	8.4815	9.049
AADACL2	6.357	5.921	6.007	6.097	6.15	6.217	6.263	6.141	6.115	6.265	5.997	6.272	6.229	6.083	5.98	6.281	6.122	5.96	5.931	6.275	5.973	5.915	6.114	6.149	6.168	5.865	5.979	6.114	6.134	6.052	6.205	6.522	6.068	6.168	6.174	5.828	5.929	5.816	5.678	6.288	5.925	5.952	6.128	6.2	5.96	6.027	6.257	5.909	6.064
AADACL3	6.151	6.101	6.114	6.065	5.955	6.002	6.151	6.043	6.067	5.964	6.083	6.034	6.225	5.924	6.018	6.082	6.083	6.016	6.295	6.269	6.002	5.836	6.196	6.207	6.129	6.205	6.064	6.051	6.238	6.28	6.089	6.106	6.578	6.071	6.195	6.078	6.1	6.226	5.949	5.991	5.934	5.942	8.211	6.157	5.985	6.027	6.072	6.37	6.222
AADACL4	5.839	6.112	5.84	5.852	6.247	6.046	5.938	5.897	5.984	5.695	5.975	5.975	5.931	6.024	5.943	6.02	6.001	6.194	5.852	5.886	6.062	6.027	6.147	6.103	6.055	6.034	6.119	6.03	6.113	6.272	6.207	6.132	6.026	5.986	6.044	6.005	5.991	6.142	6.137	6.072	5.937	5.802	5.704	6.014	6.133	5.839	5.905	6.444	6.091
AADAT	6.50775	6.0635	6.65875	6.5245	6.30475	6.38775	6.534	6.88475	6.45525	6.449	6.45625	6.60475	6.5875	6.3525	6.6175	6.59075	6.58775	6.337	6.587	6.44275	6.66375	6.4945	6.58775	6.6095	6.49675	6.397	6.65775	6.6205	6.385	6.559	6.26575	6.82425	6.78	6.39375	6.62575	6.36775	6.76625	6.3225	6.27675	6.47175	6.83175	6.1045	6.24575	6.49075	6.87725	6.2425	6.20425	6.268	6.226
AAK1	6.44366666666667	5.93766666666667	6.52233333333333	6.09733333333333	6.38533333333333	6.44466666666667	6.58833333333333	6.50366666666667	6.501	6.69633333333333	6.483	6.40066666666667	6.47766666666667	6.32933333333333	6.586	6.40433333333333	6.58766666666667	6.43233333333333	6.501	6.29066666666667	6.39066666666667	6.28266666666667	6.22033333333333	6.41966666666667	6.24733333333333	6.35233333333333	6.40366666666667	6.25966666666667	6.37933333333333	6.73	6.19966666666667	6.14266666666667	6.22766666666667	6.447	6.38266666666667	6.295	6.17566666666667	6.18133333333333	6.30566666666667	6.098	6.16566666666667	6.38666666666667	6.56433333333333	6.19666666666667	6.12433333333333	6.15433333333333	6.20533333333333	6.48933333333333	6.53033333333333
AAMP	8.374	7.813	7.775	8.281	8.47	7.986	8.257	8.446	8.623	8.088	8.131	8.06	8.535	8.552	8.39	8.39	7.877	8.091	8.668	7.038	8.333	8.054	7.86	8.608	8.431	7.764	7.869	8.765	8.516	8.156	7.964	8.37	8.172	8.489	7.388	8.236	8.348	7.748	8.142	8.141	8.477	7.633	8.779	8.977	8.201	8.638	8.181	9.287	8.646
AANAT	6.13	6.045	6.008	6.077	5.924	6.02	6.309	6.098	5.989	5.877	5.854	5.762	5.988	5.951	5.973	5.995	5.958	5.902	5.937	6.057	6.095	6.235	5.876	5.798	5.851	5.992	6.067	6.101	6.207	6.074	6.009	6.101	6.013	5.734	5.713	5.933	5.965	5.938	5.872	6.114	5.874	5.875	5.963	5.93	5.926	5.966	6.155	5.903	5.954
AARS	10.943	10.827	11.353	11.457	11.283	11.262	11.522	11.337	11.446	11.222	10.95	11.34	11.596	11.145	11.095	11.132	11.646	11.803	11.485	10.845	10.905	11.405	11.251	11.178	11.338	11.098	11.245	11.738	10.451	11.766	11.056	11.321	10.95	11.286	11.324	10.643	11.087	11.507	11.053	10.603	10.716	10.733	10.519	11.34	10.629	10.866	11.379	11.176	11.022
AARS2	8.076	6.782	7.693	7.74	8	7.573	8.217	7.999	7.396	7.76	7.644	7.516	7.842	7.469	7.44	7.677	7.614	7.409	7.818	7.445	7.458	7.323	7.314	8.113	7.802	7.529	7.571	7.61	7.722	7.8	8.067	7.673	7.745	7.508	7.391	7.655	8.044	7.567	8.249	8.113	7.656	8.147	6.098	8.089	7.943	8.449	7.285	8.031	7.453
AARSD1	8.505	8.68	8.983	9.053	8.922	9.094	8.876	9.225	8.808	9.243	8.851	8.907	9.078	8.702	8.574	8.819	9.029	9.061	8.947	8.888	8.961	9.282	8.955	8.959	8.735	9.057	8.975	8.83	8.346	8.802	9.198	8.689	9.221	8.284	8.894	8.452	9.268	9.249	8.873	8.649	9.393	9.119	9.387	9.122	9.079	8.099	8.38	8.429	7.623
AASDH	7.778	7.006	7.849	7.723	7.39	7.812	7.918	7.747	7.804	7.829	7.864	8.145	7.615	7.653	7.767	7.761	8.014	7.525	7.93	7.563	7.693	7.639	7.968	7.74	8.083	7.921	8.045	7.73	8.329	8.131	7.715	7.791	8.159	7.918	8.023	7.62	8.045	7.935	7.552	8	8.285	7.885	6.211	7.862	7.71	7.69	7.59	7.54	7.616
AASDHPPT	7.3045	8.116	7.722	7.6665	7.301	7.6625	7.7795	7.4185	7.6465	7.238	7.9585	7.6385	7.795	7.8975	7.545	7.6835	7.7755	7.7665	7.4915	7.889	7.2115	8.044	7.7995	7.1085	7.6395	7.883	8.2485	7.6765	7.5805	7.581	7.761	7.6215	8.0085	8.0695	8.0195	7.7305	7.651	7.9985	7.625	7.3365	7.905	7.8935	7.0735	7.4785	8.052	7.4865	7.964	8.4875	8.377
AASS	6.098	6.295	6.77	6.577	6.529	6.629	6.2755	6.289	6.6095	6.876	6.377	6.5165	6.3955	6.4655	6.4125	6.3565	7.024	6.52	6.5345	6.732	6.4695	6.7535	6.443	6.424	6.577	6.6355	6.2345	6.324	6.3435	6.6565	7.224	6.428	6.4555	6.357	6.4435	6.488	6.3205	6.607	6.6155	6.353	6.485	6.767	6.1545	6.382	6.2675	6.5565	6.7435	5.9965	6.3895
AATF	8.876	8.556	9.227	9.335	9.229	8.823	9.401	8.772	9.195	9.11	9.135	9.038	9.127	9.039	9.175	8.808	9.197	9.057	9.134	8.983	8.782	9.259	8.801	9.227	8.984	8.857	8.754	9.799	8.233	9.366	9.07	9.178	8.477	9.124	9.221	8.465	9.57	8.959	9.138	8.583	8.727	8.772	9.461	8.904	8.957	9.26	9.169	9.466	9.055
AATK	6.203	6.73533333333333	6.35966666666667	6.02133333333333	6.536	6.206	6.60333333333333	6.081	6.22366666666667	6.253	6.31366666666667	6.28733333333333	6.183	6.201	6.281	6.30933333333333	6.23	6.04833333333333	5.96833333333333	6.07466666666667	6.373	6.30666666666667	6.31133333333333	6.30866666666667	6.18966666666667	6.24433333333333	6.295	6.21666666666667	6.17166666666667	6.42666666666667	6.19866666666667	6.33866666666667	6.38133333333333	6.24433333333333	6.21266666666667	6.267	6.42433333333333	6.25633333333333	6.15333333333333	6.32133333333333	6.52833333333333	6.114	6.83933333333333	6.24233333333333	6.65566666666667	6.376	6.10866666666667	6.19966666666667	6.33666666666667
ABAT	6.78933333333333	6.09533333333333	6.22733333333333	6.179	6.45833333333333	6.13166666666667	6.376	6.05533333333333	6.142	6.14333333333333	6.23966666666667	6.281	6.239	6.14166666666667	6.16466666666667	6.12366666666667	6.083	6.10166666666667	6.26	6.03133333333333	6.21566666666667	6.21566666666667	6.29033333333333	6.51233333333333	6.40866666666667	6.25966666666667	6.345	6.36266666666667	6.929	6.237	6.12633333333333	6.214	6.16866666666667	6.19933333333333	6.244	6.79	6.124	6.221	6.186	7.097	6.08833333333333	6.30566666666667	5.95333333333333	6.21733333333333	6.08533333333333	7.434	6.40066666666667	6.504	6.33566666666667
ABCA1	8.044	8.786	10.068	9.988	8.688	11.19	9.572	9.622	9.584	10.775	10.815	9.742	9.812	9.764	9.501	9.796	10.163	10.795	9.576	9.37	9.94	10.654	10.244	9.113	10.18	10.737	9.976	8.918	9.342	9.068	10.294	9.427	10.093	9.278	10.266	9.767	9.171	11.174	10.495	8.799	10.128	12.04	8.148	8.736	9.541	7.78	11.38	8.55	9.422
ABCA10	6.3755	6.502	6.482	6.552	6.543	6.538	6.1575	6.19	6.528	7.0115	6.3215	6.4035	6.3625	6.312	6.2695	6.398	6.3025	6.7405	6.448	6.515	6.5165	6.4235	6.7225	6.6955	6.74	7.046	6.934	6.534	6.833	6.747	7.553	6.208	6.5115	6.494	6.8275	6.7585	6.5895	6.9205	6.6805	6.714	6.7465	6.187	6.0125	6.5405	6.4115	6.3865	6.952	6.4285	6.0815
ABCA11	6.57	6.644	6.196	6.154	6.221	6.575	6.212	7.022	6.104	6.219	5.969	6.214	6.504	6.395	6.045	6.038	6.371	6.549	6.31	6.221	5.985	6.206	6.092	6.238	6.255	6.183	6.012	6.29	6.155	6.158	6.848	5.929	6.205	6.189	6.375	6.173	6.132	6.585	6.434	6.081	6.212	6.149	5.821	6.177	5.981	6.332	6.514	6.266	6.247
ABCA12	5.8755	5.9425	6.19	6.0085	5.945	6.0695	5.9195	5.953	5.871	5.929	6.039	6.019	6.061	6.0305	6.163	6.097	6.2315	6.081	6.1345	6.021	6.0855	6.0345	5.978	5.874	6.2765	6.044	6.043	5.909	6.0165	6.182	6.0465	5.9375	6.049	6.054	6.1065	6.0475	5.942	6.034	6.1005	5.984	6.235	6.1685	6.1275	6.297	5.9015	5.961	6.045	6.025	6.1235
ABCA13	6.091	5.823	5.948	5.894	6.187	6.029	6.332	5.911	5.694	6.149	5.88	6.011	6.018	5.991	5.925	6.201	6.034	6.726	5.886	6.311	6.201	6.22	5.927	6.249	6.112	6.056	6.304	5.842	6.283	6.138	5.931	5.813	6.113	6.236	6.172	5.921	5.783	5.793	6.727	6.147	6.144	6.03	5.973	5.955	6.211	6.495	5.954	5.82	6.016
ABCA2	6.3195	6.2765	6.517	6.517	6.5965	6.6205	6.7865	6.531	6.8125	7.183	6.549	6.675	6.816	6.593	6.502	6.444	6.802	6.771	6.7535	6.491	6.826	6.4465	6.5705	6.6175	6.195	6.7095	6.1545	6.294	6.426	7.1505	6.6185	6.4665	6.0985	6.8505	6.373	6.198	6.4545	6.625	6.6485	6.342	6.232	6.0345	6.1925	6.5545	6.428	6.216	6.729	6.6855	6.746
ABCA3	7.106	6.436	7.694	7.549	6.817	7.417	7.158	6.131	6.644	8.097	6.534	7.649	6.446	6.842	6.691	6.597	7.763	7.264	6.793	7.589	6.864	8.451	7.435	6.614	7.288	8.114	7.665	6.187	6.672	7.148	7.662	6.263	7.324	6.459	7.739	6.973	8.528	7.658	7.421	6.791	7.55	7.971	6.101	7.092	7.101	6.419	7.651	6.311	6.543
ABCA4	7.086	8.07	6.438	6.938	6.785	6.823	6.848	7.43	6.519	6.616	6.704	6.514	6.501	6.557	6.552	6.645	6.744	6.382	6.648	6.803	7.864	6.694	7.201	7.524	6.553	6.719	7.199	7.092	7.397	7.039	6.771	7.26	7.03	6.534	6.763	6.665	6.959	7.266	6.29	6.934	7.124	6.623	8.891	6.503	6.646	7.156	6.659	6.432	6.536
ABCA5	6.565	6.13933333333333	6.487	6.19066666666667	6.41933333333333	6.26533333333333	6.22833333333333	6.15966666666667	6.337	6.27933333333333	6.09766666666667	6.38466666666667	5.967	6.48833333333333	6.21966666666667	6.353	6.291	6.237	6.20766666666667	6.349	6.17866666666667	6.143	6.18933333333333	6.34066666666667	6.30366666666667	6.316	5.986	6.123	6.43	6.58433333333333	6.27233333333333	6.22	6.27666666666667	6.41933333333333	6.17533333333333	6.368	6.29333333333333	6.27966666666667	6.421	6.516	6.22466666666667	6.46266666666667	6.078	6.13366666666667	6.24333333333333	6.52233333333333	6.385	6.23133333333333	6.426
ABCA6	6.44	6.7455	6.8715	6.7545	6.526	7.125	6.5255	6.143	6.5245	8.451	6.7195	6.913	6.516	6.6305	6.5795	6.543	6.7585	7.474	6.3245	6.4975	6.5645	6.477	7.1195	6.5255	6.478	7.337	6.796	6.1325	6.2815	6.734	7.557	6.173	6.686	6.4075	6.766	6.448	6.8015	6.715	6.8225	6.3975	6.8265	7.154	6.9285	6.215	6.421	6.1035	7.0545	6.1925	6.4095
ABCA7	6.57033333333333	6.22033333333333	6.44033333333333	6.578	6.56533333333333	6.52	6.484	6.977	6.87533333333333	6.68933333333333	6.60966666666667	6.60066666666667	6.53966666666667	6.31566666666667	6.56466666666667	6.46633333333333	6.41866666666667	6.37133333333333	6.75366666666667	6.63766666666667	6.579	6.337	6.93566666666667	7.08933333333333	6.485	6.329	6.853	6.49833333333333	6.571	6.801	6.45066666666667	7.264	6.783	6.579	6.76933333333333	6.63133333333333	6.84666666666667	6.39833333333333	6.48366666666667	6.22266666666667	6.95833333333333	6.70533333333333	6.17133333333333	6.274	6.836	6.66333333333333	6.365	6.26066666666667	6.11966666666667
ABCA8	6.5055	6.975	7.5905	7.6175	6.459	7.6845	7.302	7.3605	7.607	8.3665	6.98	7.576	6.6445	7.3825	7.164	7.423	7.5015	8.348	7.3395	7.5015	6.9315	6.677	8.083	6.938	7.4155	8.4335	6.8115	6.581	6.977	7.281	9.0235	6.945	7.769	7.258	7.553	7.5165	6.815	8.0405	7.3655	6.8925	6.8995	8.1345	7.8935	6.3605	6.4335	6.278	9.398	6.0465	7.854
ABCA9	6.256	6.0625	6.6525	6.359	6.3135	6.704	6.1725	6.1945	6.358	7.1135	6.3975	6.6255	6.4435	6.2525	6.218	6.3955	6.4685	6.7615	6.216	6.459	6.2935	5.9905	6.4745	6.423	6.3295	6.231	6.1205	5.8995	6.0485	6.3915	7.1405	6.02	5.9955	6.281	6.5375	6.4675	6.298	6.739	6.418	6.229	6.0455	6.679	6.071	6.2035	6.135	6.1985	7.4305	6.5045	6.7135
ABCB1	7.1935	6.014	6.6075	6.721	7.6425	7.002	6.1695	6.1945	6.6745	7.291	7.4355	6.8015	6.4325	6.6905	6.826	6.6805	7.607	7.6405	6.995	7.0365	7.1205	7.33	7.419	6.976	6.7155	7.363	6.6365	6.418	6.655	6.5795	7.904	5.884	6.646	6.7235	7.2955	6.828	6.775	6.417	7.8055	7.9915	6.541	9.819	6.1735	6.3565	6.9775	6.0625	6.7195	6.385	6.634
ABCB10	8.007	6.558	7.702	7.617	7.675	7.824	7.652	6.728	7.901	7.658	8.588	7.507	8.056	8.593	7.484	7.763	8.612	7.756	7.408	7.36	7.62	7.885	7.543	7.592	7.589	7.506	7.836	7.283	8.355	7.553	7.54	7.191	8.114	7.459	7.983	8.013	7.506	8.054	7.559	8.244	6.331	8.071	6.018	7.788	7.313	8.257	8.181	8.873	8.389
ABCB11	5.967	6.251	6.029	6.07	6.077	6.043	6.16	6.036	6.242	6.111	6.508	6.192	6.204	6.269	6.104	6.251	6.228	6.226	5.706	6.238	6.149	6.137	6.317	6.216	6.141	6.167	6.343	6.214	6.043	6.418	6.078	6.825	6.571	6.16	6.208	6.036	6.043	6.038	6.005	6.141	6.22	6.016	7.113	6.186	6.494	6.016	5.983	6.05	6.068
ABCB4	5.79	6.531	6.423	5.952	6.229	6.383	6.034	6.173	5.959	6.344	6.523	6.128	5.857	6.043	6.045	5.781	5.946	6.116	5.851	6.395	6.065	6.436	6.518	7.021	5.981	6.405	6.998	5.824	5.922	5.816	5.961	5.746	5.755	6.281	6.855	6.128	7.013	6.262	6.45	5.917	6.296	6.971	5.928	6.171	6.599	5.937	6.168	5.748	6.062
ABCB5	5.779	5.934	5.936	5.837	5.946	5.862	5.809	6.092	5.879	5.748	5.909	5.768	5.804	5.699	6.003	6.004	6.015	5.89	5.831	5.733	5.568	5.856	5.744	5.895	6.007	5.895	6.423	5.804	5.811	5.876	5.946	5.977	6.066	6.031	5.804	5.976	5.707	6.154	5.821	5.881	6.061	5.874	6.063	6.073	5.847	5.855	6.276	6.057	6.302
ABCB6	8.116	6.916	8.505	8.628	8.755	8.392	8.356	8.77	8.498	8.786	7.267	8.751	8.097	8.247	8.693	8.601	8.337	8.158	8.977	7.617	8.88	8.052	7.993	9.218	8.911	8.193	8.069	9.665	8.195	8.376	8.125	8.242	8.039	8.961	7.936	8.843	8.173	7.849	7.705	8.925	8.02	8.045	6.151	9.474	7.545	8.235	7.728	8.012	8.583
ABCB7	9.634	8.069	9.323	9.261	9.945	9.323	9.448	10.965	9.44	9.197	9.347	9.159	9.642	9.324	9.404	9.545	8.657	8.749	10.119	8.603	9.493	8.501	9.555	9.427	8.862	9.774	9.693	8.726	9.291	9.32	8.163	10.158	10.199	8.979	9.175	8.907	10.296	8.645	9.28	9.523	10.758	8.466	6.021	9.658	10.451	9.001	8.464	8.533	8.47
ABCB8	6.66	6.087	6.209	5.888	6.579	6.151	6.199	5.947	5.936	5.972	6.414	6.005	6.353	6.31	6.254	6.387	6.491	6.507	6.266	5.726	6.481	6.155	5.971	6.123	6.161	6.22	5.961	6.082	6.669	5.892	5.992	5.937	5.892	6.95	6.003	6.166	5.934	6.085	6.243	6.266	6.242	5.887	5.992	6.106	6.046	6.948	6.428	7.25	6.755
ABCB9	6.74266666666667	6.113	7.08166666666667	6.78333333333333	6.84733333333333	7.26033333333333	7.34766666666667	8.23266666666667	7.782	7.30133333333333	6.74866666666667	7.33133333333333	7.12166666666667	7.85766666666667	7.476	7.26566666666667	6.99433333333333	7.05366666666667	7.42766666666667	7.076	7.46366666666667	7.076	7.718	8.10466666666667	7.45666666666667	6.94766666666667	8.15666666666667	7.429	6.80666666666667	7.504	7.31266666666667	7.71333333333333	7.595	7.14266666666667	6.96533333333333	6.869	7.73133333333333	6.749	6.63433333333333	6.89166666666667	7.318	6.68133333333333	6.331	7.30733333333333	7.05866666666667	6.67166666666667	6.80933333333333	6.94666666666667	7.084
ABCC1	6.5245	6.1025	6.444	6.59	6.226	6.4465	6.374	6.074	6.4735	6.6315	6.334	6.3545	6.571	6.2665	6.4375	6.42	6.749	6.489	6.5375	6.618	6.4005	6.833	6.231	6.53	6.4395	6.456	6.4055	6.594	6.192	6.331	6.3195	6.3185	6.1605	6.7455	6.6045	6.369	6.3555	6.4425	6.4215	6.005	6.1335	6.6125	5.8905	6.682	6.5635	6.423	6.383	6.5905	6.6275
ABCC10	7.047	6.039	6.791	6.781	7.506	6.75	6.864	6.337	6.59	6.83	6.903	6.542	7.02	6.841	6.809	6.959	7.013	6.649	7.085	6.752	6.946	6.748	6.047	6.542	6.956	6.827	6.05	6.294	6.739	6.691	6.466	6.626	6.176	6.49	6.708	7.004	6.675	6.652	7.007	7.134	5.897	6.626	5.873	6.811	6.335	7.182	6.71	6.982	6.669
ABCC11	6.317	6.563	6.113	6.096	6.106	6.12866666666667	6.04266666666667	6.094	6.13266666666667	6.063	6.01866666666667	6.01233333333333	6.12166666666667	6.05766666666667	6.11	6.271	6.11833333333333	6.07066666666667	6.10333333333333	6.01733333333333	6.10433333333333	6.07133333333333	6.15	6.33333333333333	6.10933333333333	6.08233333333333	6.41433333333333	6.325	6.14033333333333	6.36133333333333	6.08866666666667	6.035	6.182	6.175	6.098	6.11466666666667	6.20666666666667	6.07966666666667	6.09933333333333	6.19	5.994	6.03966666666667	6.033	6.30466666666667	6.37833333333333	6.069	6.181	6.20566666666667	6.227
ABCC12	6.995	6.078	6.186	6.7	6.401	6.363	6.143	5.976	6.38	5.968	6.332	6.258	6.446	6.437	6.121	6.494	6.242	6.391	6.351	6.327	6.285	6.401	6.46	6.072	6.466	6.294	6.603	6.35	6.611	6.567	6.906	6.328	6.627	6.448	6.509	6.404	6.443	6.224	6.325	6.582	6.309	6.041	6.222	6.645	6.091	6.48	6.342	6.329	6.217
ABCC13	6.62466666666667	6.187	6.13833333333333	6.16833333333333	6.62033333333333	6.17066666666667	6.06133333333333	6.20266666666667	6.12366666666667	6.326	6.16533333333333	6.208	6.22766666666667	6.10366666666667	6.10566666666667	6.25533333333333	6.12066666666667	6.17433333333333	6.22366666666667	6.18233333333333	6.18033333333333	6.14033333333333	6.23533333333333	6.494	6.276	6.10733333333333	6.29633333333333	6.18433333333333	6.55166666666667	6.189	6.21733333333333	6.282	6.136	6.19033333333333	6.018	6.42866666666667	6.136	6.19266666666667	6.26533333333333	6.61933333333333	6.144	6.235	6.58366666666667	6.27633333333333	6.178	6.408	6.19	5.992	6.31366666666667
ABCC2	7.547	6.4	6.103	6.177	7.96	6.181	6.229	6.05	6.15	5.981	6.285	6.364	7.098	6.217	6.086	6.207	6.174	6.233	6.131	6.272	6.464	6.038	6.49	6.921	6.042	6.084	6.138	6.05	6.49	6.389	6.376	6.667	6.289	6.111	6.252	6.795	6.453	6.09	6.322	8.158	6.301	6.153	6.432	6.51	6.194	6.642	6.14	6.047	6.392
ABCC3	9.0505	7.718	7.704	8.683	9.229	8.5685	8.464	8.319	8.725	7.618	7.96	8.373	8.1215	8.455	8.584	8.4995	6.6965	8.1745	8.4855	7.6345	8.558	7.1425	8.101	8.816	8.3645	7.4535	7.95	8.922	8.771	8.803	6.6615	8.651	7.973	8.579	7.7755	8.7205	8.188	7.3295	8.57	8.9885	7.757	8.1535	7.5465	9.3585	7.8745	9.006	7.4495	8.213	8.309
ABCC4	6.692	6.098	7.27	7.4885	6.9425	7.8375	7.1015	6.7945	8.0035	7.164	8.592	7.2855	6.7895	7.4045	7.8995	7.618	7.2315	7.3805	7.495	7.3205	7.272	7.321	7.41	7.1705	8.0975	7.7595	7.707	7.66	7.419	7.15	7.606	7.212	7.8705	7.111	7.9415	6.9275	7.1495	7.424	7.0225	6.7065	6.894	7.226	7.305	7.3885	7.78	6.624	7.485	7.554	7.459
ABCC5	7.885	7.314	7.958	8.24366666666667	7.52433333333333	8.201	8.82033333333333	8.746	9.26133333333333	8.314	7.438	8.196	7.40866666666667	8.21166666666667	8.54966666666667	8.521	7.35	7.65466666666667	8.47133333333333	7.49966666666667	8.02266666666667	6.98166666666667	7.86266666666667	8.59866666666667	8.36066666666667	7.58966666666667	7.952	7.947	7.88133333333333	9.66766666666667	7.45	9.22933333333333	8.09133333333333	8.92466666666667	7.94666666666667	7.896	8.05066666666667	7.66433333333333	7.97466666666667	8.38366666666666	8.25666666666667	8.28566666666667	7.192	8.12366666666667	7.71933333333333	7.39666666666667	7.26166666666667	7.23266666666667	7.99833333333333
ABCC6	6.473	6.032	6.162	6.1945	6.263	6.07683333333333	6.12933333333333	6.24166666666667	6.0905	6.04366666666667	6.03516666666667	6.15266666666667	6.22116666666667	6.20033333333333	6.07316666666667	6.09583333333333	6.9365	6.17033333333333	6.19966666666667	6.067	5.98916666666667	6.50916666666667	6.03	6.09533333333333	6.09533333333333	5.9975	6.07183333333333	6.07466666666667	6.387	6.13166666666667	6.14866666666667	6.13333333333333	6.05216666666667	6.06233333333333	5.95583333333333	6.19066666666667	5.9995	6.10783333333333	6.1435	6.5265	6.0745	6.1025	6.22633333333333	6.14283333333333	6.1265	6.56616666666667	6.24483333333333	6.10416666666667	6.2675
ABCC8	6.13	6.474	6.868	5.941	6.557	6.391	6.762	6.068	6.611	6.403	6.083	6.193	6.126	6.303	6.171	6.356	6.217	6.486	6.07	6.16	6.067	6.19	6.441	6.035	6.095	6.145	6.085	6.006	6.333	7.274	6.605	6.574	6.703	6.413	6.141	6.053	6.147	5.909	5.922	6.217	5.794	5.943	6.242	6.888	5.955	5.986	6.089	5.874	6.212
ABCC9	6.029	6.27066666666667	6.875	6.5	6.12233333333333	6.57133333333333	6.23566666666667	6.06	6.20833333333333	6.50966666666667	6.11633333333333	6.21733333333333	6.309	6.25966666666667	6.35633333333333	5.98033333333333	6.76466666666667	6.63766666666667	6.43133333333333	6.06766666666667	6.27	7.344	6.27933333333333	6.129	6.25666666666667	6.45133333333333	6.25733333333333	6.03866666666667	6.13466666666667	6.147	6.77466666666667	6.06166666666667	6.23966666666667	6.013	6.44566666666667	6.44433333333333	6.10333333333333	6.752	6.20666666666667	6.14533333333333	6.34066666666667	6.1	5.93433333333333	6.215	6.188	6.44366666666667	6.68866666666667	6.08533333333333	6.317
ABCD1	7.165	6.281	7.469	7.258	7.55	7.31	6.768	7.036	6.938	7.624	7.157	7.108	7.067	6.725	6.746	6.862	7.669	7.473	7.579	7.141	7.15	7.205	6.449	7.053	6.849	7.367	6.594	6.83	7.203	7.252	6.891	6.465	6.275	7.329	6.713	6.763	6.798	7.465	7.133	7.21	6.739	7.104	6.152	7.106	6.815	6.987	7.65	7.586	7.169
ABCD2	6.1505	5.8495	5.9465	6.196	5.949	6.1775	5.954	5.9615	6.0335	6.242	6.1205	6.0215	5.9665	6.0495	6.0735	6.095	6.0325	6.0545	6.0375	5.9835	6.0475	6.126	6.018	6.1265	6.0855	5.969	6.0625	6.082	6.0605	5.94	6.026	6.0545	6.1025	6.0595	6.0285	6.1385	5.8815	5.999	6.097	6.0615	5.9925	6.1125	6.039	6.0945	5.842	6.2875	6.0795	6.0695	6.0385
ABCD3	8.231	7.767	7.346	7.272	7.656	7.126	8.124	7.9	7.866	6.959	7.467	7.377	7.746	7.985	7.962	8.121	7.041	7.129	7.341	7.22	7.245	7.309	7.426	7.378	7.902	7.183	7.419	7.353	8.564	8.051	7.288	8.016	7.914	8.413	7.331	8.493	7.198	7.297	7.145	8.653	7.449	7.399	7.516	7.844	7.537	8.682	7.286	8.04	8.841
ABCD4	6.157	6.43025	6.26925	6.069	6.15	6.1455	6.15975	6.223	6.19625	6.1575	6.03	6.14275	6.19225	6.19725	6.08175	6.07725	6.1675	6.22525	6.18775	6.25875	6.18425	5.992	6.2115	6.1025	6.101	6.1565	6.10825	6.30675	6.2665	6.03425	6.01025	6.34675	6.27	6.11675	6.15325	6.13375	6.15125	6.11925	6.16775	6.1275	6.118	6.147	6.8615	6.013	6.109	6.22175	6.11375	6.14	6.28925
ABCE1	8.1125	9.0445	8.2515	8.291	8.752	8.5075	8.5285	8.2935	8.4675	8.345	8.9675	8.01	9.417	8.6435	8.714	8.5175	8.966	8.673	8.8295	8.83	8.7765	8.625	8.4705	8.4725	8.4845	8.543	8.961	9.6175	8.7005	8.185	9.479	8.1885	7.9275	9.1765	9.178	8.9345	8.5605	8.447	8.301	8.0345	8.53	8.7615	7.404	8.61	8.903	8.239	8.612	9.993	8.919
ABCF1	9.639	9.8135	9.6605	9.881	9.8605	9.629	9.741	9.5475	9.9155	9.554	9.574	9.7335	10.242	9.6895	9.6805	9.696	9.925	9.5785	9.6915	9.618	9.612	9.637	9.5105	9.898	9.67	9.476	9.49	9.415	9.248	9.6045	9.732	9.719	9.3685	9.6695	9.612	9.3675	10.0925	9.599	9.6185	9.4615	9.706	9.5705	9.9315	9.8835	9.6975	9.4705	9.364	10.019	9.262
ABCF2	6.65733333333333	6.79933333333333	7.204	6.86533333333333	6.809	7.02233333333333	6.853	6.20666666666667	6.78333333333333	7.089	7.02833333333333	6.71933333333333	7.404	6.87	6.891	6.68766666666667	7.30566666666667	7.18633333333333	6.67666666666667	6.90266666666667	7.108	7.38666666666667	6.73333333333333	6.65833333333333	6.70866666666667	6.831	6.80033333333333	6.763	6.816	6.59133333333333	7.434	6.43233333333333	6.60533333333333	6.80066666666667	6.61633333333333	6.79266666666667	7.314	7.31366666666667	6.98066666666667	6.71	6.662	6.91933333333333	6.08333333333333	6.97066666666667	6.889	6.825	7.14066666666667	7.242	6.59933333333333
ABCF3	7.268	6.544	6.968	6.865	7.352	6.701	7.364	7.004	7.052	7.107	6.889	6.89	6.989	6.62	7.121	6.812	6.856	6.852	7.068	6.788	6.945	6.744	7.425	6.838	6.815	6.248	6.326	7.555	6.77	6.972	6.682	6.412	6.468	6.799	6.347	6.998	6.796	6.384	6.924	6.951	6.072	7.01	6.028	7.248	6.572	7.405	6.558	7.259	7.053
ABCG1	6.64883333333333	6.60166666666667	6.49816666666667	6.48816666666667	6.53366666666667	6.6035	6.89566666666667	6.54133333333333	6.71483333333333	6.36366666666667	6.773	6.66233333333333	6.48316666666667	6.7115	6.676	6.81466666666667	6.4755	6.59316666666667	6.88966666666667	6.71466666666667	6.7625	6.61333333333333	6.64316666666667	6.68033333333333	6.95816666666667	6.519	6.6875	6.4685	6.64533333333333	7.151	6.739	6.78616666666667	6.53133333333333	6.83633333333333	6.495	6.77633333333333	6.744	6.55933333333333	6.70916666666667	6.8755	6.635	7.015	6.39333333333333	6.624	6.4175	6.71066666666667	6.88333333333333	6.60383333333333	6.87416666666667
ABCG2	8.358	6.053	5.867	5.846	7.559	6.18	5.949	5.866	6.039	6.236	6.078	6.084	6.167	6.065	6.1	6.098	6.09	6.023	6.419	6.226	6.229	6.056	6.145	6.382	5.976	6.275	5.941	5.941	7.79	5.896	6.582	6.063	6.222	5.992	6.385	7.494	6.087	5.905	7.264	8.853	6.142	6.72	5.689	5.843	5.762	7.32	6.059	5.707	6.226
ABCG4	6.023	6.029	6.392	6.229	6.134	6.394	6.082	6.139	6.291	6.248	6.09	6.255	6.167	6.164	6.163	6.075	6.319	6.375	6.251	6.131	5.943	6.633	6.296	6.065	6.162	6.39	6.713	6.728	6.145	6.334	6.194	6.544	6.073	6.239	6.429	6.231	6.127	6.239	6.045	5.958	5.905	6.017	5.811	6.008	6.006	6.182	6.393	6.182	6.089
ABCG5	7.37	7.475	6.527	6.673	7.14	6.517	6.566	6.197	6.396	6.418	6.46	6.626	6.553	6.317	6.578	6.739	6.658	6.528	6.575	6.669	6.473	6.537	6.264	7.173	6.506	6.699	6.824	7.07	7.296	6.169	6.555	6.161	6.048	6.421	6.503	6.754	6.477	6.266	6.654	7.794	6.583	6.796	7.556	6.94	6.511	6.696	6.78	6.926	6.456
ABCG8	8.431	6.582	6.025	6.286	7.054	6.243	6.166	5.974	6.328	5.923	6.198	6.466	6.086	6.335	6.264	6.207	5.948	6.03	6.274	5.936	6.219	5.972	6.042	7.498	6.133	6.297	6.379	6.57	7.392	5.967	6.22	6.301	6.189	5.906	6.026	6.634	6.071	6.11	6.263	8.174	6.214	6.155	5.823	6.428	6.02	6.598	6.064	6.245	5.983
ABHD1	5.875	6.195	6.085	5.949	6.111	6.324	6.182	6.064	6.071	6.299	6.043	6.028	6.143	6.212	6.377	6.06	6.119	5.987	6.1	6.148	5.831	6.231	5.986	5.868	6.062	5.882	6.262	5.865	5.887	5.969	6.077	6.097	6.398	5.985	6.172	6.161	6.2	6.154	6.274	5.936	6.746	6.347	6.085	6.163	5.9	6.549	6.382	6.24	6.085
ABHD10	7.731	7.297	7.601	7.669	7.659	7.772	8.002	8.316	7.815	8	7.653	8.252	7.274	7.575	7.643	7.619	7.364	7.887	7.959	7.522	7.551	7.592	7.919	8.066	7.751	7.729	7.857	8.093	7.759	8.009	7.478	8.289	8.367	7.888	7.693	8.229	7.871	8.094	8.012	8.06	7.74	7.725	6.107	7.99	7.996	7.73	7.711	8.272	7.609
ABHD11	7.135	5.985	6.43866666666667	6.573	6.81	6.37966666666667	6.34066666666667	5.97666666666667	6.40033333333333	6.45333333333333	6.508	6.46933333333333	6.86666666666667	6.764	6.60266666666667	6.62066666666667	6.49966666666667	6.59933333333333	6.364	6.207	6.364	6.36666666666667	6.23633333333333	6.05366666666667	6.38866666666667	6.786	6.234	7.195	6.56566666666667	6.52733333333333	6.429	6.06233333333333	6.09933333333333	6.67766666666667	6.50466666666667	6.85366666666667	6.317	6.33533333333333	6.54	6.567	5.98666666666667	6.265	6.08233333333333	6.87666666666667	6.02666666666667	7.632	6.92233333333333	7.23966666666667	6.831
ABHD12	8.886	7.72766666666667	8.23233333333333	8.05833333333333	8.79733333333333	8.09733333333333	8.705	8.183	8.74233333333333	7.81	8.812	8.172	8.696	8.20733333333333	8.303	8.35166666666667	7.644	8.03133333333333	8.429	7.509	8.308	7.71333333333333	8.016	7.97766666666667	8.38333333333333	8.131	7.46633333333333	8.70266666666667	8.645	8.29866666666667	7.741	8.11133333333333	7.90666666666667	8.59933333333333	7.56166666666667	8.566	7.701	7.92066666666667	8.133	8.91566666666667	7.699	8.39266666666667	7.05033333333333	9.319	8.07766666666667	8.96466666666667	8.22866666666667	8.697	8.72966666666667
ABHD12B	5.99833333333333	6.45366666666667	6.02733333333333	6.13166666666667	6.09933333333333	6.099	5.987	6.21933333333333	6.102	6.13466666666667	6.086	6.06533333333333	6.04333333333333	6.04566666666667	6.093	6.13466666666667	6.03133333333333	5.944	6.14133333333333	6.01533333333333	6.073	6.166	5.989	6.10866666666667	6.11966666666667	6.06066666666667	6.065	6.132	6.13666666666667	6.14866666666667	6.03	6.10433333333333	6.15366666666667	6.05566666666667	6.12833333333333	6.095	6.546	6.204	6.07166666666667	5.981	6.07833333333333	6.16533333333333	6.176	6.24433333333333	5.99366666666667	5.96	5.98566666666667	6.072	6.038
ABHD13	6.1785	6.032	6.074	6.1115	6.3645	6.112	6.1295	5.889	6.167	6.0705	6.0815	6.0095	6.236	6.2655	6.3255	6.182	6.1755	6.332	6.402	6.244	6.311	6.6675	6.2375	6.2985	6.463	6.3825	5.9535	6.1035	6.386	6.257	6.3045	6.188	6.522	6.1635	6.4225	6.263	6.2795	6.145	6.2305	6.404	6.154	6.0955	6.0915	6.3515	6.1535	6.358	6.314	6.2905	6.1915
ABHD14A	7.893	7.239	8.438	9.044	8.094	8.007	9.045	8.003	8.148	8.683	7.917	8.958	7.935	9.34	8.377	8.583	8.076	8.43	8.168	7.53	8.137	7.913	8.361	7.907	8.493	8.135	8.276	7.843	7.776	8.319	8.708	7.922	8.059	8.305	7.874	7.955	8.057	8.489	8.056	7.948	8.134	8.126	7.702	8.316	7.933	8.387	8.504	8.376	8.758
ABHD14B	8.207	8.7	7.532	8.065	8.67	7.618	8.031	8.13	7.676	7.897	7.516	8.44	7.421	8.052	7.928	7.994	7.544	7.952	8.191	8.093	8.237	8.258	8.365	8.47	7.788	7.834	7.764	7.835	8.204	8.081	8.595	8.261	7.795	7.573	7.826	8.366	8.239	7.847	8.339	8.963	8.611	7.857	7.646	9.151	8.273	8.318	7.132	8.262	7.516
ABHD2	7.38966666666667	6.48666666666667	6.54733333333333	6.46633333333333	7.008	6.475	6.74233333333333	6.20133333333333	6.442	6.46333333333333	6.69433333333333	6.45166666666667	6.934	6.783	7.162	7.10266666666667	6.35666666666667	6.457	7.23566666666667	6.48166666666667	6.91466666666667	6.545	6.339	6.819	7.12633333333333	6.541	6.15766666666667	6.42833333333333	6.84766666666667	7.06633333333333	6.34733333333333	6.675	6.30433333333333	6.798	6.09766666666667	6.83033333333333	6.524	6.352	6.48666666666667	7.13066666666667	6.42033333333333	6.36466666666667	6.832	7.01833333333333	6.59833333333333	7.54633333333333	6.34033333333333	7.123	6.93533333333333
ABHD3	8.807	5.96	7.001	6.962	7.782	7.21	8.054	7.008	8.138	6.936	7.763	7.27	7.651	8.146	8.257	8.251	6.718	7.134	7.599	7.283	6.945	6.469	6.937	7.719	8.34	6.934	7.657	7.471	8.639	8.684	6.872	7.749	6.862	8.939	7.134	8.671	7.265	6.853	7.718	8.886	6.649	7.785	6.007	8.071	7.104	8.75	7.161	8.513	9.22
ABHD4	7.182	7.108	7.43	6.811	7.272	6.938	7.324	7.127	7.6	7.174	6.987	7.2	6.902	7.137	7.116	6.997	7.016	7.232	7.141	7.145	6.849	7.536	6.987	7.104	6.874	7.01	6.779	7.099	7.043	7.422	7.039	7.126	6.905	7.783	6.715	6.957	6.535	7.168	6.939	7.247	6.896	6.45	6.414	6.743	6.499	7.642	7.167	6.708	7.621
ABHD5	8.212	6.497	7.525	7.149	7.767	7.338	7.424	6.973	7.644	7.22	7.694	7.6	7.432	7.608	8.424	8.011	7.93	7.347	7.968	7.002	7.893	8.832	7.21	7.577	7.997	7.094	6.869	7.785	8.322	7.539	7.007	7.097	6.685	8.051	7.038	8.024	7.059	7.812	7.203	8.337	6.342	7.397	6.595	8.003	7.15	8.28	7.635	7.952	8.618
ABHD6	8.904	8.458	7.367	7.525	7.985	7.259	8.044	6.894	7.754	7.381	7.34	7.513	7.446	7.48	7.841	7.768	7.413	7.32	7.98	7.13	7.613	7.912	7.274	8.045	7.67	6.727	7.372	7.138	8.707	8.318	7.432	7.388	7.281	7.649	7.192	8.078	7.615	7.448	7.706	9.412	8.178	7.917	8.818	8.134	7.99	8.275	7.018	7.594	8.375
ABHD7	6.65	5.641	6.503	6.068	6.593	6.442	6.566	5.923	6.178	6.283	6.129	6.333	6.42	6.331	6.387	6.828	6.536	6.547	6.407	6.484	6.839	6.444	6.197	5.798	6.413	6.552	6.026	6.042	6.624	6	6.343	5.788	6.657	6.326	6.065	6.323	6.076	6.175	7.069	6.434	6.011	6.473	6.06	6.74	6.323	6.392	6.796	7.839	6.319
ABHD8	7.181	7.095	9.002	9.006	7.793	8.373	8.674	8.704	8.388	8.644	8.104	8.449	7.708	8.404	8.141	8.191	8.523	8.728	8.151	7.661	7.9	8.941	8.681	8.264	8.45	8.594	9.099	8.558	7.378	8.481	8.136	8.425	8.608	7.898	8.839	7.678	8.858	9.439	8.196	7.387	9.156	8.761	8.907	7.888	8.169	7.255	8.89	6.93	7.852
ABHD9	6.289	6.255	6.281	6.456	6.373	6.163	6.261	6.286	6.266	6.039	5.941	6.332	6.287	6.748	6.168	6.291	6.157	6.082	6.226	6.392	5.978	6.384	6.664	6.169	6.515	6.484	6.246	6.939	6.199	6.17	6.159	6.392	6.337	6.426	6.123	6.111	6.42	6.183	6.46	6.339	6.088	6.234	6.057	6.177	6.816	6.008	6.311	6.946	6.791
ABI1	7.3375	7.2895	7.1605	6.9675	7.2465	7.056	7.165	6.9705	7.104	6.905	7.293	7.199	7.123	7.2855	7.0845	7.195	6.926	7.0135	7.2235	7.3285	7.146	6.9755	7.4135	7.0905	7.1215	7.2565	7.503	7.278	7.8235	7.211	7.145	7.388	7.4085	7.2125	7.2075	7.3615	7.299	7.052	7.279	7.361	7.4075	7.343	6.0865	7.3335	7.3035	7.399	7.369	7.374	7.422
ABI2	6.62475	7.29775	6.7315	6.60775	6.48475	6.63725	6.56575	6.81325	6.601	6.6425	6.60725	6.5465	6.77975	6.6515	6.6235	6.69625	6.7665	6.64125	6.63325	6.67675	6.59125	6.8025	6.7725	6.51775	6.5805	6.54075	6.56325	6.81375	6.43675	6.39775	6.7205	6.573	6.712	6.70275	6.63475	6.56475	6.5875	6.6715	6.62275	6.55625	6.7815	6.56225	6.9695	6.786	6.8015	6.584	6.57875	6.75325	6.6025
ABI3	6.948	6.291	6.786	6.806	7.083	7.462	7.341	7.942	7.311	7.461	8.451	7.356	7.525	7.463	7.304	7.356	7.126	7.371	8.356	7.746	7.878	7.458	8.519	8.124	7.624	7.86	8.789	7.341	7.229	7.234	7.704	7.772	7.53	6.994	8.033	6.926	8.747	7.117	7.52	7.089	8.618	7.913	6.059	7.173	8.017	6.669	7.435	6.776	7.187
ABI3BP	6.334	6.151	11.057	9.659	7.695	10.424	7.819	8.926	7.045	10.894	9.561	9.206	8.896	9.192	8.011	8.749	10.465	9.636	7.065	8.915	8.282	9.97	9.786	6.884	7.571	8.922	8.389	6.124	7.416	7.293	10.549	6.936	9.633	7.962	10.582	8.919	8.315	10.563	9.054	7.618	9.133	8.878	6.277	6.701	8.596	7.206	10.161	6.314	6.948
ABL1	7.41033333333333	7.06333333333333	7.76166666666667	7.58333333333333	7.451	7.48333333333333	7.00666666666667	7.49533333333333	7.33333333333333	7.72633333333333	7.23366666666667	7.20366666666667	7.31633333333333	7.15333333333333	7.14933333333333	7.15533333333333	8.047	7.46433333333333	7.119	7.55266666666667	7.48633333333333	7.61533333333333	7.12566666666667	7.417	7.09466666666667	7.46	7.053	7.149	7.07166666666667	7.357	7.822	7.25233333333333	7.15533333333333	7.235	7.37966666666667	7.09933333333333	7.01233333333333	7.62233333333333	7.518	7.17266666666667	7.226	7.76666666666667	7.56	7.11066666666667	7.17333333333333	7.16833333333333	7.50933333333333	7.188	7.03766666666667
ABL2	6.279	6.023	6.28466666666667	6.481	6.25	6.65766666666667	6.121	6.36366666666667	6.175	6.89833333333333	6.265	6.36666666666667	6.346	6.25166666666667	6.337	6.36666666666667	6.89933333333333	6.479	6.30533333333333	7.48366666666667	6.62733333333333	6.405	6.33766666666667	6.37333333333333	6.33033333333333	6.49033333333333	6.24533333333333	6.17033333333333	6.15233333333333	6.207	7.844	6.09566666666667	6.06466666666667	6.13833333333333	6.08966666666667	6.264	6.06133333333333	6.12433333333333	6.28266666666667	6.16433333333333	6.098	7.172	6.39733333333333	6.19	6.30233333333333	6.183	6.20066666666667	6.215	6.18033333333333
ABLIM1	7.97325	7.963	7.6695	7.94525	7.94425	7.96275	8.2815	7.883	8.338	8.564	7.5335	7.97	7.78675	8.31925	8.5305	8.42625	7.62425	7.58075	8.2835	7.86625	7.82575	7.41525	7.60275	8.071	8.28775	7.92275	7.8245	8.25325	7.64	9.14275	8.38175	8.41275	7.464	8.868	7.95675	8.06725	7.80025	7.87575	7.76675	7.69175	7.7015	7.75	7.284	8.0705	7.64175	8.3075	8.18825	8.498	9.00225
ABLIM2	7.61	6.317	7.088	6.68	7.329	7.713	6.864	6.277	6.195	8.673	6.77	7.151	6.571	7.212	7.045	6.728	7.465	7.416	7.232	7.977	7.594	7.703	7.361	6.974	6.578	7.649	6.356	6.469	6.869	7.067	8.175	6.371	6.309	6.716	6.695	7.046	6.907	6.783	7.37	6.85	6.037	7.313	6.115	6.724	6.596	7.038	7.761	8.393	6.629
ABLIM3	6.882	7.639	7.013	7.435	6.834	7.312	6.577	7.763	7.32	8.437	6.857	7.456	6.927	6.885	7.706	7.362	7.797	7.184	7.141	7.901	7.894	7.66	8.092	7.195	7.504	7.874	6.956	6.928	7.161	7.148	9.563	7.01	6.385	6.679	7.298	7.219	7.728	7.477	7.171	7.002	7.536	8.323	8.989	7.213	6.262	7.109	7.442	6.791	6.601
ABO	6.351	6.005	5.808	5.487	6.927	6.025	6.244	5.843	6.027	6.089	6.038	6.123	5.949	6.138	6.307	6.139	5.774	6.24	6.185	6.196	6.348	5.923	5.976	6.134	6.204	6.399	6.235	6.251	6.272	6.026	6.016	6.133	6.195	6.516	5.957	6.001	6.092	6.004	6.219	6.063	6.131	6.009	5.993	5.845	5.995	6.175	5.99	6.652	6.43
ABP1	12.589	9.715	6.416	9.277	11.832	7.258	8.242	7.206	6.593	8.188	8.046	9.24	8.291	7.978	8.056	9.44	6.302	9.346	9.869	7.663	9.821	6.39	8.997	10.443	9.584	9.136	7.214	9.969	10.512	7.769	6.486	8.225	8.045	6.874	6.918	10.989	8.913	6.745	10.683	11.489	7.818	6.063	9.231	9.452	8.819	11.519	8.192	8.869	7.065
ABR	7.575	7.595	7.462	7.49566666666667	7.69533333333333	7.28166666666667	7.35966666666667	7.20566666666667	7.25066666666667	7.53	7.34166666666667	7.272	7.412	7.27466666666667	7.27766666666667	7.22633333333333	7.30466666666667	7.42066666666667	7.33666666666667	7.44333333333333	7.404	7.45466666666667	7.362	7.44933333333333	7.44266666666667	7.58066666666667	7.19833333333333	7.23833333333333	7.255	7.309	7.568	7.359	7.14366666666667	7.20466666666667	7.195	7.35833333333333	7.655	7.308	7.53933333333333	7.65066666666667	7.36566666666667	7.51533333333333	7.33966666666667	7.232	7.11866666666667	7.45933333333333	7.41433333333333	7.249	6.90466666666667
ABRA	6.065	6.005	6.029	6.074	6.127	6.024	6.294	6.004	6.171	6.242	6.091	6.04	5.998	6.153	6.305	6.239	6.42	6.242	6.255	6.525	6.15	5.956	6.116	6.2	6.018	6.041	6.197	6.203	5.958	5.953	6.392	5.847	6.057	6.005	6.144	6.026	6.173	6.069	6.188	6.02	5.959	6.214	6.128	6.086	6.041	6.222	6.041	6.243	6.105
ABT1	6.825	6.044	6.532	6.134	6.741	6.571	6.87	5.982	6.798	6.659	6.919	6.833	7.3	6.786	6.966	6.639	6.702	6.549	6.481	6.845	6.747	6.507	5.919	6.374	6.818	6.6	6.506	6.366	7.243	7.208	6.88	6.34	6.042	6.891	6.878	7.005	7.01	6.403	6.996	7.144	6.228	6.371	5.736	6.748	6.223	6.8	6.658	7.724	7.563
ABTB1	8.2755	7.745	8.7305	8.883	8.0505	8.3425	8.7865	9.3685	8.8275	9.4755	7.995	8.584	7.53	8.5505	8.3835	8.3265	8.458	8.6275	8.63	8.6385	8.7125	8.6415	8.9325	8.8605	7.943	8.906	9.0455	8.321	8.047	8.9155	8.834	9.416	9.046	8.239	8.457	7.8205	8.8555	8.6645	8.95	8.1835	8.9855	8.421	7.4485	8.5485	8.407	7.989	8.583	8.7245	8.0855
ABTB2	7.215	6.094	6.101	5.932	6.592	6.424	5.937	6.03	6.091	6.294	6.168	6.109	6.451	6.458	6.27	6.124	6.463	6.555	6.108	6.604	6.217	6.269	6.002	5.925	6.267	6.581	5.951	5.96	6.76	5.797	6.557	6.307	5.937	6.272	6.247	6.56	6.021	6.491	6.513	6.972	6.061	8.729	6.03	6.669	5.828	6.77	6.654	6.707	6.037
ACAA1	10.716	9.071	8.762	8.872	9.869	8.322	9.037	8.908	8.951	8.441	9.072	8.684	9.41	8.861	9.161	8.882	8.466	8.834	8.684	8.688	8.507	8.413	8.761	9.186	8.944	8.633	8.775	8.715	10.04	8.655	8.445	8.667	8.384	8.744	8.4	9.619	9.041	8.826	9.371	10.728	8.913	8.754	8.78	9.505	9.071	10.635	8.055	9.024	8.766
ACAA2	9.77	9.209	8.566	8.599	8.836	8.126	7.417	7.296	8.259	7.598	7.833	8.011	8.896	8.347	8.219	8.209	8.077	8.672	8.336	8.379	8.312	8.241	8.123	7.941	8.404	7.721	7.999	8.277	9.313	7.411	7.729	6.962	7.748	7.591	7.886	9.212	8.538	8.842	9.422	10.087	8.479	8.777	7.577	9.284	8.344	10.138	8.938	9.624	8.444
ACACA	7.88266666666667	7.66466666666667	7.94833333333333	8.26766666666667	8.22366666666667	7.98533333333333	7.644	7.39166666666667	7.64866666666667	7.935	7.553	8.26366666666667	7.97433333333333	7.54666666666667	7.752	7.474	8.259	7.96733333333333	7.82533333333333	7.55233333333333	7.83466666666667	7.94466666666667	7.23833333333333	7.70766666666667	7.97533333333333	7.89533333333333	7.45366666666667	8.39633333333333	7.60233333333333	7.59533333333333	7.56033333333333	7.81566666666667	7.48666666666667	7.609	7.69433333333333	8.078	7.75966666666667	8.058	7.79	7.82566666666667	7.33566666666667	7.84033333333333	7.26833333333333	8.17333333333333	7.87066666666667	7.92166666666667	7.942	8.05766666666667	7.05266666666667
ACACB	9.486	9.451	10.982	10.172	9.484	10.209	10.111	11.247	10.228	10.837	8.393	10.049	8.522	8.796	9.32	9.022	10.13	9.413	9.555	9.583	9.158	10.183	9.928	9.871	9.296	9.305	9.561	9.385	8.975	10.913	11.617	10.8	10.077	9.246	10.32	9.495	10.412	10.358	9.739	9.787	10.555	9.766	9.639	9.746	9.813	8.977	10.078	7.856	8.566
ACAD10	8.119	6.116	7.892	8.081	8.481	7.349	7.815	8.121	8.387	7.974	7.136	7.511	7.905	6.875	7.431	7.441	7.612	7.387	7.84	7.339	7.655	7.415	7.388	8.21	7.625	7.593	7.264	8.087	7.92	8.301	7.275	7.539	7.672	7.457	7.082	7.634	8.048	7.522	7.923	8.443	7.381	7.643	6.212	8.298	7.709	9.125	7.628	8.436	7.335
ACAD11	9.199	7.527	8.777	8.478	8.994	8.65	7.78	8.613	8.487	9.537	8.017	8.376	8.243	7.123	7.772	7.036	9.328	8.51	7.608	8.979	8.058	8.437	8.334	9.295	7.886	8.572	8.411	8.026	8.521	8.313	8.32	8.408	8.635	7.459	8.745	8.243	8.128	8.581	7.567	9.152	7.9	8.858	7.44	8.039	7.558	8.649	8.539	7.369	6.868
ACAD8	7.1685	7.2065	7.2	7.1205	7.1435	6.9755	7.4075	7.3595	7.32	7.05	7.227	7.3835	7.0785	7.3665	7.237	7.219	7.1205	7.2065	7.309	7.493	7.3335	7.4405	7.4035	7.4215	8.0045	7.1495	6.9475	7.372	7.754	7.7305	7.3915	7.6155	7.216	7.643	7.1955	7.5355	7.369	7.349	7.223	7.3335	6.8055	7.2305	6.8085	7.658	7.0525	8.026	7.4735	7.597	7.9485
ACAD9	8.899	9.228	9.079	9.311	8.739	8.717	8.665	8.759	8.808	8.825	9.025	8.565	9.219	8.749	8.271	8.751	8.92	8.702	8.68	8.619	8.603	8.868	8.687	8.779	8.827	9.144	8.835	8.978	8.238	8.806	8.799	8.751	8.682	8.251	8.586	8.379	9.172	9.205	8.802	8.594	9.051	8.99	8.917	9.379	8.545	8.718	8.72	8.652	8.665
ACADL	6.162	6.43	6.524	6.202	5.623	6.089	6.289	6.257	6.884	6.246	5.993	6.61	5.794	6.461	5.989	6.367	6.055	6.126	5.987	6.044	5.943	5.898	5.917	5.962	6.332	6.091	6.135	5.989	6.28	6.611	6.174	6.156	6.177	6.611	6.296	6.287	5.772	6.15	6.026	5.736	5.964	6.079	5.806	6.395	5.842	6.062	6.181	5.881	6.732
ACADM	9.615	9.3315	9.6065	9.042	8.9665	9.187	9.2855	9.2875	9.7255	8.6745	9.3325	9.273	8.704	9.719	9.184	9.7915	9.426	9.32	8.476	9.089	8.343	8.933	9.0035	8.963	8.8455	8.669	10.3375	9.1505	10.0455	9.09	8.413	8.885	9.384	10.3355	10.094	9.645	9.0325	9.904	9.551	9.805	9.649	9.6305	8.4785	9.106	8.8625	9.568	9.736	9.462	10.7525
ACADS	9.567	6.218	8.09	7.984	8.684	7.576	9.138	8.142	8.591	8.086	7.9	8.357	7.854	8.649	8.516	8.612	7.449	7.471	8.429	7.163	7.732	7.428	7.44	8.458	8.062	7.379	6.831	7.871	9.587	8.849	7.575	8.042	7.703	8.918	7.073	8.623	7.474	7.73	8.801	9.81	6.702	7.855	6.595	8.224	7.834	10.065	7.972	9.597	9.164
ACADSB	6.668	6.157	6.391	6.52	6.55	6.23	6.362	6.033	6.476	6.292	6.313	6.267	6.401	6.067	6.098	6.188	6.397	6.236	6.258	6.248	6.174	6.611	6.136	6.625	6.305	6.221	6.221	6.208	6.427	6.352	6.301	6.181	6.233	6.367	6.57	6.784	6.195	6.381	6.16	6.619	6.086	6.677	5.899	6.402	5.973	6.756	6.342	6.944	6.254
ACADVL	10.3316666666667	8.175	9.54333333333333	9.635	10.1353333333333	9.337	9.81933333333333	9.42566666666667	10.3613333333333	9.78666666666667	9.079	9.654	9.24266666666667	9.57833333333333	9.67833333333333	9.582	9.67433333333333	9.394	9.24933333333333	8.998	8.97966666666667	8.715	8.69166666666667	9.80366666666667	9.58166666666667	9.07666666666667	8.91833333333333	9.322	9.56033333333333	9.889	9.036	9.60666666666667	8.896	9.913	8.80333333333333	9.59466666666667	8.92966666666667	9.269	9.292	9.74966666666667	8.868	9.67333333333333	8.26866666666667	9.20566666666667	8.689	10.5226666666667	9.24	9.895	10.3163333333333
ACAN	5.987	6.233	6.017	5.998	6.004	5.865	5.844	5.856	5.779	5.867	5.981	5.891	5.915	6.016	5.884	5.872	5.945	6.03	5.944	6.172	6.035	5.871	6.313	6.012	6.049	6.14	6	6.102	5.998	6.079	6.019	5.949	6.207	5.941	5.948	5.951	5.889	5.929	5.949	5.905	5.754	6.028	6.039	5.79	6.068	6.041	6.028	5.988	5.711
ACAT1	9.974	10.297	11.328	10.415	9.601	10.421	11.412	10.829	11.421	10.153	10.339	11.374	9.568	10.113	10.35	10.687	10.867	10.251	9.634	10.246	9.661	10.832	9.992	9.536	10.566	9.719	10.03	9.812	10.276	10.683	10.577	10.153	11.007	11.035	10.535	10.355	9.739	11.436	10.08	10.606	10.381	10.837	10.501	10.874	9.851	9.996	10.968	10.455	11.348
ACAT2	7.756	7.3445	7.2575	7.257	8.0345	6.803	7.332	7.003	7.212	6.888	7.394	8.1355	8.399	7.3895	7.6145	7.331	7.135	6.9785	7.3545	7.1405	7.12	7.104	6.6695	6.8985	7.6345	6.948	7.4855	7.2035	7.779	7.274	7.026	7.1435	7.229	7.9675	7.526	7.9065	7.5325	7.0835	6.875	7.4545	7.1075	7.238	8.0285	7.903	7.397	8.004	7.0985	7.409	7.7395
ACBD3	9.534	9.664	8.976	9.309	9.278	9.502	9.734	9.647	9.755	9.147	9.744	9.892	9.813	10.581	10.079	10.406	9.24	9.555	9.677	9.152	9.916	9.1	9.482	9.687	10.315	9.819	9.672	9.845	10.336	9.887	9.077	9.72	9.738	10.615	9.6	10.193	9.038	9.269	9.351	9.546	9.318	9.455	9.667	9.913	9.589	9.495	9.603	10.194	10.505
ACBD4	6.892	5.998	6.358	6.28	6.831	6.403	6.42	6.018	6.131	6.556	6.298	6.206	6.032	6.263	6.18	6.098	6.105	6.376	6.275	6.35	6.049	6.534	6.154	6.048	6.058	6.153	5.971	6.265	6.703	6.512	6.195	6.037	6.124	6.409	6	6.163	6.367	6.296	6.332	6.973	6.567	6.372	5.926	6.249	6.248	6.851	6.503	6.438	6.213
ACBD5	6.29333333333333	6.102	6.04733333333333	6.08666666666667	6.041	6.07566666666667	6.08033333333333	6.14733333333333	6.149	6.14666666666667	6.12133333333333	5.99066666666667	6.05866666666667	6.124	6.054	6.25966666666667	6.026	5.944	6.01766666666667	6.10033333333333	6.08033333333333	5.95266666666667	5.96733333333333	6.10033333333333	6.04466666666667	6.03866666666667	5.97533333333333	6.02966666666667	6.34	6.009	6.11066666666667	5.95933333333333	5.95033333333333	6.339	6.03366666666667	6.22366666666667	5.99866666666667	6.05666666666667	6.19433333333333	6.502	5.90966666666667	6.24433333333333	6.01833333333333	6.10433333333333	6.12233333333333	6.52166666666667	6.173	6.75866666666667	6.737
ACBD6	7.318	8.011	7.968	7.689	7.632	7.743	7.522	7.094	7.398	7.655	7.831	7.605	7.658	7.488	7.512	7.569	7.75	7.606	7.397	7.893	8.058	7.981	7.769	7.438	7.026	7.916	7.605	7.863	7.217	7.355	7.748	6.957	7.905	7.245	7.515	7.24	7.75	7.973	7.82	7.335	8.052	7.836	5.955	7.944	7.331	7.475	7.545	7.556	7.247
ACBD7	5.973	6.0525	6.028	6.1375	6.223	5.984	6.3515	5.814	6.0565	6.128	6.029	6.1555	6.634	6.1835	6.152	6.128	6.064	6.0275	6.1255	5.9065	5.886	6.0805	5.991	5.905	6.046	6.399	6.0135	6.362	6.172	6.1385	6.0965	5.9975	6.025	6.075	5.9925	6.106	6.1205	6.064	6.197	6.1455	6.07	6.296	6.046	5.981	6.0745	6.1015	5.986	5.9705	6.0315
ACCN1	6.3555	6.815	6.2775	6.2195	6.199	6.242	6.102	6.391	6.1925	6.3095	6.2315	6.17	6.1245	6.206	6.1265	6.1785	6.2545	6.072	6.1965	6.159	6.2995	6.271	6.4345	6.1235	6.1235	6.3515	6.186	6.144	6.271	6.1865	6.1845	6.17	6.408	6.0435	6.2225	6.145	6.3165	6.147	6.146	6.3415	6.3315	6.344	6.156	6.384	6.3615	6.0995	6.5595	6.178	6.0235
ACCN2	6.372	6.4505	7.131	6.97	6.6175	6.528	6.6735	6.531	6.6235	6.6905	6.2175	6.8035	6.6535	6.6065	6.6615	6.419	7.0975	6.6085	6.454	6.329	6.484	6.5605	6.808	6.4945	6.6525	6.7305	6.1695	6.433	6.4475	6.756	6.8045	6.7935	6.4985	6.3755	6.8805	6.589	6.3485	6.887	6.4375	6.5015	6.589	6.316	6.2405	6.3555	6.1585	6.4735	6.5595	6.5745	6.0935
ACCN3	6.603	6.089	6.3305	6.1655	6.661	6.3415	6.351	6.508	6.571	6.566	6.331	6.2935	6.3435	6.4265	6.229	6.243	6.495	6.601	6.395	6.3645	6.4325	6.4145	6.301	6.2255	6.6065	6.326	6.1295	6.5185	6.399	6.12	6.3625	6.4495	6.1415	6.418	6.285	6.1975	6.2475	6.4295	6.534	6.467	6.221	6.3915	6.2945	6.601	6.428	6.475	6.271	6.7505	6.2515
ACCN4	6.07933333333333	5.935	5.95533333333333	5.98733333333333	6.03166666666667	6.05266666666667	5.947	5.95966666666667	6.025	5.947	5.97766666666667	6.05033333333333	5.99733333333333	6.023	6.07833333333333	5.974	5.967	6.07433333333333	6.07866666666667	5.99166666666667	6.165	6.264	5.92366666666667	6.05466666666667	6.11866666666667	6.10333333333333	5.95233333333333	6.092	6.01666666666667	6.01433333333333	5.89533333333333	5.986	6.05266666666667	6.011	6.044	6.052	6.07333333333333	5.97566666666667	6.04433333333333	6.04533333333333	6.17466666666667	5.977	5.97166666666667	6.09333333333333	6.04633333333333	6.18866666666667	6.12833333333333	6.05533333333333	5.893
ACCN5	6.138	6.894	5.963	6.042	6.031	5.87	6.067	6.128	5.942	6.06	6.119	6.223	5.992	5.996	5.973	6.205	5.869	6.008	6.131	6.086	6.026	5.901	5.877	6.206	5.826	6.032	5.988	6.161	6.231	5.943	5.931	5.764	5.928	6.116	5.863	5.848	6.165	5.946	5.831	5.964	5.832	6.053	6.25	6.063	5.962	6.253	5.864	6.024	6.216
ACD	6.72	7.719	8.255	7.755	7.552	7.534	7.74	7.41	7.826	7.758	7.789	7.591	8.032	7.776	7.39	7.215	7.751	7.735	7.252	7.329	7.437	7.501	7.521	7.343	6.941	6.966	7.999	8.504	6.944	7.409	7.864	7.355	6.444	7.439	7.297	7.019	8.245	7.758	7.393	7.066	7.66	6.833	6.587	7.297	7.632	7.265	8.019	7.804	7.386
ACE	6.509	6.134	5.98233333333333	6.001	6.15966666666667	6.043	6.09333333333333	6.00733333333333	6.21366666666667	6.23133333333333	6.17966666666667	6.306	6.09666666666667	6.188	6.077	6.115	6.15866666666667	5.97033333333333	6.03533333333333	6.099	6.085	6.01366666666667	5.984	6.16433333333333	6.14766666666667	6.115	6.10233333333333	6.075	6.604	5.992	6.156	6.03566666666667	6.12733333333333	6.06766666666667	5.96866666666667	6.05933333333333	6.02333333333333	6.02666666666667	6.12933333333333	6.246	6.10533333333333	6.047	6.30933333333333	5.97766666666667	5.87333333333333	6.26733333333333	6.085	6.38266666666667	6.302
ACE2	12.111	8.143	6.272	7.2	10.425	7.033	6.666	7.765	6.365	8.022	8.316	6.853	7.68	7.215	7.516	7.898	6.38	6.508	7.713	7.147	7.898	5.948	6.164	10.688	7.351	7.229	6.292	6.346	11.819	7.051	6.29	7.275	6.606	6.807	5.991	10.142	6.468	6.082	6.956	12.492	6.185	6.384	8.422	6.77	6.084	11.707	6.27	7.483	7.392
ACHE	7.13633333333333	6.60333333333333	6.66833333333333	6.49433333333333	7.39366666666667	6.258	6.04633333333333	6.47766666666667	6.16233333333333	6.533	6.35166666666667	6.196	5.97833333333333	6.26766666666667	6.12633333333333	6.23833333333333	6.19233333333333	6.19166666666667	6.31466666666667	6.37333333333333	6.38333333333333	6.46066666666667	6.20333333333333	6.725	6.30266666666667	6.294	6.28633333333333	6.34966666666667	6.81166666666667	6.15633333333333	6.12233333333333	6.35433333333333	6.10533333333333	6.279	6.40466666666667	6.66566666666667	6.61233333333333	6.17133333333333	6.17766666666667	6.67	6.23933333333333	6.16733333333333	7.143	6.509	6.317	7.06933333333333	6.32	6.561	6.09666666666667
ACIN1	8.654	8.907	8.792	8.811	9.192	8.739	8.717	8.739	8.987	9.501	8.568	8.768	9.305	8.481	8.875	8.569	9.236	8.685	9.069	9.294	8.91	9.416	8.643	9.271	8.626	8.66	8.904	8.752	8.921	9.089	9.387	9.058	8.499	9.309	8.668	8.593	9.517	8.731	8.985	8.879	9.295	8.394	8.924	8.829	8.985	8.405	8.503	8.876	8.786
ACLY	9.886	9.38	9.3035	9.7455	10.0435	9.7995	9.695	9.397	9.652	10.079	9.393	10.715	10.009	9.833	9.7885	9.8295	9.616	9.825	9.429	9.842	9.7755	10.023	9.713	9.819	9.76	9.7415	9.8065	10.03	9.7445	9.5975	9.996	9.3765	9.3945	10.633	9.8365	10.1235	9.658	9.3105	9.316	9.8915	9.688	9.604	8.4265	9.777	9.7495	9.6525	9.5305	9.671	9.523
ACMSD	8.328	7.174	6.868	6.768	8.124	7.15	7.149	6.317	7.199	6.793	6.71	6.8	6.847	7.177	6.891	7.309	6.669	6.858	7.17	6.783	7.114	6.871	7.067	7.626	7.061	6.979	6.763	6.788	8.009	7.36	6.685	7.55	7.197	6.938	6.91	7.149	7.505	7.105	6.973	8.342	7.043	7.057	8.854	7.302	7.553	8.649	6.793	7.056	7.512
ACN9	8.5275	9.091	8.079	7.9065	8.518	8.0735	8.1345	7.639	8.017	7.217	8.6265	8.1165	8.8375	8.2405	8.065	8.276	8.07	8.243	7.9925	8.186	8.1105	7.764	7.827	7.5945	8.2525	7.9615	8.6785	8.522	8.659	7.6095	7.3755	7.7925	7.981	8.267	8.946	8.7745	7.836	8.484	8.126	8.4835	7.876	8.324	8.0995	8.379	8.624	8.889	8.392	9.466	8.412
ACO1	11.359	10.433	11.205	10.826	11.531	10.642	11.421	10.721	11.091	10.569	10.103	11.535	9.838	11.076	11.234	11.497	10.708	10.441	10.927	10.269	10.853	10.687	10.282	10.791	11.359	10.663	9.654	10.888	11.436	11.188	10.185	11.131	10.136	11.557	10.292	11.289	9.685	10.754	10.411	11.383	10.037	10.907	10.62	10.583	10.392	11.674	10.609	10.51	11.753
ACO2	10.074	6.988	9.02	9.326	9.121	8.744	8.572	8.501	9.57	8.299	8.313	8.522	8.511	8.791	8.529	8.116	8.986	8.377	8.223	8.316	7.823	8.753	8.051	8.509	8.839	8.273	8.503	8.572	8.942	8.542	8.381	8.238	7.421	8.467	8.563	9.02	8.766	9.599	8.755	9.628	8.213	8.106	7.996	8.674	8.379	10.488	9.37	9.615	9.307
ACOT1	6.431	6.1345	7.313	7.3	6.4435	6.972	6.664	6.1855	6.4275	6.7465	6.5865	6.827	6.814	6.614	6.694	6.698	7.4945	6.842	6.2795	6.7085	6.3225	7.2025	6.7755	6.0605	6.482	6.62	6.4105	6.1215	6.6285	6.3295	6.741	6.4925	6.3435	6.694	6.9315	6.673	6.3295	7.3945	6.584	6.56	6.1645	6.486	6.072	6.112	6.221	7.061	7.17	7.193	6.934
ACOT11	8.9945	7.662	7.3805	7.51	8.6915	7.2345	8.023	8.1045	7.9305	7.242	7.236	7.527	8.2615	7.4985	7.97	7.808	6.6685	7.3405	8.355	6.98	8.056	7.057	7.395	8.227	7.791	6.8955	6.9555	7.4935	8.283	8.007	6.3325	7.7355	7.178	8.0815	7.0695	8.32	7.4695	6.8745	7.9975	9.029	7.293	6.748	9.021	8.086	7.518	8.94	6.8365	7.7935	7.55
ACOT12	6.076	6.286	6.245	6.228	6.04	6.159	6.332	6.149	5.934	5.972	6.279	6.136	6.047	6.32	6.007	5.872	5.98	6.239	6.026	6.166	6.116	6.171	6.155	6.215	6.244	6.351	6.561	6.59	6.106	6.292	6.207	6.256	6.167	6.146	6.186	5.962	6.199	6.02	6.134	6.706	6.038	6.061	6.291	6.068	6.125	6.14	5.944	6.058	6.106
ACOT2	6.704	6.305	7.566	7.3955	6.594	7.2295	7.039	6.141	6.6875	6.6485	6.72	6.629	6.8475	6.7395	6.631	7.0445	7.764	7.018	6.588	6.865	6.6495	7.97	6.495	6.645	6.7465	7.0795	6.706	6.734	6.7195	6.855	6.8805	6.7455	6.9565	7.092	7.163	6.839	6.2245	7.8465	6.588	6.516	6.217	6.9315	7.012	6.281	6.205	6.993	7.4645	7.2015	7.087
ACOT4	7.875	6.196	6.625	6.886	7.804	6.563	7.354	6.161	6.765	6.558	7.091	7.084	7.592	7.409	7.609	8.118	6.657	7.169	7.801	6.755	7.409	6.855	6.227	7.103	7.949	7.3	6.071	7.204	8.087	7.874	6.199	7.401	6.439	7.268	6.563	7.826	7.26	6.583	7.545	8.243	6.967	7.218	5.862	7.131	6.317	8.308	6.579	7.571	7.728
ACOT6	6.065	5.788	6.021	5.977	6.023	6.054	6.169	5.95	5.966	6.008	6.026	5.921	5.932	5.908	5.828	6.149	5.959	6.078	6.226	6.297	6.128	6.043	5.925	5.996	6.021	6.076	6.197	6.199	5.981	6.04	6.092	5.901	5.972	5.963	5.803	6.03	6.01	5.916	5.729	5.776	5.866	5.734	5.873	5.971	6.014	6.083	6.075	6.049	5.843
ACOT7	7.60071428571429	7.10071428571429	7.207	7.18057142857143	7.42842857142857	7.01328571428571	6.83685714285714	7.00414285714286	6.96371428571428	7.03728571428571	7.408	6.92471428571429	7.30185714285714	6.979	7.11057142857143	7.07685714285714	7.06185714285714	7.06342857142857	7.22028571428571	7.05014285714286	7.201	6.92357142857143	7.07814285714286	7.15	7.02971428571429	7.08285714285714	7.24442857142857	7.07242857142857	7.43142857142857	6.766	6.56514285714286	6.744	6.79228571428571	6.954	7.16242857142857	7.37142857142857	7.26257142857143	7.14357142857143	7.27314285714286	7.43014285714286	7.09557142857143	6.82428571428571	7.13314285714286	7.35685714285714	7.29571428571429	7.40671428571429	6.971	7.41785714285714	6.829
ACOT8	7.853	6.012	6.852	6.219	7.152	6.766	7.484	6.59	7.038	6.508	6.872	6.967	7.14	7.157	7.165	7.288	6.659	6.944	6.701	6.462	6.738	6.601	6.318	6.682	6.799	6.451	7.184	7.163	7.623	7.263	6.124	6.624	6.767	7.567	6.507	7.334	7.191	6.967	7.295	7.817	6.251	6.966	6.113	7.615	7.02	8.236	7.156	7.192	7.453
ACOT9	7.835	7.582	7.884	7.8735	7.7875	8.2275	7.593	7.62	7.925	7.8255	7.855	7.723	7.922	7.65	7.965	7.78	8.796	8.0575	8.0025	8.38	7.985	8.179	7.6575	7.82	8.214	7.9305	7.773	7.6765	7.562	7.249	8.137	7.2485	7.575	7.7485	7.6865	7.6415	7.5095	8.164	7.4805	7.8725	7.5055	8.2635	6.7605	8.228	7.8005	7.5285	8.3825	7.5945	7.594
ACOX1	7.157	6.505	6.36733333333333	6.507	6.78233333333333	6.577	6.73	6.06066666666667	6.654	6.42233333333333	6.555	6.60533333333333	6.42	6.75566666666667	6.91433333333333	6.843	6.394	6.363	6.56133333333333	6.298	6.49	6.347	6.35233333333333	6.64	6.95233333333333	6.25266666666667	6.279	6.92033333333333	6.94366666666667	6.81466666666667	6.01533333333333	6.46833333333333	6.46666666666667	7.009	6.401	7.019	6.22866666666667	6.52	6.47866666666667	7.06433333333333	6.12166666666667	6.48833333333333	6.427	6.794	6.57466666666667	7.39266666666667	6.49333333333333	6.89233333333333	7.38666666666667
ACOX2	9.482	8.581	9.308	8.755	9.072	8.27	7.329	6.495	7.371	9.003	7.663	8.43	9.253	7.917	7.714	7.263	8.797	8.783	7.606	7.966	7.325	8.388	8.014	7.943	7.31	8.298	6.918	6.476	8.692	6.929	8.265	6.74	7.767	7.209	8.137	8.29	7.303	9.076	9.073	9.686	7.721	7.078	6.858	7.324	6.185	9.284	8.551	6.548	6.756
ACOX3	9.4	8.855	8.722	8.319	9.078	8.367	8.787	8.901	9.048	8.964	8.056	9.112	8.398	8.397	8.904	8.933	8.736	8.7	9.25	8.631	8.942	8.625	8.333	9.477	8.706	7.706	8.674	8.667	8.488	9.379	8.279	9.458	8.303	8.619	8.183	8.957	8.775	8.563	8.606	8.895	8.297	8.305	7.778	8.894	9.039	9.783	8.382	8.447	9.096
ACOXL	5.696	6.151	5.905	5.921	5.941	5.783	6.011	5.785	5.786	5.915	5.991	5.931	5.815	5.947	5.852	5.897	6.139	6.064	5.706	6.064	5.871	5.745	5.76	6.219	5.885	5.979	5.941	5.985	5.779	5.926	5.912	5.937	5.94	6.047	5.953	5.937	5.836	5.862	5.855	6.02	5.707	5.91	5.802	5.941	5.939	6.08	5.997	6.017	5.89
ACP1	9.053	10.4505	9.2775	8.7875	8.5805	8.8675	9.683	8.974	9.2885	8.1995	9.055	9.1405	10.6295	9.5155	9.3845	9.404	9.032	9.0565	8.4525	9.4535	8.441	9.0895	8.715	8.012	8.998	8.8485	9.3465	9.6375	9.2095	9.116	8.898	8.8535	9.108	10.224	9.5875	9.123	8.872	9.596	9.0965	9.185	8.64	9.527	9.1665	9.208	9.5635	9.591	9.44	10.32	10.584
ACP2	9.296	7.847	8.476	8.119	8.752	8.652	8.972	8.241	8.835	8.689	8.919	8.732	8.345	8.433	8.592	8.642	8.126	8.168	8.926	8.002	8.574	8.443	8.67	8.991	8.436	8.264	8.591	8.409	8.503	8.457	8.029	8.811	8.199	8.411	8.188	8.902	8.734	8.143	8.375	9.672	8.144	9.026	7.786	9.203	8.588	9.2	8.17	8.085	8.288
ACP5	7.043	7.719	6.869	7.299	6.832	7.642	8.507	8.257	8.043	7.176	9.603	7.865	8.101	8.538	8.777	8.652	6.621	7.772	8.279	7.099	8.216	6.868	8.541	7.994	9.023	7.298	8.377	8.084	7.565	7.713	6.915	7.918	7.752	7.477	7.743	7.149	8.472	6.623	7.479	6.929	8.06	9.823	7.529	7.693	8.405	7.086	7.084	7.774	7.638
ACP6	7.752	6.277	7.399	7.407	7.72	7.015	7.224	7.777	7.623	7.041	6.939	7.459	8.022	7.468	7.269	7.364	7.081	6.957	7.445	6.794	7.522	7.589	7.032	7.646	7.408	7.229	6.422	7.833	7.026	7.106	7.152	7.424	7.056	7.236	7.12	7.683	7.42	7.355	7.381	7.611	6.653	7.121	6.256	8.183	7.958	7.882	7.091	7.587	6.947
ACPL2	6.763	7.05	7.175	7.088	6.7205	7.237	7.0355	6.3735	6.8675	6.869	7.134	7.0245	7.218	7.07	6.7975	7.185	8.1465	7.5085	6.6175	7.057	6.724	7.5975	7.004	6.577	6.645	7.079	6.949	6.795	6.9685	6.735	7.05	6.4875	7.15	7.464	7.5065	7.1895	6.985	7.235	7.255	6.79	6.655	6.71	6.194	6.755	6.961	6.944	7.3285	8.271	7.4305
ACPP	7.355	6.163	6.304	6.512	7.099	6.234	6.731	6.01	6.584	6.278	6.477	6.901	7.023	6.724	6.73	7.042	5.851	6.307	7.102	6.399	6.823	5.958	6.179	6.832	7.519	5.917	6.733	6.105	7.22	6.179	5.976	5.97	5.948	7.607	6.308	7.867	6.003	6.071	7	7.713	6.14	6.482	5.794	7.749	6.983	8.03	6.285	6.641	7.651
ACPT	6.6345	7.745	6.5755	6.5925	6.5425	6.4955	6.784	7.184	6.613	6.4645	6.3665	6.455	6.407	6.36	6.568	6.5205	6.3795	6.4205	6.6035	6.5995	6.962	6.711	6.611	6.643	6.6875	6.4335	6.762	7.011	6.406	6.9555	6.52	7.7065	7.0585	6.7605	6.5725	6.4785	7.1	6.619	6.453	6.5905	7.608	6.7635	8.2765	6.827	7.3515	6.6505	6.3075	6.457	6.8795
ACR	5.809	6.117	6.145	5.956	6.185	5.968	6.087	6.112	5.993	6.159	6.159	6.08	6.072	5.972	6.036	6.148	5.999	5.972	6.273	6.484	6.106	6.34	6.427	6.125	6.259	6.071	6.167	6.021	5.959	6.194	6.251	6.038	6.244	6.32	6.101	5.971	5.851	6.02	6.064	6.067	6.203	6.278	6.008	5.936	6.085	5.934	5.919	6.004	5.951
ACRBP	6.502	6.122	6.209	6.126	6.47	6.411	6.276	6.087	6.113	6.374	6.482	6.219	6.052	6.282	6.231	6.119	5.792	6.252	6.23	6.071	6.12	6.158	6.203	6.07	6.265	5.92	5.988	6.133	6.607	6.229	6.171	6.041	6.146	5.986	6.089	6.245	6.347	5.963	6.113	6.544	6.042	6.429	7.137	6.196	6.181	6.494	5.908	7.208	6.453
ACRC	6.695	6.128	6.398	6.054	6.656	6.65	6.263	6.868	6.374	6.898	6.472	6.494	6.374	6.42	6.542	6.429	6.613	6.534	6.703	6.339	6.346	6.395	6.524	6.914	6.368	6.722	6.913	6.208	6.684	6.456	6.694	6.001	6.829	6.305	6.536	6.373	6.756	6.582	6.698	6.973	7.226	7.032	6.135	6.882	6.067	6.491	6.54	6.55	6.269
ACRV1	6.092	6.273	6.2135	6.2625	6.1245	6.196	6.002	6.2485	6.08	6.042	6.176	6.1825	6.1495	6.1525	6.1965	6.2515	6.1485	6.0675	6.216	6.1985	6.1765	6.0505	6.3715	6.457	5.852	6.135	6.7625	6.913	6.0345	6.1435	6.0575	6.448	6.6385	6.072	6.4385	6.1125	6.34	6.141	6.064	5.943	6.1965	5.991	6.4995	6.0675	6.401	5.9585	6.0425	5.9535	5.908
ACSBG1	6.85	5.956	6.579	6.07	6.37	6.407	6.181	5.896	5.929	6.418	5.932	6	5.899	6.413	6.041	6.187	6.607	6.332	5.961	6.185	6.019	6.145	6.002	5.903	6.269	6.22	6.009	5.825	5.866	5.908	6.073	5.811	5.813	6.051	6.297	6.745	6.47	6.462	6.423	6.438	6.409	6.356	5.67	5.869	6.032	6.688	6.551	6.139	6.146
ACSBG2	6.044	6.398	6.128	6.068	6.052	6.133	6.276	6.093	6.194	6.174	6.096	5.938	6.026	6.013	6.009	6.15	6.209	5.873	5.984	6.159	5.918	5.927	5.779	5.965	6.133	6.013	6.142	6.138	6.024	5.846	6.195	6.139	6.101	5.838	6.132	6.052	6.016	6.189	6.128	5.888	6.002	6.183	5.994	6.174	6.084	5.927	6.048	6.022	6.208
ACSF3	6.316	6.571	7.047	7.245	7.429	6.386	6.427	6.101	6.338	6.998	7.256	6.033	6.232	7.434	6.274	6.933	6.112	6.172	6.437	6.939	6.794	6.187	6.523	6.535	7.308	6.119	6.095	6.074	6.251	7.106	6.104	7.636	6.381	6.839	7.383	6.868	6.412	6.177	6.304	7.815	7.492	6.348	6.315	6.364	6.323	5.807	6.165	7.498	7.153
ACSL1	9.031	8.479	8.559	8.22	8.435	9.095	9.328	7.957	8.597	7.875	8.301	8.634	8.045	8.059	8.524	8.502	8.71	8.325	8.147	8.574	8.411	8.677	8.663	7.348	8.907	8.329	8.328	8.493	8.641	8.7	9.857	8.268	8.885	8.638	8.404	9.282	8.148	9.031	7.452	8.573	8.57	11.083	6.248	8.142	8.748	9.257	9.571	8.43	8.948
ACSL3	7.546	6.29633333333333	7.76933333333333	7.55533333333333	7.58766666666667	7.459	8.082	8.249	8.294	7.19633333333333	7.53366666666667	8.13766666666667	8.184	7.98233333333333	7.94566666666667	8.28966666666667	7.95733333333333	7.561	7.50233333333333	7.53733333333333	7.63	7.61033333333333	7.185	7.503	8.21533333333333	7.244	7.07133333333333	7.92066666666667	7.85266666666667	7.681	7.56733333333333	7.48333333333333	7.361	8.59866666666667	7.55233333333333	8.10866666666667	7.02833333333333	7.523	7.494	7.617	6.80833333333333	7.78133333333333	6.64366666666667	7.77966666666667	7.527	7.86966666666667	7.39733333333333	7.80233333333333	8.74466666666667
ACSL4	6.91675	7.474	7.19825	6.99175	7.00225	7.24725	7.15625	7.14925	6.9645	7.0785	7.308	7.063	7.2795	7.25525	7.1515	7.2115	7.569	7.14975	7.32625	7.275	7.2035	7.3485	7.096	7.0225	7.24825	7.32275	7.209	7.1965	7.30525	6.9815	7.22525	7.14475	7.309	7.142	7.1205	7.029	7.2055	7.27675	7.0255	6.94575	7.09275	7.39475	7.02425	7.2905	7.4275	7.15675	7.59525	7.32275	7.39975
ACSL5	8.9362	7.2854	6.6422	7.1516	8.3906	6.9944	7.233	6.952	7.2156	7.0886	7.5064	7.2616	7.4396	7.4522	7.4722	7.4128	6.6284	7.3182	7.5406	6.9392	7.1508	6.5884	7.3296	8.202	7.5842	7.2768	7.1682	7.653	8.6088	7.197	7.023	7.306	7.1654	7.4196	7.0604	8.4466	7.0592	6.3606	7.6612	8.9512	6.9758	6.8678	6.8748	7.6556	7.1508	8.5336	7.3292	7.5144	7.5474
ACSL6	6.066	6.308	6.05425	6.00675	5.98825	6.00875	6.02325	6.2165	6.001	6.0915	6.08025	5.98975	5.90525	5.96425	6.00725	5.99925	6.0425	6.15775	6.0225	5.97775	6.0345	6.09125	6.159	6.069	5.984	6.15025	6.01525	6.1	5.96625	6.0945	6.1845	6.01875	6.0975	6.09425	6.08775	5.95775	5.98575	6.03175	5.925	5.984	6.03875	6.1375	6.575	5.986	6.2765	6.02725	6.07975	6.03875	5.9795
ACSM1	6.002	5.85	6.167	6.026	5.965	6.175	6.235	6.111	6.189	5.968	6.033	6.503	5.914	6.249	5.906	6.344	6.061	6.111	5.979	6.136	6.228	5.939	6.011	5.899	6.658	5.906	6.028	6.088	6.34	6.33	6.052	6.895	6.571	6.194	6.034	6.072	6.114	6.027	6	6.04	6.017	6.22	6.023	6.296	6.109	6.49	5.752	6.092	6.595
ACSM2A	5.777	5.963	5.989	6.275	5.903	6.053	5.983	6.049	5.725	5.747	5.866	5.938	5.986	5.707	5.945	6.112	5.87	5.899	5.823	5.825	5.744	5.908	5.887	5.763	5.814	5.794	6.156	5.9	5.911	5.827	5.877	5.824	5.782	5.869	5.82	5.851	5.891	6.175	6.029	6.189	5.982	6.003	6.035	6.04	6.004	5.928	6.011	6.208	5.941
ACSM2B	5.875	6.54	6.12833333333333	5.99733333333333	5.97433333333333	5.96	5.99766666666667	6.08366666666667	6.05033333333333	5.98533333333333	5.71933333333333	5.97766666666667	5.99133333333333	5.93233333333333	6.00466666666667	5.95933333333333	5.94033333333333	6.015	5.952	6.116	5.94066666666667	6.00266666666667	6.07	6.03433333333333	5.91566666666667	5.927	6.08333333333333	5.99033333333333	5.97766666666667	5.98366666666667	5.991	6.09166666666667	5.976	5.875	5.99666666666667	6.137	5.93566666666667	6.01466666666667	5.906	5.954	5.972	5.891	5.92866666666667	5.97366666666667	6.054	6.20433333333333	6.088	5.965	5.86433333333333
ACSM3	6.86666666666667	6.798	7.31666666666667	6.67966666666667	6.895	6.478	8.44966666666667	7.49933333333333	7.056	6.07466666666667	6.74866666666667	8.029	7.33933333333333	7.35333333333333	7.31233333333333	8.019	6.038	7.16066666666667	6.79633333333333	6.72533333333333	7.07933333333333	6.118	6.53066666666667	6.66366666666667	7.25666666666667	6.41266666666667	6.57866666666667	7.23133333333333	7.19466666666667	7.814	6.14266666666667	7.06866666666667	7.676	8.362	6.398	6.983	6.91166666666667	6.31866666666667	7.426	6.559	6.22633333333333	6.35233333333333	6.06433333333333	7.68266666666667	7.648	7.30866666666667	6.508	7.54833333333333	8.28433333333333
ACSM4	6.13	5.964	6.071	5.885	5.746	6.09	5.956	5.915	6.112	5.887	5.992	6.063	6.262	5.997	5.872	6.182	6.216	6.103	6.148	6.166	5.747	6.237	5.982	6.057	5.997	5.973	5.999	6.044	5.933	6.204	6.237	6.171	6.21	6.056	6.093	6.079	5.915	6.024	5.911	6.103	6.024	6.078	7.355	5.955	5.903	6.104	6.301	5.919	5.883
ACSM5	6.12	6.21533333333333	6.122	6.08766666666667	6.154	6.17733333333333	6.162	6.103	6.21833333333333	6.24566666666667	6.30666666666667	6.02133333333333	6.26266666666667	6.053	6.14433333333333	6.273	6.02766666666667	6.136	6.181	6.04333333333333	6.06666666666667	6.008	6.228	6.02333333333333	6.219	6.02	6.12733333333333	6.388	6.181	6.15666666666667	6.09466666666667	6.17133333333333	6.19166666666667	6.21133333333333	6.152	6.07066666666667	6.20466666666667	6.15133333333333	6.09866666666667	5.91833333333333	6.442	6.44266666666667	6.605	6.15766666666667	6.61533333333333	6.108	6.13133333333333	6.173	6.063
ACSS1	9.149	8.376	8.723	8.518	8.879	8.351	9.595	9.39	9.749	8.285	7.83	9.043	8.074	8.489	8.921	8.597	8.02	8.105	8.665	7.944	8.074	8.259	8.312	9.029	8.418	8.449	7.925	9.036	8.524	9.468	7.878	8.886	8.941	9.115	8.306	8.927	8.209	7.988	8.146	9.302	7.992	7.522	8.235	8.761	8.454	9.01	7.884	9.04	8.699
ACSS2	9.1372	8.0176	8.2402	8.1166	9.1646	7.8846	8.6202	8.6538	8.3314	8.2532	7.7346	8.3224	7.9466	8.1748	8.3442	8.35	7.4802	7.7054	8.6146	7.6944	8.4702	7.5358	8.161	8.6814	8.3038	7.81	7.9536	7.884	8.6578	8.7468	7.8912	8.6132	8.233	8.5872	8.1068	8.8766	8.108	7.9436	8.4552	8.8882	8.074	7.855	8.182	8.413	7.8878	9.1188	8.1278	8.205	8.3248
ACSS3	6.066	6.161	6.073	5.969	6.428	5.824	5.996	5.7	5.966	5.878	6.003	5.863	6.082	5.959	5.952	6.136	5.873	5.946	6.303	5.919	6.122	5.926	5.751	6.245	5.929	6.218	6.028	6.022	6.018	6.04	6.029	6.241	6.108	5.977	6.148	5.965	6.185	6.144	5.996	6.537	5.876	6.166	6.007	6.019	5.991	6.002	6.06	5.995	6.08
ACTA1	5.909	6.165	7.304	6.661	6.3	7.507	6.148	5.863	6.161	8.996	6.207	6.283	6.818	6.107	6.121	6.038	12.095	6.369	6.013	6.714	5.995	6.306	6.269	6.103	5.896	6.408	6.222	6.294	6.196	6.061	6.66	6.068	6.708	5.972	6.313	6.149	6.043	6.221	6.033	6.169	5.946	6.204	5.958	6.091	6.029	6.144	7.137	6.052	5.919
ACTA2	12.898	12.678	15.169	14.95	14.692	15.169	13.52	13.117	14.067	15.201	13.906	14.766	14.475	13.941	14.112	14.112	14.978	15.169	13.879	15.14	14.311	15.259	13.847	12.703	13.919	15.117	12.324	14.074	13.035	13.153	15.169	13.284	14.097	13.039	14.874	14.95	12.015	15.055	14.75	12.778	13.053	14.378	13.788	11.524	12.288	12.502	14.882	10.56	12.379
ACTB	14.128	12.9776666666667	14.3753333333333	14.2656666666667	14.0893333333333	14.3306666666667	13.127	12.9453333333333	13.5346666666667	13.9846666666667	13.7043333333333	13.571	14.1226666666667	13.8386666666667	14.0453333333333	13.8826666666667	14.9946666666667	14.4726666666667	13.4916666666667	14.2526666666667	13.4626666666667	14.721	13.2286666666667	13.4466666666667	13.769	13.7406666666667	13.5073333333333	13.3783333333333	13.548	13.1573333333333	14.0566666666667	12.9413333333333	12.824	14.2353333333333	14.1086666666667	14.168	13.7256666666667	14.4606666666667	13.8616666666667	13.8706666666667	13.2573333333333	13.548	13.2513333333333	13.504	13.1436666666667	14.2506666666667	14.913	14.5073333333333	14.5663333333333
ACTC1	6.3535	6.1535	7.6945	7.3475	6.6115	7.0955	6.662	6.122	6.6725	7.497	6.8405	6.6725	7.3015	6.128	7.174	6.722	7.363	8.8455	6.994	8.2245	6.9005	6.6475	6.079	6.2785	6.27	6.593	6.232	7.6005	6.6955	6.1865	6.8785	6.387	7.083	6.137	7.3745	6.6395	6.152	7.291	7.076	6.2495	6.054	6.77	6.1315	6.1815	6.7545	6.305	6.4355	5.8615	6.449
ACTG1	12.5995	10.399	12.7795	12.58	12.323	12.53	12.485	11.9945	12.912	12.5655	12.707	12.6785	12.596	13.508	13.37	13.4085	13.2865	13.076	12.71	12.4245	12.8015	12.4755	12.359	12.294	13.128	12.6875	12.978	12.35	12.367	12.462	12.3635	12.148	11.4185	13.4265	13.2545	12.8065	12.1	12.022	12.9005	11.8545	11.336	11.9005	12.088	12.187	11.998	13.2065	12.7305	13.86	13.9645
ACTG2	12.286	11.434	14.94	15.259	14.685	14.95	12.968	12.73	12.585	13.893	13.827	14.055	14.996	13.371	13.676	13.206	14.813	15.084	12.972	14.067	13.103	15.201	13.049	12.972	13.049	14.348	11.841	13.595	12.955	12.162	13.153	13.502	14.506	11.601	15.07	14.538	10.413	14.94	13.688	12.162	13.854	11.79	13.36	11.212	12.057	12.272	14.866	7.334	11.114
ACTL6A	8.423	9.721	8.7325	8.7405	8.8135	8.6775	8.774	8.1605	8.7105	8.305	9.025	8.7615	10.4765	9.149	9.023	9.056	8.5965	8.9095	9.1035	8.835	8.7925	8.7785	8.5215	8.142	8.829	8.943	9.566	9.635	9.5545	8.4575	8.4635	8.466	8.7155	9.41	9.2365	9.029	9.162	8.802	9.0045	8.5725	9.0745	8.2885	8.562	9.285	8.978	9.0325	9.1695	10.387	9.912
ACTL6B	6.29	6.222	6.093	6.181	6.074	5.994	6.182	6.235	6.137	6.111	6.241	6.373	6.112	6.255	6.304	5.992	6.228	5.89	6.121	6.204	6.013	6.183	6.178	6.078	5.911	6.1	6.308	6.001	5.947	6.179	6.182	6.06	6.228	6.369	6.294	6.207	6.276	6.383	5.863	6.173	5.938	5.86	5.984	6.061	6.363	6.128	6.026	6.13	6.176
ACTL7A	6.138	5.994	6.125	6.115	6.238	6.014	5.933	6.124	6.034	6.041	5.939	5.974	5.856	6.088	5.917	6.003	5.824	6.118	6.151	6.104	5.928	6.076	6.061	6.187	6.149	5.914	6.114	6.182	6.014	6.122	5.916	6.328	6.133	6.102	6.227	6.061	6.134	5.742	6.119	5.963	6.104	5.906	5.971	6.082	5.952	6.216	5.759	5.937	5.867
ACTL7B	6.342	6.239	6.09	6.642	6.875	6.321	6.277	6.17	6.232	6.192	6.179	6.417	6.399	6.493	6.292	6.435	6.179	6.484	6.432	6.062	6.316	6.382	6.148	6.363	6.3	6.298	6.208	6.552	6.354	6.525	6.511	6.051	6.277	6.303	6.387	6.556	6.326	6.091	6.219	6.395	5.985	6.456	6.016	6.393	5.843	7.009	6.093	6.411	6.383
ACTL8	5.987	6.051	6.466	6.031	6.186	6.184	5.98	6.319	6.057	5.881	6.102	6.271	6.201	6.121	6.189	6.036	5.96	6.011	5.93	5.881	6.242	6.012	6.262	5.889	6.077	6.003	6.235	6.133	6.093	6.311	6.104	6.076	6.268	6.149	6.06	6.244	6.298	5.913	6.462	6.189	6.335	6.035	6.088	6.788	6.029	5.943	6.365	6.093	6.124
ACTN1	10.298	9.326	13.134	12.94	11.439	13.039	10.619	10.478	11.019	12.549	11.036	11.364	11.746	10.812	10.861	10.475	14.243	12.972	11.316	12.663	11.324	13.873	11.527	10.822	11.441	12.306	10.089	11.056	9.924	10.353	11.954	10.553	11.489	10.233	12.119	11.096	10.72	13.375	11.869	9.941	10.816	12.372	10.443	10.574	10.729	10.004	13.299	10.343	10.055
ACTN2	7.439	8.267	7.428	7.277	7.199	7.004	7.153	7.544	6.911	7.036	6.875	6.797	6.987	6.837	6.878	7.016	6.776	6.884	7.151	7.318	7.25	7.037	7.534	7.287	7.019	6.87	7.714	6.937	6.937	7.205	7.111	7.62	7.535	6.557	7.257	7.063	7.986	7.915	7.148	7.271	8.755	7.371	9.551	7.58	8.43	7.126	7.837	6.974	6.453
ACTN3	5.905	5.911	6.074	6.007	6.061	6.163	5.987	6.151	6.099	6.097	5.933	5.998	5.765	6.164	5.981	5.92	5.888	5.992	6.037	5.982	6.006	5.987	5.953	5.987	5.769	5.894	5.982	5.943	5.926	5.993	5.885	6.257	5.733	6.007	6.156	5.993	5.952	6.078	6.047	6.078	5.933	5.895	5.932	6.315	5.956	6.164	6.12	6.092	6.016
ACTN4	11.4	9.165	10.487	10.647	12.436	10.753	10.349	10.146	10.862	11.632	10.094	10.599	10.253	10.214	11.068	10.7	11.275	10.783	11.648	11.619	11.004	11.209	10.334	11.629	10.836	10.942	9.648	10.758	10.672	10.991	11.269	10.996	9.691	10.56	9.482	10.61	10.471	9.864	11.515	10.674	9.344	9.07	9.362	8.582	9.398	11.445	10.55	11.121	10.248
ACTR10	8.981	9.273	9.286	9.024	8.692	9.532	8.641	8.76	9.035	9.27	9.211	8.986	9.155	9.151	9.107	8.835	9.899	9.23	8.778	9.278	8.998	9.542	8.554	8.157	9.013	8.763	9.228	8.941	9.551	8.773	9.248	8.626	8.849	8.634	9.258	9.302	8.843	10.027	9.106	9.179	9.098	9.153	10.12	8.55	9.124	9.399	9.838	9.276	9.217
ACTR1A	10.334	9.905	10.479	10.603	10.501	10.187	9.859	10.013	10.187	10.747	9.493	10.115	9.502	9.635	9.673	9.582	10.44	10.26	10.153	9.724	9.938	10.228	9.948	10.13	9.976	10.273	9.406	10.079	9.088	9.618	9.53	10.185	9.577	9.391	10.037	10.059	9.88	10.266	9.554	9.667	9.43	10.31	9.619	9.9	9.421	10.093	10.379	9.462	8.609
ACTR1B	8.546	8.23	8.798	8.973	8.666	8.778	9.162	8.735	8.778	8.622	8.792	8.896	8.614	8.946	8.709	8.771	8.826	8.889	8.414	8.732	8.487	8.884	8.363	8.296	8.55	8.076	8.524	7.881	8.477	8.606	8.532	8.519	8.74	8.913	8.363	8.303	8.586	9.248	8.674	8.573	8.669	8.31	9.067	8.29	8.582	9.011	9.141	8.548	9.318
ACTR2	11.568	11.182	11.232	11.314	12.008	11.576	10.885	11.238	11.469	11.278	12.145	11.262	12.156	11.441	11.753	11.432	11.357	11.469	12.121	11.562	12.159	11.084	11.356	11.568	11.322	11.619	12.132	11.208	12.132	11.229	10.607	11.297	11.366	11.898	12.063	12.028	11.141	11.06	11.335	11.159	11.324	11.348	10.325	11.265	11.406	11.466	11.446	11.314	11.905
ACTR3	9.758	10.046	9.258	9.754	9.934	9.562	9.165	10.285	9.702	8.964	10.304	9.417	9.94	9.865	9.734	9.933	10.148	9.623	10.623	10.66	10.247	10.807	10.585	10.927	10.957	10.257	11.83	10.705	11.052	10.4	10.013	10.219	10.678	10.36	11.168	10.685	11.008	10.152	9.994	10.208	10.912	10.143	9.808	10.22	10.454	10.595	10.677	10.05	11.346
ACTR3B	6.045	6.25925	5.933	5.90725	6.05375	6.16625	6.0075	6.0585	6.01025	5.99725	6.1255	6.032	6.1775	6.13725	6.05475	6.113	6.0205	6.11975	6.13975	6.05875	6.04575	5.9675	6.1395	6.15675	6.15975	6.173	6.07975	6.035	6.141	6.10675	5.998	6.033	6.03175	6.068	6.07425	5.9925	6.21375	6.1465	6.17	6.1915	6.07075	6.0385	6.25025	6.118	5.95275	6.0955	6.13975	6.32625	6.183
ACTR5	7.599	7.793	7.318	7.038	8.072	7.447	7.612	7.848	8.004	7.678	7.76	7.683	7.916	7.449	7.423	7.417	7.471	7.304	7.714	7.68	7.736	7.309	7.739	7.834	7.438	7.471	7.575	8.117	7.574	8.045	7.615	7.908	7.615	7.085	7.657	7.529	8.445	7.587	7.683	8.01	7.933	7.648	8.438	8.48	8.261	7.633	7.477	7.94	7.082
ACTR6	9.604	9.175	9.266	8.972	9.215	8.846	8.937	8.92	8.758	8.896	9.767	8.968	9.626	9.132	8.663	8.976	9	9.281	9.015	9.007	8.806	9.026	9.37	8.826	8.956	9.401	9.369	9.236	10.272	8.643	8.544	8.403	9.943	9.11	9.332	9.59	8.709	9.492	9.422	9.814	9.176	9.386	6.542	8.973	9.183	9.386	9.174	9.333	8.902
ACTR8	6.594	6.259	6.735	6.625	6.382	6.712	6.861	6.571	6.797	6.523	6.773	6.559	6.903	6.61	6.582	6.897	6.886	6.769	6.558	6.322	6.693	6.334	6.477	6.329	6.562	6.676	6.992	6.432	6.593	6.448	6.595	6.263	6.036	6.833	6.883	6.679	6.848	7.096	6.765	6.609	7.486	6.773	6.066	6.582	6.292	6.755	6.536	6.501	7.209
ACTRT1	6.788	9.178	6.96	6.582	7.248	6.585	7.366	7.634	7.372	6.472	6.574	6.681	6.286	6.638	6.578	6.671	6.184	6.355	6.883	7.124	7.389	6.35	6.566	6.646	6.822	6.635	7.09	8.365	6.714	7.764	6.1	8.018	7.617	7.164	6.521	6.339	7.422	6.945	6.333	6.721	7.883	6.649	9.484	6.86	7.104	7.174	6.77	6.956	7.757
ACVR1	8.99	8.031	9.731	9.874	8.99	10.256	9.476	8.682	9.229	9.722	9.84	9.474	9.352	10.183	9.599	9.874	10.37	10.461	9.794	9.498	10.476	10.873	9.871	8.902	10.144	10.352	8.896	9.89	9.677	9.687	9.503	9.136	9.607	9.701	9.629	9.666	8.504	9.74	9.757	8.721	8.481	9.806	7.244	9.211	9.629	9.191	10.577	9.148	9.498
ACVR1B	6.945	6.49	6.6945	6.77825	6.9195	6.77325	7.04725	6.74275	6.96725	6.66275	6.773	6.8695	6.8345	6.98425	6.8935	6.91425	6.60325	6.687	6.7435	6.68725	6.6105	6.62775	6.61975	6.657	6.783	6.7045	6.49125	7.02225	6.8275	6.99675	6.85975	6.8245	6.68925	6.9725	6.6485	6.687	6.52525	6.62675	7.022	6.8865	6.575	6.74675	6.559	6.76175	6.651	7.19375	6.671	6.96625	7.03
ACVR1C	6.393	6.336	6.082	6.415	6.26	6.013	6.213	6.037	5.992	6.209	5.971	6.238	6.326	6.204	6.17	6.11	5.944	6.04	6.036	6.082	6.188	6.056	6.307	6.06	6.118	6.321	6.113	5.952	6.689	6.319	6.487	6.208	6.228	6.328	6.183	6.184	5.932	5.854	6.521	6.716	6.304	6.071	5.969	5.94	6.006	6.538	6.356	6.258	6.383
ACVR2A	7.4535	7.0995	7.147	7.117	7.0985	7.3605	7.303	7.1525	7.2665	7.098	6.774	7.2935	7.001	7.081	7.0545	7.069	7.4285	7.086	6.9425	7.182	7.276	7.519	7.138	6.9735	7.085	6.971	6.7835	7.125	7.5955	7.493	7.451	7.3225	7.297	7.3875	6.9755	7.511	6.816	7.264	7.5185	7.8365	7.273	6.882	7.708	7.017	7.2085	7.151	7.47	7.3725	7.5175
ACVR2B	6.194	5.697	6.427	6.1455	6.1745	6.1795	6.4835	6.591	6.101	6.662	5.894	6.0765	6.176	6.019	6.091	6.221	6.068	5.981	6.119	5.9705	5.9885	6.123	6.0165	6.078	5.926	6.2335	6.0345	6.0285	6.1085	6.295	6.0095	6.6995	6.0155	6.0595	6.213	6.0145	6.413	6.126	6.31	6.333	6.173	5.8445	6.053	6.231	6.045	6.0435	6.0405	6.104	5.895
ACVRL1	6.623	6.199	6.703	7.387	6.749	7.413	6.861	6.119	7.102	8.864	7.476	7.488	7.32	7.284	7.208	7.069	7.218	7.251	7.39	7.866	7.726	7.717	7.897	7.366	7.453	7.609	7.149	7.29	6.682	6.542	8.678	6.585	6.429	6.599	7.094	6.857	6.791	7.016	7.431	6.847	6.456	7.785	6.973	6.686	6.719	6.583	6.877	6.614	6.511
ACY1	11.437	9.76	7.945	8.733	10.809	8.34	9.728	9.177	9.227	8.837	8.902	9.481	10.079	9.478	10.193	9.756	7.481	9.152	9.428	8.318	9.137	7.9	8.979	10.417	9.173	8.147	8.24	9.853	11.301	9.541	7.526	8.581	8.134	10.009	8.132	11.348	9.015	7.819	9.357	11.878	7.992	7.916	10.823	10.463	8.176	11.83	8.415	10.134	9.631
ACY3	9.154	6.792	6.317	6.353	9.629	6.459	6.841	6.142	6.231	6.498	6.752	6.963	6.938	7.563	6.773	6.82	5.791	6.524	7.208	6.099	6.176	5.895	6.094	8.681	7.238	6.264	8.318	7.572	9.243	6.229	6.117	5.956	5.867	6.605	7.252	7.641	7.804	5.91	6.602	9.461	7.047	5.786	6.758	6.64	5.906	8.9	6.647	6.852	6.484
ACYP1	7.156	7.19466666666667	6.885	7.088	7.14133333333333	6.96066666666667	6.73633333333333	6.91833333333333	7.01566666666667	7.16566666666667	7.11866666666667	7.02966666666667	7.41	6.51166666666667	6.84433333333333	6.81666666666667	6.98466666666667	6.852	7.194	7.079	6.80033333333333	7.00066666666667	7.09766666666667	6.98566666666667	6.96266666666667	6.854	7.16033333333333	7.39433333333333	7.23433333333333	6.78633333333333	6.88666666666667	6.82333333333333	6.963	6.89366666666667	7.057	6.926	7.397	7.10666666666667	7.12833333333333	7.26466666666667	7.465	7.09166666666667	6.60233333333333	7.36933333333333	7.32933333333333	6.91933333333333	7.157	7.18533333333333	6.91766666666667
ACYP2	6.492	6.517	6.907	6.713	6.619	6.9585	6.9675	6.6785	6.7315	6.6275	6.9875	6.706	6.7725	6.8945	6.8295	6.7585	7.1025	6.942	6.665	6.7635	6.552	6.9895	6.5825	6.481	6.718	6.609	7.0395	6.65	6.716	6.508	6.8335	6.587	6.9815	6.971	6.984	6.537	6.872	7.206	6.679	6.3845	7.029	7.2255	6.13	6.3875	6.7615	6.788	7.1035	6.8085	7.292
ADA	9.88	9.333	8.93	7.787	9.364	8.331	11.198	10.384	10.573	8.546	9.84	8.336	7.338	8.396	8.546	8.925	7.888	7.859	8.167	8.583	8.381	7.88	8.474	9.458	8.031	7.977	10.058	8.389	8.766	10.036	8.132	9.413	9.16	9.686	8.823	9.429	9.993	7.294	7.749	10.812	9.835	8.334	9.695	7.761	7.927	8.487	7.629	8.649	10.455
ADAD1	5.865	6.079	6.206	5.786	5.9	5.972	6.016	5.919	6.025	5.882	6.104	5.818	5.979	6.026	6.015	5.806	6.012	6.139	5.915	5.943	5.987	5.977	5.918	6.077	5.899	5.72	5.983	6.03	5.923	5.893	5.908	5.772	5.967	5.979	5.765	6.01	5.911	5.921	5.862	6.021	5.778	5.788	5.933	5.735	5.797	5.958	6.046	5.678	5.999
ADAD2	5.823	5.701	6.155	6.21	6.134	6.218	5.815	6.083	5.81	6.546	6.277	6.219	6.198	6.047	5.824	6.32	6.332	6.328	6.152	6.053	6.314	6.278	6.162	6.458	6.312	5.883	6.061	5.968	6.164	5.891	6.768	6.25	5.981	5.891	6.401	6.033	5.958	6.032	5.98	5.935	6.022	6.184	5.648	6.124	6.233	6.139	6.183	5.97	6.123
ADAL	6.804	7.192	6.905	6.607	6.342	6.623	6.78	6.167	6.77	6.41	6.601	6.351	6.632	6.369	6.159	6.489	6.598	6.482	6.189	6.45	6.331	6.154	6.261	6.094	6.743	6.031	6.733	5.992	6.787	6.34	6.545	6.157	5.984	6.677	6.394	6.772	6.243	6.805	6.35	7.03	6.451	6.531	6.289	6.813	6.099	6.809	6.641	6.948	6.569
ADAM10	6.964	6.018	6.5705	6.3865	6.3865	6.7305	6.584	6.3745	6.6245	6.4235	6.7845	6.5445	6.9595	7.016	6.989	6.9225	6.583	6.7385	6.515	7.166	6.6155	6.8715	6.728	6.141	7.0105	6.593	6.653	6.401	7.221	6.8275	6.8205	6.5125	6.379	7.1655	6.9005	7.392	6.345	6.5045	6.7045	7.2135	6.099	7.1975	5.985	6.855	6.7215	7.3025	6.861	7.88	7.7365
ADAM11	5.946	5.862	6.192	6.031	6.083	6.156	6.035	6.723	6.02	6.044	6.311	6.117	6.087	5.978	5.78	5.982	6.1	6.179	6.13	5.783	5.929	6.107	6.082	6.167	5.952	6.027	6.247	5.877	5.898	6.049	6.137	5.962	6.286	6.139	6.092	5.997	6.135	6.421	6.007	5.912	6.638	5.964	5.871	5.97	6.105	6.013	6.305	6.066	5.927
ADAM12	6.00066666666667	6.115	6.10733333333333	6.05666666666667	5.99233333333333	6.10766666666667	5.82766666666667	5.99133333333333	6.054	5.927	5.84866666666667	5.913	5.984	5.935	5.933	5.958	5.91466666666667	5.93733333333333	6.02766666666667	5.981	5.864	6.046	5.93633333333333	5.963	6.06266666666667	6.06766666666667	5.85033333333333	6.056	6.04033333333333	5.96766666666667	5.86666666666667	6.001	6.09366666666667	5.93633333333333	5.91266666666667	5.92666666666667	5.866	5.961	5.949	5.84333333333333	6.094	5.956	5.90533333333333	6.17466666666667	5.99666666666667	6.03566666666667	5.98233333333333	6.31133333333333	5.94933333333333
ADAM15	8.6455	7.6365	8.33275	8.76175	9.08625	8.73425	8.63075	8.4785	8.6735	9.419	8.12075	8.76875	8.65175	8.75025	8.82825	8.6705	8.48675	8.47275	9.10125	8.47775	9.002	8.75675	8.41025	8.65925	8.96425	8.7745	8.05725	9.04775	8.4975	8.8105	8.73475	8.5295	8.114	8.82025	7.93025	8.362	8.0475	8.12375	8.32575	8.40325	7.6735	8.268	7.1285	8.5135	7.929	8.9825	8.31725	9.0835	9.03425
ADAM17	7.782	7.9535	7.605	7.629	7.692	8.097	7.942	8.7835	7.672	8.141	7.916	7.837	7.991	7.5235	7.7485	7.9005	7.502	7.769	8.0775	8.669	8.299	7.977	8.528	8.2965	7.824	8.061	8.714	8.015	7.6185	7.787	8.1165	9.091	8.9945	7.2015	8.0385	7.6075	8.8925	7.8145	7.6535	7.969	9.3655	8.216	8.322	8.204	8.9575	7.076	7.0215	7.1625	6.958
ADAM18	6.38	6.041	5.992	6.033	5.838	6.174	5.91	6.206	6.147	6	5.997	6.015	6.122	5.972	5.943	6.111	6.145	6.132	6.002	6.037	5.898	5.87	5.906	5.907	5.941	6.086	6.021	5.88	6.27	6.031	5.994	5.976	6.003	5.893	6.105	6.149	6.198	6.084	6.209	6.051	6.149	6.046	6.255	5.884	5.948	5.841	6.016	6.141	5.96
ADAM19	6.48266666666667	6.77233333333333	7.23166666666667	7.12466666666667	6.90066666666667	7.204	6.608	7.15	7.12966666666667	7.19133333333333	7.16033333333333	6.82533333333333	6.79966666666667	6.806	6.94433333333333	6.92633333333333	7.59033333333333	7.08233333333333	6.99733333333333	7.215	7.03366666666667	7.364	7.43	7.26866666666667	6.90733333333333	6.972	7.538	6.90333333333333	6.47766666666667	6.47633333333333	6.963	6.831	7.005	6.846	7.274	6.57	7.591	7.35966666666667	6.955	6.559	7.46666666666667	6.80866666666667	6.98466666666667	6.428	7.42266666666667	6.35866666666667	7.00633333333333	6.58466666666667	6.521
ADAM2	5.88	6.188	6.253	6.245	6.24	6.287	6.377	6.011	6.472	6.192	6.33	6.258	6.109	6.342	6.323	6.197	6.198	6.3	6.345	6.34	6.457	6.074	6.248	6.261	6.173	6.108	6.441	6.165	6.092	6.386	6.109	6.608	6.17	6.215	6.121	6.374	6.354	6.46	6.271	6.291	7.033	6.368	6.131	6.486	6.143	6.207	6.08	6.374	6.317
ADAM20	5.951	5.967	5.963	5.66	5.922	6.545	5.89	6.065	6.206	6.035	5.981	6.158	5.997	6.042	5.862	6.045	5.853	6.077	5.846	6.035	5.899	6.167	5.998	5.862	5.986	5.88	6.078	5.824	6.166	5.987	5.925	6.06	6.057	5.871	5.776	6.083	5.974	5.877	5.92	6.082	6.071	6.017	5.759	5.821	6.106	5.856	6.079	6.064	5.775
ADAM21	5.762	6.44	6.229	6.328	6.374	6.282	6.241	5.938	6.14	5.996	6.242	6.047	6.064	6.267	6.234	6.401	5.987	5.897	6.055	6.304	6.115	6.387	6.269	6.183	6.284	6.247	6.313	6.41	6.37	6.226	6	6.164	6.799	6.276	6.242	6.273	6.215	6.244	6.212	6.253	6.206	6.177	7.778	6.197	6.321	5.83	6.034	6.192	5.771
ADAM22	6.035	6.06833333333333	6.07266666666667	5.891	5.96533333333333	6.00933333333333	5.953	5.907	5.673	5.92433333333333	5.97466666666667	5.86933333333333	6.12333333333333	6.04933333333333	6.06333333333333	5.91366666666667	5.959	5.849	5.98166666666667	5.86866666666667	5.99566666666667	5.883	5.857	5.92666666666667	5.94833333333333	5.901	5.74733333333333	5.88233333333333	5.91033333333333	5.838	5.88833333333333	5.803	5.84266666666667	5.906	6.01033333333333	5.91666666666667	5.89866666666667	5.90833333333333	6.034	5.85033333333333	5.89066666666667	5.867	5.91466666666667	5.88766666666667	6.054	6.18766666666667	6.00766666666667	6.14166666666667	6.001
ADAM23	6.113	6.165	6.626	6.494	5.801	6.955	6.094	6.2	6.114	6.88	6.403	6.201	6.316	6.146	6.668	6.244	7.006	7.01	6.331	6.663	6.516	6.445	6.284	6.179	6.457	6.829	6.249	5.994	6.245	6.016	6.766	6.049	6.265	6.28	6.595	6.299	6.388	6.357	6.547	6.133	6.291	7.366	6.191	6.259	6.031	6.467	6.543	6.234	5.926
ADAM28	6.61366666666667	5.99066666666667	6.553	6.80633333333333	6.83433333333333	6.63133333333333	7.47466666666667	7.206	7.71133333333333	6.19866666666667	6.783	7.23666666666667	6.176	7.28266666666667	6.946	7.06033333333333	6.15566666666667	6.37066666666667	6.682	6.94466666666667	6.82633333333333	6.255	6.69266666666667	7.639	7.183	6.313	6.84866666666667	6.72233333333333	6.379	8.072	6.26633333333333	8.40566666666667	6.86666666666667	7.479	7.23466666666667	6.46	6.90466666666667	6.21466666666667	6.323	6.65266666666667	6.67866666666667	6.541	5.96533333333333	7.14133333333333	6.96266666666667	6.93266666666667	6.30433333333333	6.02966666666667	7.945
ADAM29	6.261	6.329	6.04	6.035	6.022	6.176	5.901	6.077	6.133	6.215	6.257	6.135	5.88	6.194	6.107	5.962	6.096	6.078	6.061	6.226	6.25	6.13	6.098	5.816	6.01	6.2	6.152	6.011	6.184	6.068	6.197	6.032	6.113	6.156	5.934	5.829	6.158	6.183	5.975	6.506	6.046	6.181	6.207	6.304	6.341	5.922	6.059	6.181	5.939
ADAM30	6.106	5.971	5.946	6.395	6.022	6.007	6.01	6.235	6.12	6.119	5.814	6.093	5.933	6.191	6.084	5.962	6.108	5.884	5.971	5.898	6.066	5.99	5.731	5.947	6.162	6.011	6.381	5.884	5.891	6.024	6.034	6.08	5.825	6.083	6.152	6.05	6.169	5.917	6.046	5.805	5.801	5.959	6.152	6.243	5.908	6.284	6.061	6.121	6.116
ADAM32	5.84475	5.93025	6.10025	6.08575	6.0605	6.05725	5.997	6.01025	5.98575	6.0235	6.055	5.9555	5.953	5.95325	5.98325	5.95325	6.11375	6.03575	5.96975	6.04175	6.07025	6.0145	6.042	5.89775	5.9735	6.09075	5.958	5.8975	6.04425	5.9775	6.0215	6.10225	6.03375	5.88025	5.98775	5.96975	6.0115	6.03075	5.93575	6.13825	5.99825	5.97475	6.20325	6.1305	6.00275	6.05925	6.0265	6.09675	6.0225
ADAM33	6.101	7.215	6.408	6.3265	6.42	6.275	6.0725	6.5825	6.4235	6.749	6.239	6.391	6.3425	6.2625	6.209	6.27	6.6775	6.486	6.2285	6.4315	6.361	6.3755	6.3075	6.095	6.0715	6.187	6.115	6.354	6.211	6.2995	6.6915	6.093	6.4	6.1955	6.1775	6.265	6.6585	6.491	6.281	6.351	6.9525	6.207	6.5765	6.442	6.143	6.0455	6.273	5.9565	5.902
ADAM3A	5.96766666666667	6.043	5.97166666666667	5.95666666666667	5.96	5.82833333333333	5.94833333333333	5.96033333333333	5.96133333333333	5.881	5.955	5.946	5.88566666666667	5.88633333333333	5.909	6.045	5.973	6.024	6.02866666666667	6.01066666666667	6	6.03966666666667	6.046	5.87633333333333	5.86	5.99466666666667	5.883	6.00966666666667	5.911	5.955	6.09833333333333	6.07633333333333	5.98266666666667	5.97166666666667	5.95366666666667	5.927	5.85866666666667	5.937	6.06566666666667	6.059	5.93133333333333	6.024	6.02566666666667	5.889	6.02666666666667	5.97433333333333	5.93433333333333	6.106	6.03333333333333
ADAM5	5.9875	6.0715	5.91	5.883	5.988	5.9115	6.1195	6.59	6.001	5.9815	6.099	5.863	6.1045	5.985	6.247	5.889	5.992	5.9245	5.93	5.907	6.103	5.8585	6.021	5.9575	6.043	5.955	6.1035	6.043	6.209	6.0755	6.213	6.1145	6.2275	5.881	6.114	6.0015	5.9045	5.997	6.0965	6.0485	6.1185	5.9535	6.532	6.013	6.0135	6.076	5.9795	6.2915	5.942
ADAM5P	5.943	6.253	5.979	5.954	5.881	5.91	5.992	5.974	5.989	6.029	6.049	5.713	5.824	6.195	5.94	6.025	6.157	5.886	6.032	6.566	5.927	5.967	6.015	6.052	6.085	6.054	6.067	6.042	6.032	6.2	6.107	6.337	6.006	5.929	5.863	5.891	5.898	6.075	5.694	6.146	5.986	5.9	6.057	6.104	6.028	6.257	6.08	6.26	5.88
ADAM6	6.233	5.9795	6.1395	6.0255	6.191	6.224	6.3445	6.1395	6.246	5.964	6.099	6.025	6.125	5.962	6.1125	5.9535	5.9265	6.2075	5.896	6.0555	6.07	6.009	6.0315	6.1145	5.8815	5.886	6.153	6.077	6.09	6.104	6.088	6.1965	6.097	6.224	6.1135	6.041	6.0265	6.0775	6.162	6.1545	6.325	6.0735	6.2705	6.0875	5.973	6.0665	6.112	6.0525	6.055
ADAM7	6.171	6.709	6.395	6.19	6.094	6.687	6.543	6.083	6.242	6.059	7.664	6.752	6.448	6.33	6.193	6.221	6.412	6.522	6.465	6.857	6.62	6.231	7.15	6.359	6.391	6.747	7.061	6.153	6.201	6.208	6.177	6.665	6.871	6.26	6.802	6.203	7.151	6.474	6.681	6.134	6.982	7.324	5.954	6.212	7.428	6.166	6.902	6.145	6.589
ADAM8	6.28	6.397	6.463	6.263	6.392	6.891	6.389	6.415	6.876	6.557	7.461	7.275	6.457	7.037	6.752	6.81	6.742	6.712	7.132	7.042	7.096	6.836	6.97	7.522	7.014	6.539	7.241	7.217	6.192	6.821	6.829	7.486	6.086	6.96	6.624	6.481	7.169	5.985	6.588	6.546	6.174	7.228	5.906	7.006	7.562	6.225	6.495	6.924	6.876
ADAM9	7.757	6.183	7.636	7.952	7.911	7.269	7.209	8.273	7.902	7.188	6.949	7.228	7.177	7.223	8.007	7.492	7.351	7.297	7.658	7.559	7.543	6.469	6.834	9.309	7.645	6.843	7.58	7.324	7.555	7.887	6.827	8.879	7.123	8.25	7.175	7.532	7.076	7.25	6.655	7.521	6.892	7.482	6.605	8.131	7.391	7.588	6.898	8.137	8.364
ADAMDEC1	6.596	8.286	6.3835	6.7255	6.1005	6.5455	6.217	7.7415	7.28	6.2075	9.856	6.99	7.392	7.898	7.6805	6.9585	6.1085	6.5115	7.512	7.726	7.148	7.3275	8.5445	6.823	9.1225	7.1825	8.863	7.022	6.819	6.297	5.95	7.6195	7.388	7.7175	8.717	6.432	7.466	6.2685	6.826	6.386	7.766	7.203	6.2955	6.7625	8.2945	6.1715	7.113	6.8045	8.426
ADAMTS1	7.366	7.804	9.939	10.403	8.048	9.92	8.097	8.714	8.527	10.006	7.529	8.946	8.357	7.858	8.654	8.222	9.919	9.755	8.498	11.715	9.07	9.095	8.589	7.785	8.046	10.152	7.644	9.022	7.58	8.494	11.738	7.688	9.257	7.956	8.623	9.256	6.764	10.013	8.052	8.138	7.111	9.968	6.154	6.949	7.288	6.884	10.363	6.916	8.008
ADAMTS10	6.112	6.014	6.316	6.04	6.214	5.814	6.178	5.992	6.207	6.019	5.811	6.079	6.249	6.126	6.296	6.256	5.992	6.082	5.982	5.865	6.235	5.969	6.061	5.953	6.253	5.81	5.793	6.115	6.022	5.971	6.053	6.15	6.054	6.195	6.06	5.948	5.993	5.9	6.193	5.705	6.665	6.049	5.725	6.094	6	6.576	5.807	6.197	6.05
ADAMTS12	5.786	5.92	5.852	6.434	6.244	5.847	5.905	6.14	5.995	6.048	6.045	5.9	6.095	5.874	5.916	5.963	5.885	5.879	5.966	6.072	5.756	6.062	6.083	5.885	5.966	5.899	6.062	5.859	5.922	5.981	6.109	5.836	6.308	5.867	5.995	6.149	5.955	5.866	6.124	5.91	5.901	6.034	5.999	5.966	5.949	5.931	5.989	6.061	6.314
ADAMTS13	6.06366666666667	5.96033333333333	6.07333333333333	5.96533333333333	6.06133333333333	6.05266666666667	6.241	6.048	6.07366666666667	5.98266666666667	5.877	5.908	5.92333333333333	5.99566666666667	6.01833333333333	5.98933333333333	5.97666666666667	6.12933333333333	6.02666666666667	6.00833333333333	6.136	6.01866666666667	5.949	6.04366666666667	5.95366666666667	5.86266666666667	5.92833333333333	5.96266666666667	5.864	6.165	6.042	6.04133333333333	5.96233333333333	5.97033333333333	5.96033333333333	5.86266666666667	6.121	6.142	6.20933333333333	6.19666666666667	6.41666666666667	6.19933333333333	6.31266666666667	6.23933333333333	6.23166666666667	6.191	6.139	5.97766666666667	6.172
ADAMTS14	6.034	6.07833333333333	6.099	6.07533333333333	5.956	6.18566666666667	6.23566666666667	6.13066666666667	5.929	6.053	6.013	6.04833333333333	6.00433333333333	6.01133333333333	5.989	6.008	6.10966666666667	6.09066666666667	6.04366666666667	6.048	6.09966666666667	6.02866666666667	6.15266666666667	6.267	6.13266666666667	6.11166666666667	6.024	5.99133333333333	6.02666666666667	6.14066666666667	6.036	6.03733333333333	6.07166666666667	6.06333333333333	5.94033333333333	5.916	6.263	6.31433333333333	6.12033333333333	6.10066666666667	6.15466666666667	5.99966666666667	6.98733333333333	6.13166666666667	6.19866666666667	6.28866666666667	6.073	6.12166666666667	6.003
ADAMTS15	5.911	5.931	6.038	5.91	5.933	6.358	6.154	5.957	6.017	6.128	5.906	6.066	5.851	6.104	6.027	6.125	6.013	6.04	6.078	5.91	6.249	6.039	5.963	6.102	5.962	5.866	5.963	6.132	6.032	5.952	5.853	5.801	6.033	5.99	5.916	5.936	6.018	6.187	5.792	6.064	6.031	6.666	6.002	6.214	6.098	6.011	6.27	5.818	6.177
ADAMTS16	5.905	6.033	5.982	5.923	5.877	5.948	6.142	5.941	6.146	5.941	5.981	6.043	5.954	6.09	6.11	6.058	6.127	6.115	6.015	5.912	6.086	6.048	5.977	5.845	5.912	5.907	6.091	5.999	5.772	5.99	6.116	5.982	6.062	5.926	6.235	6.014	6.059	6.169	6.074	6.333	6.085	6.134	6.118	6.025	6.204	6.041	5.805	5.998	5.964
ADAMTS17	6.448	5.997	6.168	6.459	5.986	5.988	6.108	6.915	6.129	6.23	6.046	6.265	6.211	6.219	6.107	6.355	6.292	5.872	6.3	6.269	6.38	6.023	6.034	6.356	6.135	6.29	6.116	6.347	6.31	6.238	6.146	6.176	6.139	6.157	6.156	6.204	6.246	6.14	6.188	6.172	6.248	6.072	8.081	6.094	6.182	6.159	6.225	6.269	6.168
ADAMTS18	6.005	5.995	6.1875	6.0015	6.1595	6.122	6.0465	6.0885	6.058	5.9375	5.815	6.0645	5.895	6.002	6.082	5.9115	6.0895	6.065	6.0505	6.16	6.1845	6.1965	6.2075	6.174	6.1185	6.1675	6.044	6.062	5.8795	5.8505	6.6645	6.129	6.123	6.0365	6.0305	5.9245	5.93	5.7035	6.1305	6.11	6.144	6.3235	6.385	6.0655	5.9955	6.3145	6.042	5.9815	6.072
ADAMTS19	6.653	7.941	6.438	6.693	6.582	6.224	6.509	6.641	6.547	6.365	6.418	6.562	6.441	6.358	6.265	6.24	6.531	6.479	6.361	6.674	6.456	6.575	6.712	6.728	6.265	6.502	7.081	7.041	6.449	6.399	6.589	6.884	7.093	6.383	6.536	6.479	6.759	6.583	6.451	6.273	7.245	6.763	8.46	6.775	6.99	6.581	6.096	6.275	6.099
ADAMTS2	6.2965	6.051	6.2245	6.371	6.0035	6.331	6.129	5.961	6.1525	6.765	6.4075	6.0325	6.127	6.1725	6.18	6.1015	6.414	6.4895	6.5435	6.429	6.112	6.166	6.1885	6.162	6.212	6.3595	6.2245	6.079	6.004	5.9715	6.653	6.029	6.1815	6.1065	5.9925	6.11	5.8705	6.152	6.5425	5.9945	5.9025	6.379	7.1875	5.9595	5.864	6.01	6.1985	6.102	5.9825
ADAMTS20	6.204	6.048	6.03433333333333	5.90966666666667	5.91333333333333	5.99466666666667	6.08933333333333	6.066	5.99266666666667	5.94433333333333	6.01733333333333	5.98466666666667	5.933	6.004	5.91466666666667	6.005	6.01933333333333	5.962	6.03666666666667	5.986	6.05533333333333	6.05866666666667	5.992	5.90233333333333	6.15066666666667	5.99833333333333	6.16533333333333	6.026	6.11433333333333	6.03866666666667	5.931	5.97666666666667	6.04966666666667	5.94166666666667	5.96566666666667	6.00666666666667	6.005	5.96066666666667	5.86933333333333	6.06033333333333	5.95166666666667	5.92333333333333	6.05966666666667	5.92366666666667	5.862	6.039	6.01	6.04833333333333	5.98666666666667
ADAMTS3	5.929	6.002	5.946	6.092	5.984	6.358	6.141	5.771	6.493	6.443	6.283	6.012	5.751	5.842	6.017	5.908	6.114	6.145	5.901	6.045	6.392	6.242	6.005	5.962	6.23	6.355	6.12	6.268	6.328	6.088	6.404	6.14	5.998	5.762	5.679	5.904	5.978	6.088	6.315	5.982	5.87	6.446	5.824	5.964	5.929	6.1	6.465	6.404	5.941
ADAMTS4	5.978	6.991	5.872	6.171	5.935	6.147	5.978	6.101	5.825	6.147	6.216	5.954	5.694	5.996	6.37	5.999	6.117	5.815	6.172	6.136	5.997	6.196	6.078	5.881	6.215	6.523	6.352	5.934	6.094	6.247	6.231	6.002	6.142	6.131	5.985	6.048	6.105	6.178	5.797	6.044	6.189	6.529	6.181	6.285	6.189	5.857	6.155	6.286	6.462
ADAMTS5	6.177	7.229	6.569	6.359	6.16	6.876	6.101	6.132	6.781	7.625	6.098	6.925	6.389	6.578	6.839	6.761	7.001	6.948	6.574	6.804	7.02	6.918	6.471	6.361	6.62	7.245	6.248	6.437	6.538	6.56	8.054	6.277	6.17	6.378	6.57	7.029	6.053	6.783	6.469	6.419	6.036	6.159	5.895	6.107	6.04	6.132	7.103	6.335	6.73
ADAMTS6	6.011	6.026	6.336	5.975	6.232	6.551	6.141	6.155	6.232	6.624	6.157	6.385	6.299	6.033	6.191	6.247	6.368	6.586	6.271	6.972	6.565	6.78	6.072	6.003	5.962	6.53	6.176	6.05	6.273	6.28	6.787	5.83	6.292	6.235	6.219	6.046	6.144	6.31	6.393	6.066	6.125	6.141	6.127	6.348	6.1	6.177	6.139	5.921	5.935
ADAMTS7	5.845	6.139	6.052	5.941	5.854	6.075	5.854	5.772	5.926	6.091	6.059	6.041	6.061	6.175	6.027	5.962	6.069	6.122	6.212	6.185	6.166	6.094	6.112	6.043	5.794	6.165	5.875	6.045	5.905	5.947	5.973	5.864	5.82	5.91	5.986	5.932	5.625	6.185	6.164	6.006	5.94	6.018	5.876	6.261	5.916	5.968	6.148	6.193	5.724
ADAMTS8	6.25	5.763	8.807	6.831	7.054	8.017	6.376	6.944	6.241	7.443	6.702	6.502	6.826	6.688	6.751	6.727	9.647	8.099	5.853	8.225	6.447	9.728	6.99	6.138	6.298	6.989	5.864	6.216	6.214	6.479	7.306	5.756	7.302	6.374	6.627	6.515	5.971	8.684	6.933	6.184	5.917	6.096	5.616	6.135	6.348	6.15	7.125	5.94	6.075
ADAMTS9	6.773	6.405	7.388	6.926	6.663	8.773	6.704	6.134	6.958	9.377	6.922	6.791	7.369	6.902	8.09	7.401	8.732	7.799	7.95	9.567	8.992	8.364	7.64	7.866	7.542	7.788	6.818	7.143	7.239	6.556	10.067	7.375	7.279	6.683	7.069	6.767	6.619	7.488	6.976	6.453	6.935	8.481	6.453	6.979	8.124	7.115	7.221	7.421	6.462
ADAMTSL1	6.0444	6.009	6.1018	6.0424	6.0844	6.2238	6.0676	5.9502	6.2786	6.2488	6.1204	6.1824	6.0656	6.1588	6.1772	6.1502	6.3522	6.0816	6.1042	6.2324	6.0262	6.1904	6.1576	6.1444	6.0958	6.225	6.0172	6.0032	6.1128	5.9098	6.6532	6.1988	5.8982	6.1296	6.0654	6.101	6.0038	6.1318	6.0572	6.064	6.1542	6.178	6.1698	6.1144	5.9684	6.0782	6.1896	6.0902	6.0412
ADAMTSL2	6.963	6.872	7.577	7.213	6.928	8.278	7.586	8.035	7.275	9.422	7.396	7.295	7.556	6.821	7.285	7.397	7.63	8.465	8.409	8.5	8.582	7.343	8.734	7.569	6.975	9.028	7.331	6.742	6.919	7.426	7.927	7.794	7.65	6.754	7.197	7.024	7.477	8.277	8.517	6.917	7.544	9.956	7.551	7.028	7.427	6.527	9.137	6.935	6.571
ADAMTSL3	6.013	6.486	7.207	6.911	6.305	6.963	6.33	6.432	6.369	7.272	6.226	6.683	6.271	6.383	6.468	6.644	7.154	7.512	6.743	6.633	5.957	6.768	6.915	5.98	6.209	6.354	5.904	6.353	6.094	5.918	7.795	6.337	6.22	6.106	7.142	6.432	6.358	7.646	7.682	6.306	6.146	6.624	6.018	6.275	6.334	6.055	7.422	6.236	6.64
ADAMTSL4	6.14766666666667	6.10966666666667	6.54366666666667	6.813	6.32233333333333	6.996	6.09533333333333	6.265	6.132	7.81733333333333	6.56866666666667	6.74766666666667	6.40933333333333	6.63666666666667	6.36466666666667	6.50966666666667	6.93366666666667	7.18266666666667	6.21666666666667	6.488	7.02733333333333	6.40166666666667	6.546	6.095	6.42033333333333	6.83833333333333	6.39233333333333	6.178	6.177	6.14433333333333	7.60333333333333	6.122	6.20933333333333	6.13966666666667	6.56733333333333	6.58266666666667	6.204	6.63666666666667	6.843	6.236	6.10766666666667	7.077	6.23033333333333	6.23266666666667	6.36966666666667	6.145	6.94	6.27633333333333	6.09933333333333
ADAMTSL5	7.029	5.873	6.205	6.166	6.769	6.453	6.24	6.039	6.282	6.769	6.31	6.618	6.706	6.659	6.309	6.26	6.497	6.886	6.435	6.298	6.422	6.225	6.127	6.623	6.42	6.268	6.161	5.95	6.677	6.322	6.277	6.138	6.124	6.194	6.221	6.543	6.197	6.225	6.434	6.704	6.287	6.045	8.364	6.707	6.687	6.999	6.26	7.556	6.218
ADAR	8.777	9.02533333333333	8.52033333333333	8.76233333333333	8.48666666666667	8.77533333333333	8.34533333333333	8.624	8.608	8.78533333333333	8.86533333333333	8.44366666666667	9.23566666666667	8.36233333333333	8.466	8.366	8.872	8.654	8.72566666666667	8.76966666666667	8.65033333333333	8.706	8.65633333333333	8.76266666666667	8.52966666666667	8.861	8.72533333333333	8.67	8.40966666666667	8.55966666666667	8.89866666666667	8.70966666666667	8.24933333333333	8.72333333333333	8.77133333333333	8.37633333333333	8.793	8.39666666666667	8.70833333333333	8.492	8.569	8.613	7.68566666666667	8.574	8.571	8.76233333333333	9.10066666666667	9.01533333333333	8.61566666666667
ADARB1	6.916	6.8515	8.2445	7.53475	7.0395	7.75675	7.167	7.195	7.17325	8.18325	6.983	7.3165	7.196	6.98725	7.18675	6.98075	7.845	7.6245	6.885	8.337	7.25125	7.75075	7.3935	7.1775	6.9015	7.20925	7.1995	6.4255	6.77425	7.3495	7.79025	7.209	7.3385	7.12375	7.84675	7.3035	7.53	7.996	7.109	6.8385	7.23825	7.6495	6.2885	6.79475	7.17775	6.6845	7.50275	6.878	6.91075
ADARB2	5.803	5.795	6.522	5.981	6.181	6.245	5.963	5.872	6.093	6.169	6.283	6.748	6.276	6.467	5.903	6.112	6.199	5.934	5.967	6.017	6.15	5.857	5.999	6.371	6.134	6.295	5.982	7.421	5.857	6.086	6.056	5.784	6.154	6.234	6.471	6.313	6.415	6.031	6.145	6.086	5.948	6.245	5.861	6.571	5.647	6.534	5.952	6.021	5.876
ADAT1	7.638	7.768	7.548	7.481	7.764	7.929	7.77	6.472	8.004	7.88	7.662	7.979	8.328	8.144	7.897	7.943	7.951	7.836	7.505	7.639	8.073	7.75	7.59	7.402	7.734	7.799	8.284	7.351	7.426	8.094	7.946	8.09	7.007	7.845	7.94	7.602	7.607	7.366	7.613	7.235	7.334	7.943	6.334	7.848	7.749	8.163	7.668	8.225	7.968
ADAT3	8.359	6.268	6.994	7.394	8.215	6.865	7.369	6.723	7.319	7.048	7.12	7.4	7.385	7.384	7.815	7.102	6.866	6.934	8.054	6.888	7.727	7.017	6.928	8.265	7.38	7.071	6.378	7.433	7.768	7.475	6.956	7.683	5.981	7.71	6.803	7.105	7.041	6.764	6.834	7.976	6.17	6.889	6.205	7.418	6.596	8.214	6.928	8.61	7.647
ADC	6.394	7.214	6.582	6.488	6.345	6.715	5.967	6.267	6.453	7.311	6.915	6.636	6.615	6.414	6.202	6.444	6.685	6.834	6.565	6.554	6.431	6.557	6.91	5.945	6.269	7.041	6.287	6.117	6.494	6.305	6.936	6.588	6.382	6.42	6.619	6.496	6.64	6.62	6.949	6.253	6.34	6.644	5.846	6.098	6.381	6.157	6.795	6.131	6.5
ADCK1	7.758	7.288	7.608	7.682	7.97	7.415	8.135	7.269	7.981	7.733	7.302	8.082	8.208	7.429	7.942	7.743	7.958	7.864	8.14	7.239	7.635	7.698	7.027	8.082	7.77	7.716	7.243	7.989	7.732	8.178	7.295	8.165	7.313	7.645	7.262	7.73	7.758	7.419	7.592	7.788	7.094	7.318	6.717	7.714	7.54	7.715	7.35	7.75	7.248
ADCK2	8.796	8.856	8.877	8.963	8.987	9.016	9.614	8.78	8.86	9.203	9.508	9.691	8.415	9.482	8.776	9.244	8.48	9.118	9.085	8.853	9.103	8.939	9.097	9.03	9.079	8.965	9.58	8.454	8.754	8.983	8.809	8.616	8.501	8.791	9.204	8.804	10.136	8.786	9.141	8.743	9.712	9.106	7.731	8.756	9.588	9.033	9.017	9.334	8.966
ADCK4	7.624	6.381	7.596	7.497	7.973	7.628	7.791	7.292	7.596	7.715	7.703	7.396	7.319	7.5	7.529	7.395	7.216	7.388	7.715	7.183	7.437	7.812	7.223	7.982	7.262	6.966	7.406	7.574	7.639	7.507	7.2	7.555	6.759	7.366	6.862	7.365	7.295	7.148	7.583	8.165	5.919	6.656	5.968	7.82	7.504	7.716	6.86	7.488	7.337
ADCK5	7.657	6.105	6.718	7.077	8.209	6.929	7.443	6.555	6.932	7.202	7.058	7.134	7.513	7.003	7.224	7.153	6.653	7.018	7.739	6.843	7.37	7.087	6.317	7.62	6.994	6.707	6.771	6.947	7.606	7.359	6.785	7.302	6.892	7.056	6.637	6.891	7.319	6.96	8.145	7.832	7.089	7.239	6.14	7.649	7.563	7.979	6.984	8.579	6.843
ADCY1	6.162	6.2255	6.3325	5.996	6.381	6.4635	6.3635	6.3865	6.535	6.9705	6.221	6.2245	6.325	6.298	6.3655	6.45	6.4225	6.435	6.52	6.5565	6.539	6.4	6.219	6.1855	6.451	6.4455	6.2265	6.08	6.3645	6.126	7.0455	6.0615	6.209	6.5495	6.2225	6.476	6.0325	6.278	6.345	6.067	6.1265	6.3585	6.1885	6.0425	6.1225	6.0265	6.4755	5.928	6.298
ADCY2	6.854	6.697	6.695	6.605	6.44	6.616	6.651	5.882	6.457	6.845	6.339	6.455	6.57	6.627	6.483	6.678	6.506	6.445	6.554	6.873	6.233	6.77	6.774	6.83	6.594	6.577	6.252	6.325	6.767	6.757	6.828	6.347	6.253	6.296	6.282	6.509	6.229	6.666	6.636	6.76	6.101	6.962	6.14	6.486	6.197	7.321	6.74	6.921	6.536
ADCY3	9.478	9.24	10.082	10.778	10.198	11.151	9.58	9.949	10.378	12.462	10.747	10.823	10.892	10.345	10.399	10.2	10.947	10.83	10.675	11.445	11.182	11.271	11.114	10.415	10.214	11.429	10.526	10.703	9.919	9.799	12.67	10.042	10.693	9.532	10.919	10.431	10.546	9.868	10.806	9.907	9.995	10.954	9.469	10.163	10.41	8.786	10.752	10.65	8.622
ADCY4	7.254	6.293	7.431	8.099	7.268	8.773	7.182	8.766	8.228	10.196	7.22	8.273	7.888	7.378	7.759	7.809	9.064	8.411	8.46	10.087	9.48	8.923	9.217	8.702	7.264	9.172	7.626	7.307	7.264	8.693	10.346	8.682	8.056	7.004	8.144	7.801	8.001	7.962	7.974	7.9	8.076	8.578	6.33	7.617	7.663	6.656	7.54	6.456	6.452
ADCY5	5.922	5.89	6.876	6.409	6.329	6.83	5.972	6.113	6.08	6.808	6.152	6.414	6.525	6.254	6.012	6.273	6.882	6.772	6.072	6.439	6.001	7.487	6.129	5.962	6.048	6.101	6.149	5.852	5.901	6	6.534	5.835	6.049	6.115	6.277	6.297	6.13	7.383	6.578	6.374	5.85	5.92	5.991	5.98	5.811	6.144	6.93	6.001	5.933
ADCY6	8.024	6.4825	7.578	7.572	8.193	7.4825	7.7575	7.418	8.079	8.361	7.1265	7.9965	7.5405	7.4575	7.869	7.519	7.88	7.65	7.344	8.0985	7.3055	7.9285	7.1135	7.507	7.6495	7.8095	6.687	7.476	7.887	8.1155	8.449	7.3765	7.7835	7.9935	6.9595	7.7145	7.1965	7.343	8.7525	8.2205	6.3405	7.291	6.244	7.7955	6.776	7.81	7.4465	8.1685	7.9005
ADCY7	6.67	8.391	6.546	6.585	6.915	6.667	6.765	8.108	6.822	6.701	7.18	6.775	6.551	6.458	6.675	6.923	6.292	6.754	6.608	6.601	6.719	6.765	7.205	6.953	6.764	6.455	7.307	6.916	6.812	7.021	6.429	6.915	7.105	6.584	7.063	6.981	7.362	7.099	6.879	6.562	7.858	7.53	9.576	7.004	7.712	7.014	6.884	7.081	6.687
ADCY8	6.03	5.941	6.317	6.072	6.073	5.813	6.032	5.892	5.797	6.035	6.013	6.068	6.063	6.022	5.823	6.106	6.005	5.88	5.971	6.058	5.851	6.147	5.864	6.089	6.073	5.803	6.048	5.914	5.905	6.07	5.98	6.193	5.992	5.916	5.896	6.116	6.139	5.968	6.144	6.06	6.257	6.141	5.842	6.109	6.007	6.178	6.032	5.962	5.981
ADCY9	7.831	6.357	8.285	7.696	7.795	7.945	6.822	6.301	7.084	8.397	6.986	7.256	6.671	6.941	7.191	6.97	8.015	7.981	7.13	7.635	7.036	8.107	6.763	6.742	7.179	7.508	6.434	7.438	7.318	7.067	8.048	6.202	6.889	6.923	7.079	7.453	6.786	8.141	7.893	8.069	5.812	7.041	5.947	6.748	6.124	7.762	8.707	7.541	7.001
ADCYAP1	6.526	5.759	6.753	6.281	6.148	6.706	6.005	6.195	6.293	6.551	6.596	6.835	6.397	6.348	6.538	6.189	7.167	6.669	6.454	6.415	6.136	6.62	6.667	6.491	6.324	6.285	6.5	6.171	6.461	6.155	6.433	6.107	6.151	6.282	6.386	6.51	6.086	6.715	6.561	6.244	6.196	7.743	5.956	6.717	6.082	6.548	7.222	6.599	6.292
ADCYAP1R1	5.967	6.571	6.159	5.832	5.823	5.901	5.962	6.03	6.16	5.999	6.176	5.926	5.944	5.988	6.11	6.012	6.059	5.915	6.129	6.02	6.044	6.351	6.026	6.136	5.95	5.879	6.24	6.155	6.33	6.11	5.795	6.03	6.004	6.031	5.898	5.963	5.853	6.048	6.051	6.072	6.02	6.04	6.105	6.076	5.975	5.764	5.978	5.843	6.248
ADD1	9.571	8.99	10.137	10.0645	9.736	9.9235	9.4285	9.1555	9.3595	10.2985	9.3425	9.6075	9.0245	9.2705	9.2115	9.1365	10.2465	9.879	9.396	10.022	9.3935	10.3345	9.918	9.4515	9.3255	9.8775	9.3975	9.1375	8.863	9.5055	10.4115	9.5705	8.8815	9.173	9.879	9.548	9.8735	10.4795	9.944	9.297	9.461	9.512	8.962	8.924	9.2385	9.6795	10.412	9.365	9.2365
ADD2	6.092	6.10625	5.9955	6.1415	6.0595	6.03	5.9975	6.0125	6.02625	6.151	6.164	6.05	6.012	6.02825	5.91725	6.03675	5.91825	5.87875	5.8965	6.0455	6.1625	6.14025	5.84125	6.09475	6.026	6.006	6.01775	6.0425	5.96775	6.073	6.11475	6.19125	6.028	6.02625	6.015	5.95975	5.87325	5.90675	6.0635	5.995	5.9235	5.997	6.14175	6.02025	6.157	6.048	5.948	5.9525	5.9175
ADD3	8.43575	8.96625	7.8065	8.247	8.5585	8.1565	8.539	8.128	7.88325	8.13725	8.3435	8.37775	8.7735	8.7885	8.45075	8.74875	7.574	8.19275	8.55325	8	8.299	7.25025	8.496	8.463	8.28625	8.51325	8.431	8.4695	8.5785	8.6735	8.10325	8.6775	7.72	8.863	8.588	8.5745	8.1725	7.62875	8.9715	8.455	8.23525	7.65025	7.58575	7.98125	8.4975	8.9775	8.583	7.62525	9.183
ADFP	10.0445	9.5605	8.621	8.3575	9.11	9.1385	8.656	8.089	8.3855	8.4575	8.871	8.3935	8.7185	8.2315	8.5045	8.6005	8.3645	8.795	8.07	8.433	8.059	8.787	8.9925	8.817	7.93	8.017	8.6355	7.7265	9.07	8.1965	9.4475	8.348	8.162	8.5505	8.614	8.627	8.5835	8.781	9.1955	10.0045	8.483	11.15	9.5645	7.875	8.0235	9.35	8.8515	8.4815	8.5645
ADH1A	13.121	11.965	10.126	13.397	12.582	11.529	12.818	11.075	12.509	10.965	10.271	12.699	8.448	13.706	12.915	12.469	8.913	11.328	12.247	9.594	10.844	7.567	11.497	11.601	12.479	9.213	9.18	14.668	13.38	11.876	11.642	12.215	11.658	13.618	11.008	12.585	9.457	10.198	11.912	13.22	10.527	9.166	12.743	11.416	11.725	14.258	11.075	11.656	13.926
ADH1B	6.733	8.854	7.3	8.155	6.786	9.02	7.297	6.43	6.46	8.882	6.718	8.296	6.714	7.797	7.454	7.663	7.255	7.249	6.292	7.105	6.266	6.369	8.539	6.027	6.541	7.278	6.576	6.271	6.334	7.103	9.705	6.294	7.615	6.869	8.055	8.023	6.278	7.909	6.785	7.362	7.292	8.186	7.99	6.262	6.052	6.237	8.625	5.966	7.017
ADH1C	12.17	9.895	8.738	12.715	11.52	9.537	11.948	10.133	11.836	9.339	9.639	12.21	7.405	13.305	12.688	12.218	6.97	10.629	11.063	8.315	9.768	6.421	9.742	10.338	11.364	7.535	8.188	14.119	12.778	11.179	7.158	11.023	10.337	13.56	9.875	11.979	7.943	7.65	10.804	12.327	9.44	6.001	11.65	10.494	10.834	13.571	7.767	11.043	13.919
ADH4	11.0175	6.69	6.231	6.5525	10.5035	6.504	6.044	6.138	6.0705	8.0695	7.485	6.3095	6.1995	6.182	8.6435	7.08	6.559	6.413	6.7335	6.596	6.65	6.3355	7.641	8.417	6.4975	7.0755	6.517	10.3145	10.4345	6.432	6.7105	6.7775	6.385	5.9565	6.49	10.73	6.6195	5.991	9.413	11.917	6.54	6.1355	7.6945	6.4365	6.6725	11.8995	6.248	5.9695	6.0335
ADH5	6.697	7.272	7.408	7.308	6.869	7.222	6.614	5.846	6.152	6.81	6.762	6.643	6.645	6.808	6.455	6.519	7.36	7.366	6.244	6.52	6.404	7.083	6.31	5.898	6.344	6.47	6.207	6.24	6.704	6.287	7.28	5.977	6.186	6.61	6.702	7.063	5.903	7.898	7.006	6.925	6.436	6.732	6.169	6.439	6.068	6.997	7.69	6.998	7.07
ADH6	7.883	6.742	6.213	6.698	7.29	6.151	6.059	7.063	6.399	6.316	6.262	6.49	6.342	6.379	6.582	6.735	6.158	6.446	6.151	6.518	6.649	6.518	6.327	6.752	6.414	6.651	6.376	7.307	7.546	6.375	6.293	6.256	6.699	6.317	6.129	7.46	6.15	6.317	7.25	8.174	6.484	6.436	7.101	6.352	6.785	8.108	6.072	6.574	6.455
ADH7	6.016	6.207	6.441	6.117	6.11	6.004	7.85	7.374	6.176	5.977	5.895	6.99	5.974	6.176	7.91	9.799	6.157	5.873	7.45	5.957	6.094	6.062	6.203	7.207	7.198	6.017	6.271	6.018	6.165	10.803	5.998	9.669	6.053	9.417	5.99	6.074	5.855	6.31	6.061	6.272	8.086	6.017	6.158	5.938	5.85	6.234	6.439	5.892	8.027
ADHFE1	6.3495	5.9695	8.3205	7.633	6.5905	7.341	8.4785	8.189	8.345	7.3535	6.842	7.316	6.7665	7.002	7.3545	7.296	8.055	7.22	6.59	7.3255	6.441	7.6425	6.7855	6.664	6.4435	6.7295	6.6745	6.1675	6.507	8.492	7.546	8.507	7.4415	7.728	7.3555	6.7815	6.8535	8.2505	6.6205	6.661	7.024	6.676	6.201	7.081	6.7975	6.4095	7.949	6.1375	7.442
ADI1	8.304	6.975	7.63	7.021	8.116	7.455	8.448	7.931	7.607	7.282	6.935	7.353	8.199	6.791	7.353	7.804	7	7.507	7.835	8.092	8.286	8.002	7.724	8.082	7.985	8.219	7.963	8.067	8.647	9.044	8.097	9.2	8.13	7.932	7.831	7.943	8.207	8.679	8.706	8.39	8.061	8.496	8.341	8.412	7.916	8.98	8.903	8.804	9.071
ADIG	6.359	6.483	6.106	6.088	6.005	6.18	6.165	6.043	6.158	6.228	6.094	6.05	6.123	6.387	6.178	6.049	5.851	6.006	6.27	6.348	6.089	5.881	6.072	5.758	6.124	6.118	6.121	6.798	6.217	6.403	6.176	6.291	6.287	6.245	5.91	6.037	6.027	6.196	6.044	6.159	6.058	6.182	5.979	6.013	6.28	6.118	5.96	6.095	5.811
ADIPOQ	6.108	6.067	6.187	6.059	5.984	6.23	6.004	6.223	6.015	6.141	6.163	6.064	6.085	6.05	6.129	6.116	5.988	6.194	6.157	6.247	6.087	5.927	5.981	6.142	5.986	6.115	6.144	6.009	6.155	6.156	6.407	6.061	6.198	6.238	6.055	6.336	6.892	6.467	6.255	6.286	7.304	6.362	8.883	6.64	7.725	5.881	6.897	6.243	6.045
ADIPOR1	8.2155	8.9895	8.5265	8.3085	8.223	8.019	9.2305	8.258	8.827	7.8855	8.226	8.44	8.2865	8.631	8.4795	8.758	8.229	8.2335	7.9255	8.662	7.911	8.5485	8.227	8.0555	8.6265	8.31	8.26	8.627	8.015	8.6075	8.618	8.3025	8.0555	9.338	8.164	7.972	8.169	8.4	8.3235	8.009	7.9465	9.126	6.7985	8.4755	8.1415	8.483	8.3895	8.765	9.686
ADIPOR2	10.113	8.842	9.339	9.217	9.758	9.459	10.649	9.298	10.336	9.166	9.273	9.963	9.672	9.566	10.342	10.368	9.368	8.97	9.698	9.246	9.173	9.379	9.037	9.488	9.512	9	8.945	9.449	9.396	11.026	10.323	9.916	8.961	9.997	9.061	9.869	9.138	9.092	9.56	10.111	9.031	9.658	8.885	9.797	9.189	10.027	9.23	9.635	10.408
ADK	6.64975	7.23875	6.668	6.58075	6.743	6.6265	6.82925	6.645	6.52625	6.5385	6.9165	6.68075	6.94625	6.69125	6.8085	6.81075	6.59725	6.573	6.73125	6.8535	6.6015	6.8025	6.8615	6.5985	6.71825	6.75625	6.81825	6.92075	6.683	6.4915	6.6225	6.4155	6.7795	6.86325	6.79925	6.84075	6.7985	6.844	6.56925	6.6235	6.7145	6.778	6.66975	7.168	6.81875	6.703	6.6605	6.84525	6.8505
ADM	10.61	9.845	10.336	9.809	8.936	10.809	10.767	10.168	10.837	9.781	9.505	9.901	9.141	9.941	10.445	9.912	10.103	9.296	9.824	11.022	10.202	9.002	10.221	11.127	11.131	10.035	9.255	10.498	9.635	11.325	11.074	10.446	10.426	10.031	9.321	9.243	8.113	9.442	9.321	9.1	9.365	12.681	10.407	9.72	8.837	9.926	10.466	8.644	9.813
ADM2	7.856	7.377	7.333	7.589	7.815	7.725	8.411	7.611	7.643	6.854	7.011	8.25	7.535	7.738	7.929	8.022	6.726	7.471	7.68	7.38	7.561	7.22	7.735	7.542	8.775	7.489	7.632	7.178	7.181	8.346	7.011	7.948	7.197	7.36	7.543	7.872	8.322	7.319	7.024	7.843	7.176	7.178	6.802	7.978	7.829	7.615	7.468	7.498	7.07
ADNP	7.167	6.8135	7.431	7.2115	7.2395	7.4375	7.2965	7.2785	7.7075	7.2285	7.555	7.294	7.6875	7.4755	7.4055	7.2505	7.7725	7.323	7.106	7.079	7.3035	7.043	7.31	7.0985	7.306	7.349	7.999	7.4045	7.2695	7.5005	7.4455	7.3245	7.342	7.4355	7.4975	7.2795	7.4115	7.5115	7.38	7.0985	7.5035	7.5055	6.0295	7.2965	7.5325	7.559	7.6325	7.956	7.6565
ADNP2	8.19	8.028	8.577	8.376	8.217	8.142	8.24	8.383	8.278	7.951	8.606	8.199	7.971	8.333	8.348	8.263	8.599	8.448	8.052	8.486	8.401	8.306	8.202	8.442	8.175	8.196	8.38	8.426	8.165	8.126	8.671	8.356	8.369	8.342	8.458	8.331	8.36	8.065	8.248	8.124	8.48	8.379	7.894	8.014	8.362	8.345	8.299	8.519	8.3
ADO	8.047	9.095	8.425	8.586	8.384	8.679	8.867	8.733	8.51	8.789	8.898	8.951	8.589	9.117	8.541	9.052	9.069	9.182	8.854	8.915	9.2	8.925	9.184	8.683	8.873	9.148	8.926	8.614	8.93	8.489	9.189	8.38	9.209	8.63	9.067	8.893	8.535	8.771	8.546	8.652	8.904	8.928	7.015	8.629	9.063	8.518	8.873	9.262	8.544
ADORA1	6.35833333333333	6.098	6.18	6.47866666666667	6.065	6.31033333333333	6.53766666666667	6.28866666666667	6.43166666666667	6.89933333333333	6.61033333333333	6.445	6.364	6.32033333333333	6.30766666666667	6.491	6.294	6.58666666666667	6.501	6.27166666666667	6.686	6.208	6.52833333333333	6.259	6.39766666666667	6.598	6.80666666666667	6.10833333333333	6.30966666666667	6.272	6.302	6.42366666666667	6.498	6.15766666666667	6.29933333333333	6.45766666666667	6.43266666666667	6.04433333333333	6.524	6.38233333333333	6.235	6.19233333333333	6.56	6.36666666666667	6.90466666666667	6.059	6.17233333333333	6.43566666666667	6.30566666666667
ADORA2A	6.275	6.105	6.667	6.779	6.775	6.754	6.943	8.032	7.336	7.384	7.621	7.308	6.688	7.365	6.963	7.18	6.778	7.036	7.257	7.624	6.997	7.495	8.128	7.701	7.286	7.112	8.649	6.734	6.608	6.771	7.448	7.181	7.675	7.18	7.831	6.49	8.437	6.515	6.999	6.661	8.401	7.085	7.629	6.42	7.719	6.209	6.955	6.316	7.158
ADORA2B	6.303	6.073	6.584	6.479	6.52	6.449	6.223	6.059	6.096	6.716	7.657	6.352	7.221	7.01	7.113	6.416	7.349	6.629	7.121	6.741	7.065	7.424	5.997	6.811	7.338	6.809	6.709	6.27	6.826	6.134	6.699	5.978	7.003	6.673	6.233	6.88	7.293	6.257	7.151	6.303	5.969	6.984	7.42	7.177	7.153	6.115	6.812	8.32	6.492
ADORA3	7.1405	7.782	7.1695	7.193	6.9735	7.295	6.926	6.446	6.729	7.0055	7.936	6.641	7.0405	6.939	7.2375	6.7645	6.845	7.1405	6.8715	6.8975	6.6215	6.8805	7.4335	6.777	7.034	6.688	6.8105	7.1965	6.708	6.806	7.0695	6.7255	6.5435	7.108	6.967	6.908	7.325	7.2705	7.0115	7.2195	6.6265	9.2315	6.121	7.1025	6.8045	7.0205	6.8375	7.0475	7.1495
ADPGK	8.271	8.419	7.139	8.136	8.509	8.248	7.068	8.349	8.743	8.498	8.882	8.541	8.778	8.347	7.956	7.762	7.745	8.121	8.361	8.696	8.612	7.798	8.926	8.987	8.66	8.15	9.089	8.61	8.308	7.883	8.812	8.351	8.145	7.232	8.699	8.441	8.824	7.416	8.462	8.683	8.859	9.391	7.291	8.696	9.254	8.227	7.828	8.379	7.228
ADPRH	6.124	5.684	6.307	5.993	6.253	6.471	6.104	6.091	5.913	6.565	6.175	6.186	6.082	6.196	6.343	6.077	6.207	6.312	6.269	6.237	6.257	6.822	6.29	6.417	6.229	6.176	6.288	5.993	6.05	5.767	6.475	6.085	5.877	6.194	6.204	5.778	6.581	6.355	6.374	6.369	6.766	6.784	5.919	5.955	6.163	6.118	6.228	5.919	6.295
ADPRHL1	6.37233333333333	6.53	6.30466666666667	6.44666666666667	6.177	6.31733333333333	6.93233333333333	6.34966666666667	6.21633333333333	6.351	6.19933333333333	6.413	6.31066666666667	6.443	6.224	6.49233333333333	6.37533333333333	6.31366666666667	6.17	6.034	6.326	6.05533333333333	6.232	6.19966666666667	6.366	6.39166666666667	6.14266666666667	6.57833333333333	6.34333333333333	6.58766666666667	6.287	6.31966666666667	6.11066666666667	6.558	6.20533333333333	6.26466666666667	6.07266666666667	6.27466666666667	6.381	6.25533333333333	6.27333333333333	6.16266666666667	6.465	6.35633333333333	5.966	6.83266666666667	6.17566666666667	6.687	6.728
ADPRHL2	8.297	8.748	7.793	8.125	8.192	8.043	7.959	7.943	8.307	8.288	8.64	8.26	8.658	8.337	8.092	8.035	8.287	8.171	8.263	7.991	8.047	8.121	8.432	8.399	8.059	8.048	8.366	7.996	7.873	7.73	7.976	7.504	8.065	7.421	7.958	7.92	8.659	8.171	8.19	8.197	8.041	7.906	6.108	8.488	8.109	8.125	7.686	8.451	7.498
ADRA1A	6.0638	5.9512	6.036	5.9622	6.1438	6.0166	6.0326	6.2536	5.9588	6.1042	5.9572	5.9606	5.9212	5.9612	5.995	5.9776	5.9676	6.1252	5.981	6.1076	6.032	6.0356	6.0924	6.0762	5.9792	6.0942	6.1078	6.1184	5.9838	6.0418	5.9704	6.0116	5.9344	5.987	5.8666	6.1068	6.1028	6.0432	6.065	6.1358	6.1096	6.1748	6.0138	6.0414	6.0416	6.1484	6.0622	5.9716	6.1212
ADRA1B	6.581	6.664	6.773	6.46	6.656	6.645	6.22	6.472	6.484	7.619	6.22	6.34	6.494	6.456	6.241	6.027	6.239	6.206	6.031	7.277	6.815	6.396	6.099	6.263	6.086	6.555	6.374	6.552	6.237	6.389	7.037	7.104	6.589	6.348	6.694	6.557	6.757	6.672	6.281	6.29	6.706	7.835	6.187	6.443	7.218	6.232	6.234	6.134	6.391
ADRA1D	6.798	6.453	6.429	6.293	6.253	6.208	6.035	6.562	6.25	6.452	6.897	6.355	6.525	6.408	6.345	6.295	6.421	6.397	6.51	6.564	6.364	6.336	6.869	6.234	6.42	6.449	6.536	6.575	6.454	6.049	6.745	6.07	6.135	6.441	6.712	6.261	6.465	6.851	6.528	6.381	6.23	6.877	6.24	6.393	6.339	6.658	6.474	6.312	6.601
ADRA2A	7.307	8.109	6.595	7.235	7.245	6.538	6.064	6.412	6.284	7.097	6.518	7.278	6.267	7.043	6.766	7.001	7.293	6.825	6.908	6.642	6.772	7.676	6.424	7.01	7.169	7.193	6.406	6.226	7.105	6.377	7.379	6.407	7.248	6.685	6.874	7.647	7.029	6.571	7.1	6.9	6.819	6.607	8.006	6.888	7.34	7.155	7.176	7.314	6.768
ADRA2B	6.853	6.03	6.712	6.201	6.965	6.596	6.534	6.243	6.377	6.27	6.408	6.087	6.15	6.622	6.369	6.438	6.572	6.537	6.707	6.123	6.266	6.696	6.093	6.385	6.456	5.935	6.108	6.64	6.692	6.101	6.499	6.088	6.083	6.345	6.342	6.227	6.554	6.511	6.603	7.098	6.092	6.895	5.946	7.031	5.941	7.11	6.641	7.017	6.603
ADRA2C	6.0745	6.1905	6.05	6.234	6.1	6.1175	6.1055	5.964	6.123	6.1085	6.1105	5.996	6.063	6.1175	6.04	6.133	6.28	5.948	6.204	6.032	6.089	6.0715	6.036	6.2395	6.0375	5.955	6.292	6.235	6.0385	6.2665	6.1745	6.2665	6.092	6.2175	6.0575	6.1355	6.276	6.219	6.0135	6.166	6.183	6.1245	5.9695	6.0625	6.1075	6.2815	6.1125	6.0445	5.985
ADRB1	6.121	5.978	6.004	6.006	6.057	5.994	6.155	6.005	5.776	5.94	5.948	6.132	5.792	6.051	5.915	6.188	6.151	5.945	6.109	5.897	5.903	6.13	5.956	6.13	6.17	5.998	6	6.223	6.16	5.939	6.435	5.977	6.106	5.987	6.314	5.981	5.932	5.846	6.255	5.77	5.794	6.178	5.933	5.69	5.714	6.005	6.127	5.863	5.969
ADRB2	6.238	5.929	7.892	7.556	6.541	8.076	8.993	8.142	7.916	7.832	7.234	8.185	7.07	8.168	8.772	8.845	8.565	7.811	8.188	7.987	6.97	8.228	7.966	7.663	8.663	6.926	7.054	7.144	6.782	9.571	8.668	8.172	7.715	7.841	7.751	7.405	7.565	7.936	7.046	7.412	7.801	7.985	5.95	6.84	7.294	6.344	7.856	6.352	8.211
ADRB3	6.023	6.135	6.361	5.929	6.051	5.968	6.052	6.21	6.136	5.982	6.073	5.992	5.963	6.084	5.935	6.058	6.222	6.123	6.024	6.062	5.902	6.234	6.391	6.165	6.326	6.192	6.034	5.939	5.856	6.103	6.199	6.322	6.12	5.705	5.785	6.047	6.037	6.411	5.933	5.998	5.868	6.111	6.197	6.088	6.113	6.116	6.323	6.204	6.069
ADRBK1	5.816	6.207	5.717	5.844	6.038	5.854	5.942	5.822	5.817	6.04	6.061	6.084	5.896	5.774	5.887	6.022	5.942	5.776	5.847	5.744	5.834	6.133	5.772	5.936	5.953	6.307	5.929	5.736	6.29	6.265	5.976	5.831	5.833	6.055	6.171	5.975	5.953	6.039	6.318	5.815	6.063	5.955	6.332	5.973	5.789	5.728	6.108	5.714	5.925
ADRBK2	5.805	5.791	5.926	6.099	6.12	6.128	6.402	5.921	6.06	5.953	5.925	5.849	6.058	6.116	6.005	6.211	6.244	5.948	5.957	6.156	5.842	5.989	6.143	6.263	5.918	6.011	5.741	6.142	6.075	5.875	5.798	5.984	5.928	5.809	6.053	5.826	5.988	5.955	5.865	6.27	6.098	6.117	5.939	6.019	6.169	6.411	5.825	5.978	6.3
ADRM1	9.078	9.337	9.1365	9.064	9.733	9.1435	9.1645	9.0105	9.132	8.9735	9.231	8.836	9.8515	9.0225	9.137	9.16	9.2665	9.225	9.3065	8.958	8.88	9.4215	8.6005	9.1465	8.8435	8.7665	8.771	10.0025	8.6175	8.9995	9.2165	8.91	8.4305	8.869	8.356	8.6355	9.536	9.351	8.9495	8.871	8.9435	8.4835	8.6765	9.8505	9.1935	9.178	9.619	10.0005	9.276
ADSL	9.576	10.839	10.28	10.233	9.913	10.276	9.951	9.851	9.837	9.537	10.917	10.056	11.037	10.233	9.811	10.074	10.353	9.866	9.831	9.834	10.06	10.165	10.087	9.717	10.131	10.274	10.637	9.922	9.789	9.443	9.88	9.297	10.34	10.115	10.598	9.855	10.522	10.221	10.045	9.71	10.666	10.484	10.176	10.511	10.381	9.569	9.888	9.881	9.658
ADSS	8.564	8.588	8.625	8.3775	8.244	8.6265	8.519	8.4275	8.8925	8.221	8.662	8.452	8.8675	8.9325	8.707	8.823	8.9715	8.811	8.257	9.1795	8.451	8.407	8.6925	8.0145	8.66	8.7295	8.7775	8.378	9.0515	8.2695	8.6375	8.6995	8.9815	9.2115	9.216	8.9975	8.0495	8.777	8.444	8.3275	8.1705	8.525	8.665	8.1145	8.362	8.778	8.918	9.624	9.6005
ADSSL1	6.495	6.304	6.524	6.65566666666667	6.79166666666667	6.368	6.76733333333333	6.40566666666667	6.76833333333333	6.401	6.23433333333333	6.36433333333333	6.30566666666667	6.303	6.65266666666667	6.43166666666667	6.298	6.57566666666667	6.378	6.35333333333333	6.31866666666667	6.23266666666667	6.383	6.58366666666667	6.52133333333333	6.47433333333333	6.13533333333333	6.81333333333333	6.51066666666667	6.78166666666667	6.39533333333333	6.37666666666667	6.47466666666667	6.68733333333333	6.45733333333333	6.54433333333333	6.238	6.42666666666667	6.285	6.32933333333333	6.101	6.272	6.39333333333333	6.27166666666667	6.25833333333333	6.28866666666667	6.496	6.48933333333333	6.797
AEBP1	8.329	8.117	9.935	10.984	10.146	11.803	9.114	9.541	9.724	12.466	9.959	10.689	9.23	9.386	10.207	10.08	10.759	11.952	9.734	12.333	11.432	9.731	11.526	8.788	8.909	12.309	8.392	8.704	9.135	9.082	12.151	9.295	10.195	8.848	9.944	9.895	8.737	9.799	11.948	8.984	8.261	10.607	8.162	8.183	9.438	8.243	11.096	8.194	7.909
AEBP2	7.17	7.177	7.535	7.38	7.214	7.154	7.016	6.576	7.326	7.693	7.553	7.251	7.631	7.433	7.218	7.395	7.515	7.622	7.231	7.871	7.132	7.3	7.555	6.978	7.137	7.829	7.325	7.319	7.346	7.28	7.693	7.413	7.63	7.119	7.621	7.556	6.926	7.667	7.334	6.921	8.018	7.837	7.426	7.404	7.275	7.305	7.618	7.537	6.983
AES	8.915	8.305	8.99633333333333	8.86966666666667	9.17233333333333	8.80633333333333	9.22833333333333	8.671	8.99066666666667	8.778	8.53833333333333	8.98533333333333	8.56633333333333	9.01733333333333	9.02066666666667	8.90266666666667	9.145	8.884	8.715	8.46366666666667	8.51333333333333	8.869	8.577	8.87766666666667	8.772	8.92033333333333	8.47733333333333	8.75033333333333	8.865	8.91566666666667	8.54633333333333	8.7	8.44266666666667	9.48233333333333	8.566	8.33633333333333	8.634	9.228	8.79266666666667	8.43566666666667	8.77966666666667	8.35166666666667	9.005	8.293	8.506	9.16166666666667	8.86566666666667	9.03833333333333	9.98466666666667
AFAP1	6.749	7.31533333333333	7.06033333333333	7.078	6.88133333333333	7.171	6.75833333333333	6.952	6.823	7.291	6.924	6.96366666666667	6.842	6.68333333333333	6.928	6.778	7.309	7.06866666666667	6.974	7.346	7.371	7.34966666666667	7.226	7.02466666666667	6.73666666666667	7.47633333333333	6.90366666666667	6.42566666666667	6.644	6.83566666666667	7.483	7.00366666666667	6.77366666666667	6.65733333333333	7.00833333333333	6.95733333333333	6.78366666666667	7.073	7.23166666666667	6.69366666666667	6.81	6.783	6.468	6.625	6.781	6.66833333333333	7.00266666666667	6.749	6.42666666666667
AFAP1L1	6.114	7.303	6.631	6.341	6.269	7.387	6.379	6.705	6.717	7.276	6.902	6.754	6.707	6.615	6.65	6.804	7.208	7.094	6.756	7.739	7.814	7.172	7.054	6.275	6.537	7.03	6.629	6.53	6.533	6.576	7.826	6.347	6.555	6.566	6.389	6.644	6.567	6.582	6.669	6.6	6.396	7.138	6.785	6.358	6.731	6.318	6.955	6.372	6.364
AFAP1L2	8.1585	7.3705	8.692	7.5955	7.42	7.9035	6.903	7.0975	7.02	9.1295	7.565	8.1015	7.261	7.526	7.514	7.9715	8.792	7.9905	7.7925	8.5515	8.1885	7.943	7.663	7.1955	7.5175	8.17	7.559	8.043	7.841	6.7695	9.02	7.1495	7.7805	7.0045	8.4445	8.614	7.9145	8.831	7.5135	7.6645	7.4615	7.667	7.339	7.9785	6.9775	7.68	8.725	7.0555	7.0085
AFAR3	9.19	5.769	7.459	7.73	8.574	7.781	7.958	9.226	8.803	6.97	6.73	7.094	6.927	6.644	7.435	7.581	6.008	6.722	8.389	6.19	7.062	6.186	6.836	8.479	7.268	6.992	7.011	7.24	8.461	8.989	6.062	8.502	8.311	7.383	7.093	8.61	7.66	6.78	7.687	9.642	8.417	6.225	6.257	8.431	6.851	7.97	6.338	7.612	6.944
AFARP1	6.2775	6.4845	6.134	5.967	6.2415	6.1435	6.0975	6.0445	6.153	6.2375	5.9725	5.9035	6.0425	5.9075	5.943	5.933	6.0745	6.033	6.102	6.168	6.155	6.358	6.1655	6.0635	6.2395	6.0045	5.9675	6.068	6.1205	6.2175	5.986	6.1275	6.075	6.0285	5.842	6.0495	6.081	6.15	6.0775	6.049	6.047	6.172	6.055	6.0565	6.147	6.1135	6.1905	6.166	6.1695
AFF1	6.7675	6.9515	6.8945	7.258	6.767	7.324	6.2445	6.1755	6.576	6.9365	6.8695	6.3095	6.8455	6.4695	6.6475	6.26	7.42	6.756	6.4475	7.5075	6.7325	7.305	6.857	6.3425	6.5735	6.7995	6.618	6.3185	7.0345	6.5595	7.46	6.276	6.444	6.7505	7.1535	6.9835	6.6295	7.134	6.848	7.003	6.7255	7.054	6.4795	6.5695	6.902	7.041	7.575	6.7	6.771
AFF2	6.167	6.084	6.077	6.209	6.293	6.085	6.191	6.195	6.039	6.212	6.268	5.879	6.158	6.334	6.093	6.062	6.085	6.42	6.206	6.349	6.266	6.781	6.207	6.504	6.056	6.266	7.663	6.079	6.199	6.125	6.047	6.268	6.071	6.124	6.919	6.215	6.891	6.199	6.062	6.11	7.605	6.25	6.262	6.189	6.361	6.089	6.079	6.077	5.942
AFF3	6.3355	6.232	7.303	7.0215	7.096	6.9645	7.414	7.116	6.999	6.935	6.9715	7.18	6.422	6.954	6.855	6.662	6.399	7.0035	7.1285	6.877	6.6935	6.7515	7.74	7.4895	6.92	7.002	7.845	6.689	6.6425	7.275	6.8835	6.879	7.3615	6.8975	7.6215	6.9755	7.2385	7.081	6.701	6.4305	7.5425	6.7745	6.0235	6.573	7.5155	6.442	6.7755	5.9675	6.625
AFF4	7.464	7.295	8.164	7.988	7.597	8.165	7.884	6.357	7.68	7.62	7.288	7.596	7.323	7.708	8.366	7.657	8.494	7.996	7.625	8.701	7.137	8.087	7.502	7.551	7.71	7.373	7.788	7.358	8.149	8.197	8.725	8.105	7.841	8.394	7.93	7.942	7.449	8.232	7.666	7.825	7.116	8.545	6.019	7.591	7.794	7.996	8.673	8.21	8.319
AFG3L1	6.33175	6.0975	6.3195	6.27625	6.494	6.46725	6.189	6.4095	6.56525	6.55725	6.375	6.23875	6.50325	6.25375	6.37375	6.241	6.58775	6.42575	6.3295	6.38975	6.3515	6.28775	6.1615	6.627	6.39775	6.22025	6.2935	6.5405	6.2945	6.43675	6.5255	6.424	6.14575	6.34875	6.48	6.36575	6.425	6.3895	6.21475	6.32675	6.206	6.468	6.101	6.4675	6.168	6.3985	6.37975	6.38675	6.376
AFG3L2	10.972	9.784	9.314	9.617	10.369	9.416	9.912	10.248	10.206	9.268	9.206	9.959	10.149	9.347	9.762	9.53	9.222	9.104	10.149	9.142	10.074	9.58	9.77	10.602	9.686	9.761	9.457	9.852	10.338	10.325	9.711	10.359	9.566	10.148	9.652	10.29	9.954	8.899	9.963	11.15	9.35	9.269	9.398	10.653	9.807	10.687	8.869	10.541	9.543
AFM	6.244	5.954	6.329	5.865	5.764	5.836	6.714	6.094	6.14	5.746	5.973	5.878	5.619	5.963	6.479	6.06	5.929	5.802	5.865	5.99	5.854	6.245	6.096	6.076	5.957	5.977	5.936	6.134	6.278	6.944	5.912	6.286	6.485	6.432	6.138	5.938	5.902	5.734	5.93	5.986	5.882	5.824	6.067	5.776	5.847	6.366	6.153	5.951	6.361
AFMID	6.8835	6.775	6.844	7.015	6.958	6.875	7.339	7.02	7.192	6.8975	6.97	7.3305	6.5495	7.586	6.899	7.2395	6.5465	6.6785	7.138	6.3505	6.688	6.117	6.788	6.858	8.0385	6.959	7.032	7.9195	7.2215	6.92	6.4375	6.993	6.9635	7.0515	7.0355	6.5085	5.99	6.6235	6.554	6.268	6.2675	7.072	8.069	6.5275	6.645	7.296	6.6705	7.696	8.341
AFP	5.989	5.982	5.97	6.153	6.127	6.596	6.094	6.012	6.235	5.844	6.258	6.001	6.085	6.057	6.367	6.673	6.474	6.257	5.892	6.117	6.037	6.082	6.154	6.115	6.094	5.982	6.182	5.948	6.53	6.098	6.053	5.956	5.989	6.298	6.068	6.131	5.997	6.074	6.198	6.218	6.218	6.241	5.89	5.764	6.098	6.244	6.254	5.953	6.311
AFTPH	7.836	7.75666666666667	7.492	7.21233333333333	7.66166666666667	7.19966666666667	8.06266666666667	7.817	7.83333333333333	7.17533333333333	7.289	7.852	7.57566666666667	7.776	7.60233333333333	7.61133333333333	7.06666666666667	7.11	7.827	7.5	7.36333333333333	7.38666666666667	7.45833333333333	7.73233333333333	7.88266666666667	7.37333333333333	8.088	7.52366666666667	7.677	8.302	7.39	7.764	7.59366666666667	8.00866666666667	7.65566666666667	7.64666666666667	8.18133333333333	7.41766666666667	7.805	7.86333333333333	8.167	7.178	6.59033333333333	7.83433333333333	7.521	8.263	7.40466666666667	7.98666666666667	8.53833333333333
AGA	8.204	7.377	7.763	8.22	8.19	8.03	8.518	7.978	7.895	7.909	8.679	8.712	8.417	9.148	8.088	8.552	8.141	8.198	8.067	7.698	8.138	7.929	8.19	8.091	8.383	8.044	8.411	9.168	8.231	7.815	7.68	8.231	8.575	8.132	7.728	8.419	7.642	7.997	7.733	8.028	7.521	8.836	6.216	8.434	8.195	8.213	8.105	8.146	8.337
AGBL1	5.787	5.9735	5.9965	5.9735	5.9395	5.8535	5.8735	5.9705	5.936	5.7775	5.9225	6.0155	5.8335	5.9915	6.03	6.5075	5.8365	5.827	6.051	5.9875	5.906	5.8235	6.0025	6.0085	5.8285	5.997	5.889	5.8375	6.16	5.9335	6.045	5.789	5.9935	5.994	6.0825	5.96	5.8355	5.978	5.8875	5.9085	5.9745	5.992	5.936	6.045	5.9465	5.9405	5.98	6.0005	5.927
AGBL2	6.098	5.971	5.988	6.2	6.421	6.175	6.086	5.835	6	6.123	6.19	6.061	6.042	6.205	6.06	6.336	5.978	6.053	6.139	6.157	6.204	6.19	6.144	6.201	6.269	6.316	6.505	6.208	6.471	6.159	6.016	6.264	6.228	5.864	5.884	6.084	5.869	6.089	6.25	6.052	6.161	6.354	5.962	6.03	6.016	6.052	6.077	5.955	6.131
AGBL3	6.222	6.192	5.966	6.047	5.952	5.946	6.09	6.06	6.106	5.99	5.971	6.074	6.022	6.046	6.004	5.901	5.844	5.999	6.16	6.182	5.879	5.909	6.165	5.929	6.253	5.966	6.16	6.235	5.921	6.004	6.08	6.072	5.986	5.83	6.308	6.08	5.777	5.852	5.827	5.985	5.95	5.885	7.748	5.867	5.932	5.995	6.078	6.154	5.873
AGBL4	5.972	5.854	6.12	5.965	6.025	5.871	5.924	5.98	5.861	6.134	5.938	5.977	6.061	5.938	5.896	6.045	5.883	5.983	5.769	6.113	5.945	6.246	6.157	5.98	5.846	6.055	5.977	5.993	5.95	5.932	6	6.146	5.933	6.234	6.122	5.842	6	5.966	5.836	5.777	5.789	5.923	5.923	6.199	6	6.167	6.038	5.937	5.597
AGBL5	7.109	7.5345	7.9515	7.5915	7.464	7.5285	7.524	7.152	7.8605	7.377	7.323	7.7245	7.921	7.793	7.2295	7.3625	7.695	7.7665	7.024	7.141	6.759	7.8575	7.33	6.978	7.1765	7.3045	7.4005	7.537	7.0915	7.621	7.4865	7.0635	7.4165	7.35	7.4865	7.2895	7.265	8.142	7.2945	7.23	7.4745	7.0895	7.514	7.5305	7.325	7.3155	7.6515	7.592	7.3445
AGC1	5.977	5.972	6.157	6.11	6.219	6.207	6.136	5.947	5.977	6.163	5.933	6.173	6.078	6.324	6.144	6.181	6.233	6.145	6.376	6.229	5.717	6.4	5.916	6.023	6.06	6.223	6.174	6.232	6.152	6.186	6.619	6.559	6.094	6.156	6.428	6.142	5.812	6.109	5.932	6.228	6.25	6.128	6.233	5.988	6.601	6.536	5.961	6.175	6.258
AGER	6.06166666666667	6.28733333333333	6.11466666666667	6.13766666666667	6.12133333333333	6.00466666666667	6.11533333333333	6.045	5.95033333333333	6.163	6.15533333333333	6.127	6.17333333333333	6.04166666666667	6.013	6.13166666666667	6.08733333333333	6.01033333333333	5.94466666666667	6.29766666666667	6.241	6.14633333333333	6.07233333333333	6.12733333333333	6.018	6.00933333333333	5.96866666666667	5.99033333333333	5.91333333333333	5.84833333333333	6.13633333333333	6.01766666666667	5.94633333333333	5.94333333333333	6.295	6.077	6.384	5.924	6.12166666666667	6.047	6.35966666666667	6.03033333333333	6.133	6.11966666666667	5.99333333333333	6.093	6.07566666666667	6.062	6.04133333333333
AGGF1	7.794	8.572	7.2805	7.386	7.454	7.5405	7.6825	7.263	7.668	7.354	7.6505	7.613	7.615	7.604	7.493	7.692	7.4235	7.4215	7.695	7.5225	7.583	7.2875	7.6765	7.333	7.727	7.7205	8.1765	6.968	8.1315	7.751	7.5245	7.483	7.735	7.6965	7.7825	7.7275	7.838	7.7185	7.5905	7.761	8.031	7.699	7.7695	7.297	7.5925	7.7635	7.5965	7.9135	7.561
AGK	7.583	7.839	8.509	8.319	7.975	7.877	7.864	7.093	8.064	7.842	8.28	7.835	8.33	8.081	7.8	7.825	8.261	8.112	7.71	7.958	7.876	8.125	7.906	7.654	8.037	8.206	8.044	7.997	7.676	7.721	7.97	7.758	7.4	7.968	8.405	7.946	8.104	8.522	7.907	7.57	8.015	7.943	6.048	7.973	7.681	7.922	7.992	7.892	8.151
AGL	6.79475	6.50725	6.839625	6.675125	6.8455	6.689	6.660625	6.803375	6.62575	6.726125	6.733375	6.7675	6.7935	6.7465	6.736375	6.695375	6.854125	6.723125	6.666875	6.8055	6.684125	6.763375	6.86075	6.765375	6.78375	6.623	6.796375	6.651125	6.94125	6.74975	6.674875	6.799	6.871875	6.706875	6.82975	6.895375	6.62475	6.87925	6.727625	6.883875	6.805375	6.687	6.4355	6.802375	6.75675	6.821875	6.73125	6.90725	6.70025
AGMAT	9.644	6.377	7.198	8.528	10.312	8.055	7.207	7.692	8.089	7.165	8.44	7.987	10.199	8.888	8.875	7.888	6.59	7.762	9.2	6.411	9.246	6.187	8.012	9.39	8.61	8.83	8.439	8.959	9.734	6.508	5.973	7.032	7.677	8.518	7.657	9.287	8.046	6.237	8.839	9.059	7.331	6.583	6.278	9.464	8.007	9.389	7.307	9.674	6.753
AGPAT1	6.84866666666667	6.97633333333333	6.67633333333333	6.71433333333333	6.59533333333333	6.566	6.885	6.542	6.56333333333333	6.557	6.41	6.716	6.489	6.675	6.57	6.647	6.69133333333333	6.593	6.39666666666667	6.55233333333333	6.53766666666667	6.853	6.47566666666667	6.34466666666667	6.511	6.57333333333333	6.46633333333333	6.384	6.58966666666667	6.56233333333333	6.82166666666667	6.56166666666667	6.47633333333333	6.867	6.38866666666667	6.537	6.463	6.815	6.65766666666667	6.79266666666667	6.425	6.444	6.83566666666667	6.368	6.459	6.64266666666667	6.711	6.659	7.07233333333333
AGPAT2	10.9846666666667	7.40733333333333	7.61133333333333	7.91133333333333	10.0866666666667	8.048	8.764	7.58133333333333	8.05566666666667	7.939	8.383	8.055	8.827	8.32366666666667	8.837	8.68333333333333	7.299	7.936	8.69066666666667	7.283	8.37733333333333	7.28833333333333	7.86233333333333	9.12966666666667	8.426	7.89633333333333	7.333	8.32233333333333	10.331	8.06866666666667	7.92366666666667	7.86933333333333	7.50666666666667	8.52833333333333	7.10333333333333	9.849	7.737	7.388	8.36	10.217	7.66133333333333	7.37866666666667	7.42566666666667	8.644	8.19466666666667	10.5326666666667	9.07433333333333	10.1	8.79166666666667
AGPAT3	6.60833333333333	6.179	6.21533333333333	6.19033333333333	6.35233333333333	6.23066666666667	6.07433333333333	5.998	6.22866666666667	6.101	6.40266666666667	6.37233333333333	6.333	6.40266666666667	6.28133333333333	6.301	6.161	6.08033333333333	6.12266666666667	6.13833333333333	6.112	6.15433333333333	6.11166666666667	5.998	6.32266666666667	6.123	6.018	6.19566666666667	6.303	6.175	6.28933333333333	6.005	6.07966666666667	6.28633333333333	5.97166666666667	6.25166666666667	6.24566666666667	6.04733333333333	6.174	6.51066666666667	5.997	6.11	6.012	6.193	5.87966666666667	6.76466666666667	6.20966666666667	6.518	6.57566666666667
AGPAT4	6.319	5.9635	6.845	6.81	6.277	6.9365	6.18	6.394	6.5725	7.4315	6.452	6.9065	6.387	6.545	6.767	6.5125	7.5155	6.8815	6.8215	7.278	7.0925	7.213	6.9835	6.65	6.7295	7.003	6.162	6.7195	6.626	6.354	7.148	6.5915	6.715	6.4815	6.7135	6.7175	6.4885	6.8915	6.678	6.528	6.202	6.7275	6.195	7.143	6.443	6.2755	7.0125	6.267	6.2245
AGPAT5	7.35	6.318	6.67	6.634	6.824	6.552	6.845	6.517	6.778	6.659	7.135	6.893	7.654	7.164	6.99	6.747	6.497	6.628	6.786	6.705	6.594	6.874	6.25	6.507	6.941	6.442	7.063	6.755	7.376	7.142	6.908	6.09	6.164	7.209	6.978	7.321	6.409	6.615	6.726	7.105	6.293	7.201	6.163	7.188	6.735	7.831	6.964	8.876	7.63
AGPAT6	6.96	5.882	6.759	5.994	6.195	6.812	7.374	6.334	6.184	6.75	6.555	6.434	6.415	6.622	6.503	6.433	6.693	6.641	6.348	6.848	6.447	6.512	6.777	6.068	6.473	6.472	6.866	5.903	6.728	7.096	7.539	6.203	6.478	6.452	6.082	6.481	6.23	6.312	6.995	6.666	5.933	7.502	6.008	7.069	6.031	7.42	6.738	7.168	6.833
AGPAT7	8.335	5.979	7.171	8.019	8.988	7.205	8.317	7.664	7.612	7.621	7.289	7.508	7.135	8.111	8.211	8.116	6.493	7.337	8.107	6.785	7.821	6.782	6.627	8.064	8.553	6.782	6.652	7.932	7.953	8.605	7.455	8.396	6.145	8.188	6.848	7.849	7.274	6.355	7.952	7.851	6.581	6.252	7.117	7.779	6.73	8.948	7.116	8.088	8.649
AGPAT9	11.054	6.303	9.403	9.092	9.778	8.48	9.361	9.684	9.91	8.135	7.681	8.221	7.654	8.309	10.249	9.024	7.572	7.679	9.843	7.345	9.132	6.745	8.447	11.311	9.3	7.136	8.476	8.006	9.698	9.854	7.509	9.326	8.36	8.706	7.73	10.52	7.999	8.301	7.272	10.695	7.917	8.426	7.567	9.026	8.044	9.435	7.164	7.942	8.646
AGPS	8.251	8.297	7.442	7.484	8.021	7.576	7.152	6.58	7.641	7.568	8.308	7.798	8.578	7.564	7.986	7.904	7.745	7.727	8.376	7.978	8.256	7.425	7.964	8.047	8.318	7.919	8.022	7.821	8.423	7.065	7.203	7.393	7.336	7.998	7.777	8.568	7.631	7.568	7.879	8.43	7.894	8.091	9.169	8.803	8.349	8.267	7.725	8.241	8.111
AGR2	11.052	8.669	9.516	11.017	11.231	9.267	10.962	9.885	11.134	7.673	8.405	12.512	10.379	11.564	11.857	11.607	6.694	8.644	11.83	7.255	10.898	6.678	8.36	11.355	12.502	9.301	9.585	12.253	11.086	11.036	6.145	10.723	9.306	11.533	8.206	11.85	8.938	7.783	9.657	10.989	7.795	6.113	9.351	12.699	9.161	11.337	6.854	10.907	12.135
AGR3	10.618	8.9515	6.6535	8.025	9.889	7.529	8.593	7.978	7.7715	7.245	8.0405	8.3205	9.4755	9.3385	9.2955	9.1615	6.4295	8.2155	9.504	7.507	8.256	6.2205	7.9575	9.0525	10.667	6.9485	6.8035	9.593	11.2315	9.5405	6.138	9.313	8.0085	8.55	6.38	10.7755	7.7975	7.1435	9.1575	10.8155	6.482	6.0235	7.666	10.3205	8.603	10.917	7.6255	9.7255	9.353
AGRN	7.4165	6.212	6.9855	7.2435	7.798	7.3925	7.153	7.0875	7.324	7.612	7.263	7.3225	7.6665	7.205	7.306	7.341	7.189	7.5865	7.652	7.1925	7.8935	7.237	7.097	7.373	7.2895	7.497	6.688	7.796	7.4925	7.1155	7.1905	7.4465	6.8525	7.4295	6.5865	7.3645	6.921	6.8175	7.281	7.234	6.117	6.6555	6.07	7.3665	7.428	7.6475	7.3275	7.716	7.299
AGRP	5.9905	6.377	6.0365	6.035	6.0195	6.021	6.1255	6.166	6.0275	5.886	6.037	5.9065	5.8655	6.2505	5.8825	6.2625	5.8465	5.9095	6.167	6.048	6.008	6.113	5.9405	6.0865	6.001	6.2065	6.104	5.9885	6.0125	5.9545	5.9545	5.9765	5.932	6.0635	5.92	5.8285	6.211	5.9075	6.1635	6.1045	5.9795	7.2585	5.9265	6.047	5.8995	6.082	6.2625	6.1585	5.994
AGT	6.58	8.357	6.384	7.593	6.977	9.009	6.909	6.16	7.557	7.406	7.634	6.625	6.786	7.077	8.262	8.335	6.756	8.998	8.391	8.687	8.613	7.938	7.923	7.615	8.434	10.817	6.126	8.696	7.741	6.566	6.757	7.741	6.987	7.051	6.265	6.793	6.47	6.338	8.999	6.399	5.86	7.391	6.179	8.925	6.525	7.195	7.62	8.437	7.521
AGTPBP1	6.417	7.227	7.098	6.899	6.7865	7.156	6.725	7.111	6.93	7.043	7.381	7.088	6.827	6.9785	7.074	6.9535	7.0495	6.8785	7.311	7.493	7.2595	7.3135	7.4075	7.4755	7.1315	7.2905	7.2375	7.009	7.2295	6.9715	7.3265	7.132	7.31	7.3225	7.236	7.125	7.224	7.014	6.8575	7.0465	6.8565	7.7645	7.094	7.0685	6.9455	6.795	7.3095	7.322	7.2875
AGTR1	5.956	6.047	7.7125	7.339	6.1105	7.517	6.1885	6.06	6.1195	7.413	6.1565	6.62	6.396	6.618	6.198	6.3495	8.905	7.2805	5.9815	6.0365	6.1905	8.3715	6.2645	5.8975	6.081	6.367	5.8825	6.135	6.188	6.0965	8.708	5.941	6.701	6.2735	7.3215	6.6895	6.254	8.152	6.1375	6.1225	5.977	7.232	6.056	5.9835	5.957	5.931	7.997	6.116	6.0345
AGTR2	6.361	5.811	5.96	5.859	6.363	5.882	6.437	6.986	6.593	6.213	6.285	6.118	6.26	6.273	6.213	6.426	6.23	6.366	6.342	6.397	6.158	6.056	6.063	6.012	6.208	5.913	6.288	6.309	6.38	6.198	6.017	6.419	6.163	6.238	6.212	6.499	6.552	6.332	6.536	6.797	7.154	6.063	7.12	6.609	6.154	6.036	6.163	6.24	6.283
AGTRAP	6.2645	6.097	6.685	7.0875	6.4795	7.119	7.1305	6.8165	6.7015	7.149	7.271	6.9805	7.3985	7.3335	6.836	7.0095	6.764	7.054	6.837	6.641	7.024	7.1325	6.5475	6.606	6.8905	6.9325	6.2465	7.5745	6.831	6.5745	6.968	6.198	6.05	7.008	6.417	6.6245	6.55	6.7025	6.9115	6.3895	6.018	6.997	6.501	6.717	6.422	6.9705	7.208	7.6625	7.5555
AGTRL1	8.188	6.917	7.427	7.682	7.244	9.35	8.135	8.612	8.162	10.088	8.186	8.971	9.301	8.164	8.637	9.297	9.589	9.533	10.087	10.437	11.64	10.682	9.805	8.585	8.376	10.82	7.883	8.067	8.569	8.08	10.123	8.018	8.445	8.225	8.268	8.038	8.082	8.167	9.699	8.322	8.053	8.294	6.196	8.624	7.59	7.324	8.991	8.803	7.563
AGXT	6.736	6.304	6.046	6.161	6.619	5.857	6.311	6.106	6.012	6.431	5.819	5.965	6.206	6.037	5.977	6.074	6.049	5.967	6.159	5.929	5.84	6.11	5.912	5.897	6.053	6.241	5.945	6.159	6.455	6.046	5.897	6.004	5.883	6.079	5.835	6.272	6.072	5.953	5.812	6.512	6.089	5.992	6.521	6.122	6.271	6.826	6.274	6.06	6.237
AGXT2	6.049	6.027	5.958	6.05	6.128	6.114	6.104	6.076	5.935	5.864	5.977	5.865	5.763	6.044	6.027	5.828	5.85	6.129	5.869	5.847	6.016	6.142	6.049	6.09	5.858	5.87	6.06	6.267	5.89	5.81	5.83	5.961	6.085	6.081	6.155	6.198	6.018	5.923	5.879	6.22	6.037	5.911	6.422	5.928	6.381	6.001	6.09	5.851	6.042
AGXT2L1	6.11	5.9975	7.2605	5.982	5.9935	6.332	7.58	6.9775	7.902	6.0215	6.0775	6.0905	5.9765	6.119	6.2085	6.309	6.1765	6.3665	6.1715	6.0975	6.2285	6.1915	6.498	6.2705	6.0495	6.073	6.39	6.3715	6.1955	6.632	6.1635	6.861	6.6245	7.723	6.1125	6.07	6.071	6.2785	6.0405	5.99	6.9	6.1865	6.619	6.062	5.9885	5.9525	6.1145	6.099	7.9865
AGXT2L2	7.664	7.208	6.991	6.9	7.2785	7.0965	7.6505	7.198	7.365	7.4345	7.4	7.2545	6.681	7.243	7.3705	7.1515	7.226	7.0775	7.0525	7.573	7.0705	7.1645	7.132	7.249	7.1425	6.9715	7.5435	6.951	7.2945	7.5215	7.3955	7.277	7.1165	7.044	7.1155	6.834	7.4575	6.9775	7.3665	7.63	7.0565	7.5345	6.0115	7.17	7.117	7.485	6.87	7.118	7.4555
AHCTF1	7.21166666666667	6.64366666666667	7.419	7.327	7.27033333333333	7.26733333333333	7.21666666666667	7.506	7.445	7.37133333333333	7.29833333333333	7.173	7.576	7.42233333333333	7.12866666666667	7.21733333333333	7.34866666666667	7.122	7.144	7.601	7.29866666666667	7.31233333333333	7.31033333333333	7.22333333333333	7.16133333333333	7.32933333333333	7.39333333333333	7.181	7.42066666666667	7.33666666666667	7.71266666666667	7.31133333333333	7.32733333333333	7.36833333333333	7.42733333333333	7.29666666666667	6.896	7.319	7.18266666666667	7.117	6.971	7.33766666666667	6.351	7.181	7.02566666666667	7.035	7.41433333333333	7.59166666666667	7.12266666666667
AHCY	9.989	10.27	9.772	9.938	10.319	9.983	10.766	9.28	9.926	8.907	11.185	10.377	11.245	11.124	10.539	10.83	9.557	9.978	10.279	9.576	10.519	9.336	9.606	9.177	10.471	10.666	9.924	10.414	10.933	9.38	9.249	9.097	10.081	11.154	9.659	10.449	10.562	10.137	10.645	9.938	9.708	9.232	9.885	11.194	10.486	10.496	9.917	12.025	11.366
AHCYL1	11.237	10.67	11.194	10.925	11.366	10.894	10.559	10.231	10.977	10.869	9.994	10.766	10.46	10.407	10.699	10.489	11.147	10.648	10.363	10.883	10.393	11.479	10.265	10.869	10.744	10.785	9.866	10.772	10.125	10.965	11.301	10.71	10.313	11.078	10.812	10.495	10.506	11.479	10.828	11.109	10.547	10.343	10.731	10.733	10.243	11.213	11.083	10.988	10.696
AHCYL2	9.962	8.796	8.271	8.143	9.699	7.395	9.343	8.133	9.23	7.729	7.664	8.362	7.167	8.682	9.029	8.725	7.405	8.129	8.602	7.76	8.821	7.186	7.703	8.383	8.788	7.933	7.46	7.753	9.326	9.166	7.514	8.862	7.811	9.337	7.869	10.078	8.129	7.276	8.712	10.026	7.619	7.342	8.366	8.987	8.189	10.804	7.72	9.81	9.703
AHDC1	6.665	5.979	7.492	7.118	7.616	7.721	6.908	7.248	7.312	8.286	6.817	6.864	7.053	6.647	7.234	7.004	7.79	7.387	7.313	7.221	7.131	7.456	6.851	7.396	6.72	7.123	6.453	6.913	6.823	7.448	7.072	7.447	6.356	7.091	6.737	6.65	6.688	7.206	6.942	6.336	7.14	6.62	7.137	6.639	6.849	6.678	7.066	6.591	6.678
AHI1	8.249	6.312	8.794	8.65	8.312	8.755	8.141	9.316	9.538	9.524	8.185	8.947	8.387	8.106	8.481	8.387	9.238	8.842	8.717	9.044	8.693	8.899	8.554	8.524	8.683	8.734	8.373	8.236	8.805	9.003	9.206	9.16	8.925	7.986	8.587	8.364	8.675	8.602	8.267	8.681	8.561	8.107	6.552	9.064	8.134	7.366	8.172	7.621	6.802
AHNAK	8.76933333333333	7.83866666666667	9.237	9.18	8.79166666666667	9.01	9.03	7.68033333333333	8.33366666666667	9.272	8.292	8.90733333333333	8.121	9.069	8.90466666666667	9.25833333333333	9.171	8.88133333333333	8.68133333333333	9.033	8.59633333333333	9.23666666666667	8.069	8.50466666666667	8.695	8.65933333333333	7.57333333333333	8.779	8.502	9.242	9.20466666666667	8.70233333333333	8.469	8.82	8.519	9.00166666666667	7.854	9.60666666666667	8.87566666666667	9.038	8.31333333333333	8.546	8.58133333333333	8.58166666666667	7.82666666666667	9.248	9.462	8.153	9.03633333333333
AHR	10.9045	10.441	10.1865	10.516	10.371	10.489	10.33	10.7875	10.58	10.711	10.4835	10.24	10.944	10.4625	10.6125	10.6315	10.5565	10.786	10.89	11.016	11.034	10.5055	10.899	10.8565	10.71	10.7445	10.7975	10.822	10.42	10.433	10.549	10.5055	10.591	10.0945	10.8545	10.8455	10.593	10.37	10.204	10.652	10.56	10.5365	10.663	11.2465	11.163	9.8935	9.7615	9.2185	9.321
AHRR	6.131	6.474	5.895	5.953	5.838	5.639	5.996	5.78	6.129	5.832	6.192	6.138	5.802	6.011	5.937	6.035	5.915	5.667	6.171	6.03	5.67	6.187	6.136	6.076	5.918	6.035	5.947	5.907	5.872	5.964	6.001	5.874	5.737	6.107	6.1	6.153	5.913	5.963	5.876	5.96	5.858	6.066	5.997	5.959	6.006	6.22	5.999	5.913	5.889
AHSA1	9.287	9.566	9.215	9.558	9.241	9.34	9.055	8.62	9.167	8.818	9.294	8.984	9.739	9.015	9.072	8.896	9.638	9.759	9.261	9.276	8.529	9.392	8.862	8.647	9.138	9.013	9.773	9.2	8.916	8.564	9.119	8.538	8.73	8.853	9.171	8.883	9.631	9.52	9.31	8.947	9.445	9.239	8.547	9.073	8.883	8.635	9.297	10.389	8.67
AHSA2	7.968	6.307	7.758	7.962	8.682	8.028	7.298	9.354	8.706	8.354	7.666	8.011	7.454	7.189	7.603	7.097	8.3	7.634	8.042	8.347	8.241	7.333	8.22	8.59	7.047	8.019	8.243	7.927	8.228	8.55	8.172	8.887	7.851	7.46	8.39	7.542	8.375	7.835	7.846	8.479	8.646	8.304	5.652	8.312	8.729	6.801	7.774	7.831	7.38
AHSG	6.388	6.021	6.272	5.822	6.179	6.296	5.985	6.113	5.977	5.808	5.911	6.025	6.108	6.215	6.175	6.02	6.362	6.121	6.098	5.869	5.867	6.909	5.935	5.851	6.069	6.281	5.893	6.143	6.27	5.895	6.262	5.852	5.99	6.044	6.096	6.053	6.207	6.588	6.143	6.168	6.024	6.051	6.036	6.098	5.874	6.721	6.213	6.131	6.21
AICDA	5.9	6.089	5.821	6.017	6.26	5.809	5.967	6.277	6.029	6.133	5.907	6.148	5.982	6.144	6.21	5.948	6.02	6.092	5.984	6.008	5.918	5.909	5.845	6.606	5.823	6.133	8.039	6.03	5.91	6.194	6.004	5.862	5.978	6.005	6.626	6.008	7.446	5.588	6.023	6.006	7.071	6.08	5.945	6.204	5.914	5.895	6.302	6.021	5.815
AIF1	6.99066666666667	9.319	7.78533333333333	7.79233333333333	6.973	8.44266666666667	7.49733333333333	8.585	7.982	8.36933333333333	9.07533333333333	7.911	8.249	8.074	8.39966666666667	8.119	7.552	8.01733333333333	8.38933333333333	7.94	8.29	7.60633333333333	8.86233333333333	7.90766666666667	8.133	7.71333333333333	8.101	8.031	7.44033333333333	7.33266666666667	8.10033333333333	8.855	8.40033333333333	7.80633333333333	8.23566666666667	6.96333333333333	7.69133333333333	8.138	8.16733333333333	7.08966666666667	7.912	9.73366666666667	7.37633333333333	7.19966666666667	8.322	6.99766666666667	8.04366666666667	6.93166666666667	8.018
AIFM1	7.954	7.44475	7.545	7.634	7.98275	7.33025	7.77775	7.725	8.00325	7.1275	7.553	7.59625	7.90775	7.706	7.71875	7.6805	7.414	7.2895	7.617	7.0825	7.257	7.45475	7.3185	7.601	7.85575	7.61225	7.4435	7.60175	7.576	7.7655	7.01675	7.58175	7.2415	7.91075	7.47875	7.638	7.786	7.4635	7.81525	8.07625	7.6625	7.73275	7.3745	8.032	7.365	8.11675	7.4435	8.078	7.6495
AIFM2	7.152	6.35	6.581	6.431	7.041	6.777	6.804	6.428	6.849	6.606	6.504	6.488	6.584	6.67	6.701	6.585	6.6	6.599	6.457	6.27	6.388	6.588	6.464	6.26	6.516	6.529	6.134	6.726	6.836	6.94	6.573	6.834	6.195	6.614	6.193	6.686	6.479	6.579	6.668	6.922	6.249	6.273	6.053	7.193	6.849	7.242	6.777	7.716	6.478
AIFM3	6.292	6.024	6.175	5.888	6.205	5.822	5.906	5.8	6.122	5.929	5.992	6.252	5.729	6.069	5.851	6.399	5.961	6.163	5.911	6.185	6.049	6.319	5.998	5.992	6.423	5.984	5.855	6.153	6.044	5.956	5.829	6.117	6.024	5.916	5.893	5.985	6.07	6.051	6.3	5.982	5.907	5.991	5.791	6.079	5.904	6.155	6.277	6.14	5.983
AIG1	8.272	7.701	8.477	8.059	8.608	7.607	8.28	7.369	7.959	7.654	7.488	8.329	8.167	8.308	7.861	8.046	8.31	8.303	7.255	8.248	7.364	8.12	7.803	7.979	7.96	7.831	7.753	8.121	8.295	7.521	7.986	7.361	7.934	8.121	7.731	8.112	7.726	8.493	8.321	9.023	7.269	7.924	7.131	8.229	6.925	8.203	8.672	7.045	8.632
AIM1	8.136	8.099	6.647	6.609	7.92	6.895	6.773	7.072	6.882	6.753	7.109	6.86	6.829	6.66	7.406	6.955	6.39	6.583	7.211	7.105	6.88	6.577	6.574	7.381	7.529	6.895	7.353	7.304	8.108	6.775	6.6	7.479	6.865	7.131	6.844	7.807	7.572	6.595	7.803	8.118	8.001	6.929	7.8	7.383	7.332	8.8	7.181	8.065	7.609
AIM1L	7.215	6.38166666666667	6.06133333333333	6.08833333333333	7.30366666666667	6.15866666666667	5.971	6.07366666666667	6.08333333333333	6.24166666666667	6.31133333333333	6.10566666666667	6.951	5.98833333333333	6.13033333333333	6.04766666666667	5.94533333333333	6.46033333333333	6.65433333333333	6.07366666666667	6.79366666666667	6.008	6.366	6.88166666666667	6.001	5.97866666666667	6.23033333333333	6.145	6.99033333333333	6.075	5.89666666666667	6.008	6.152	6.00833333333333	5.96266666666667	6.966	6.45733333333333	6.039	6.42233333333333	7.191	6.11533333333333	6.05766666666667	6.14633333333333	6.47	6.09533333333333	6.66633333333333	6.11066666666667	6.545	5.94233333333333
AIM2	6.3795	7.215	6.4855	6.421	6.6585	6.88	6.101	7.4375	6.863	6.2645	7.9075	6.7505	7.549	6.84	7.1305	6.4435	6.126	6.6025	7.7145	7.291	6.9795	6.8625	7.824	7.618	6.813	6.6985	8.3685	6.607	6.5165	6.242	6.282	7.0355	7.617	6.5035	7.773	6.374	8.178	6.244	6.576	6.1395	8.102	6.76	6.0655	6.3985	6.9365	6.328	6.6055	6.327	6.64
AIP	8.665	10.006	9.445	9.478	9.255	9.301	9.644	9.507	9.35	9.934	9.802	9.575	9.011	9.837	9.258	9.338	9.295	9.465	9.126	9.542	9.389	9.917	9.685	9.405	9.012	9.337	9.741	9.406	8.657	8.967	9.844	9.32	9.538	8.93	9.279	8.411	9.909	9.678	9.282	8.503	9.854	9.084	9.846	9.608	9.305	8.402	9.112	8.43	8.919
AIPL1	6.1855	6.3805	6.1335	6.2275	6.1805	5.997	6.246	6.219	6.247	6.323	6.472	6.1725	6.2925	6.33	6.1775	6.223	6.2	6.0435	6.1455	6.055	6.1035	6.366	6.0805	6.3245	6.087	6.183	6.3345	6.383	6.2965	6.219	6.228	6.418	6.3065	6.275	6.1865	6.1925	6.3875	6.0725	6.165	6.2635	6.5165	6.3795	6.386	6.243	6.316	6.0805	5.9865	6.282	6.24
AIRE	8.94833333333333	9.01633333333333	8.82766666666667	8.93	8.85133333333333	8.95366666666667	8.73233333333333	9.089	8.718	8.84033333333333	8.74833333333333	8.85366666666667	8.70766666666667	8.70866666666667	8.68166666666667	8.79966666666667	8.68533333333333	8.83466666666667	8.91333333333333	8.88	8.90033333333333	8.89	9.01833333333333	8.91833333333333	8.80633333333333	8.85533333333333	8.91266666666667	9.014	8.797	8.948	8.92466666666667	8.91933333333333	8.92233333333333	8.47833333333333	8.816	8.896	8.93166666666667	9.04133333333333	8.75533333333333	9.016	8.901	8.88633333333333	9.058	8.85366666666667	8.87	8.469	8.51033333333333	8.11666666666667	7.768
AJAP1	6.16433333333333	6.364	6.28333333333333	6.24	6.261	6.05566666666667	6.07933333333333	5.92933333333333	6.184	6.038	6.106	6.09366666666667	6.141	6.10833333333333	6.22633333333333	5.97966666666667	5.85833333333333	6.25233333333333	6.14733333333333	6.11133333333333	6.33433333333333	6.09933333333333	5.99166666666667	6.31333333333333	6.04166666666667	5.99733333333333	6.11233333333333	6.00866666666667	6.06066666666667	6.142	6.22833333333333	6.063	6.11433333333333	6.16066666666667	6.053	5.99233333333333	5.93433333333333	6.21866666666667	6.17466666666667	6.12166666666667	6.26266666666667	6.113	6.56766666666667	6.139	6.09566666666667	6.24066666666667	6.26533333333333	6.13666666666667	6.00166666666667
AK1	8.834	8.203	8.178	8.674	8.007	8.077	7.62	8.09	8.339	8.761	7.4	7.844	7.96	8.084	8.378	7.934	8.316	8.236	8.354	7.972	8.239	8.468	7.791	8.552	8.656	8.588	7.503	8.426	8.018	7.327	8.169	7.928	7.728	7.445	7.875	8.473	7.706	8.42	7.256	8.437	7.694	7.915	6.966	7.51	7.452	8.741	8.054	8.487	6.779
AK2	9.615	9.00933333333333	8.61633333333333	8.77866666666667	9.62566666666667	8.74366666666667	9.08133333333333	8.89166666666667	9.17166666666667	8.64733333333333	9.38966666666667	8.79233333333333	9.456	8.96833333333333	9.131	9.02833333333333	8.61033333333333	8.64066666666667	9.17633333333333	8.753	8.964	8.82566666666667	8.50233333333333	9.18666666666667	9.17966666666667	8.704	9.098	9.37333333333333	9.54166666666667	9.19266666666667	8.733	8.79233333333333	8.83766666666667	9.14266666666667	8.717	9.11566666666667	9.30566666666667	8.33766666666667	9.029	9.75066666666667	8.618	8.81	8.749	9.79333333333333	9.05	9.371	8.40266666666667	9.282	9.066
AK3	10.902	11.134	11.006	10.757	11	10.646	11.322	11.309	11.552	10.853	10.701	11.096	10.185	10.61	10.519	10.926	10.681	10.507	10.529	10.314	10.509	10.845	10.791	10.54	10.033	10.512	10.121	10.069	11.257	10.955	10.49	10.849	11.254	11.086	10.721	11.202	9.812	10.9	10.604	11.165	10.591	10.703	11.049	10.302	10.193	10.739	10.775	10.377	11.234
AK3L1	8.457	6.6735	8.1535	7.61875	8.3085	8.064	7.95025	7.05925	7.0115	7.3485	7.4475	7.51725	7.064	7.5275	7.69275	7.518	7.8975	7.331	7.5135	6.78925	7.05525	7.61275	6.42825	7.128	7.74125	6.962	6.61075	8.09875	8.3865	7.36125	6.829	7.001	7.434	7.54875	7.37575	8.55475	6.7605	7.837	7.211	7.99775	7.0135	6.7025	6.7735	7.946	7.3515	8.669	7.5935	7.54125	7.3455
AK5	5.92366666666667	6.152	6.297	6.112	6.04966666666667	6.221	6.077	6.05566666666667	6.01366666666667	6.398	5.93833333333333	6.175	5.95666666666667	6.22733333333333	5.94566666666667	6.077	6.17433333333333	6.10933333333333	6.014	6.427	6.354	6.00766666666667	6.036	6.07433333333333	6.01833333333333	6.06266666666667	6.154	5.99133333333333	6.16466666666667	6.08633333333333	6.48366666666667	6.11233333333333	6.076	5.981	6.27533333333333	6.20933333333333	6.045	6.191	6.059	5.99566666666667	6.02833333333333	5.99233333333333	6.271	5.96433333333333	5.87966666666667	5.96466666666667	6.07733333333333	5.886	6.07466666666667
AK7	6.626	6.008	5.898	6.001	6.178	5.913	5.886	6.181	6.046	6.073	6.098	5.943	6.097	5.737	5.975	5.936	5.65	6.11	5.732	5.82	6.008	6.06	6.023	5.727	5.89	5.868	6.062	5.926	6.016	5.712	5.989	5.946	5.996	5.715	5.99	5.902	5.897	5.937	6.294	5.947	5.952	6.165	6.152	6.285	6.035	6.27	6.27	5.976	6.4
AKAP1	7.47	6.1	7.33	7.3225	7.292	7.1985	7.361	7.004	7.339	6.848	6.8685	6.8755	7.187	6.919	7.092	7.008	7.4545	7.2	7.273	7.2505	7.2105	7.829	7.007	7.2165	7.4325	7.265	7.016	7.5985	7.561	7.7705	7.316	7.352	7.428	7.781	7.275	7.5545	6.957	7.5585	7.3175	7.33	7.1015	6.5295	6.7945	7.0735	7.188	7.504	7.162	7.6755	7.909
AKAP10	6.398	6.468	6.572	6.294	6.32	6.304	7.086	5.895	6.596	6.309	6.607	6.725	6.496	6.548	6.212	6.634	6.678	6.364	6.266	6.163	6.239	6.332	5.931	6.155	6.375	6.266	6.697	6.062	6.299	6.128	7.241	6.435	6.146	6.44	6.583	6.543	6.102	6.653	6.624	6.458	6.501	7.199	6.105	6.246	5.962	6.301	6.594	6.51	6.693
AKAP11	6.9656	7.056	7.3852	7.234	7.1298	7.5256	7.033	6.9794	7.559	7.4338	7.4554	7.2744	7.4286	7.2234	7.2508	7.2202	7.7526	7.4878	7.0864	7.5466	7.4212	7.519	7.4322	7.2978	7.1104	7.6058	7.79	7.2232	7.5116	7.3946	7.5334	7.3688	7.5372	7.3748	7.8266	7.2948	7.5214	7.4014	7.3492	7.1434	7.554	7.3774	6.566	7.245	7.4224	7.0098	7.6506	7.1972	7.2278
AKAP12	6.36425	6.1115	7.96475	7.215	6.509	7.556	6.59125	6.30025	6.60375	7.17375	6.591	6.81725	6.69475	6.6155	6.7435	6.674	7.83825	7.39825	6.67675	7.564	6.9585	7.57	6.9175	6.41575	6.76875	7.09775	6.248	6.77475	6.663	6.533	8.192	6.78675	7.0625	6.5035	7.07575	7.037	6.354	8.064	6.95025	6.507	6.543	7.36425	6.07325	6.39425	6.36775	6.17125	7.6155	6.38775	6.50775
AKAP13	7.91366666666667	8.714	8.701	8.668	8.34833333333333	9.03633333333333	8.23466666666667	7.93466666666667	8.637	8.998	8.537	8.44866666666667	7.822	8.58966666666667	8.79533333333333	8.125	8.85966666666667	8.479	8.71	9.20333333333333	8.71966666666667	8.89666666666667	8.78133333333333	8.79766666666667	8.81566666666667	8.83266666666667	8.712	8.253	7.686	8.985	9.441	8.66866666666667	8.15733333333333	8.35666666666667	8.882	8.18933333333333	8.872	8.348	8.633	8.01133333333333	8.50866666666667	9.046	7.82233333333333	8.23533333333333	8.25466666666667	8.277	8.64233333333333	8.06933333333333	8.471
AKAP14	6.15	5.934	5.81333333333333	6.00966666666667	6.18133333333333	5.887	5.90233333333333	6.03233333333333	5.93766666666667	5.997	5.91933333333333	5.92433333333333	6.40266666666667	5.905	5.95533333333333	5.869	5.87533333333333	6.091	6.034	5.965	5.96366666666667	5.99566666666667	6.00766666666667	5.75933333333333	5.912	5.91533333333333	5.876	6.159	6.17766666666667	5.86966666666667	5.911	6.02633333333333	6.00766666666667	5.942	5.91433333333333	6.05166666666667	6.01866666666667	5.98133333333333	5.92966666666667	6.13066666666667	6.05566666666667	5.99	5.93733333333333	6.06466666666667	6.01333333333333	6.074	6.08433333333333	5.962	6.098
AKAP2	6.07066666666667	6.95066666666667	6.29366666666667	6.14966666666667	6.25133333333333	6.43033333333333	6.33833333333333	6.36566666666667	6.39133333333333	6.25333333333333	6.17366666666667	6.276	6.089	6.15166666666667	6.264	6.28933333333333	6.355	6.25366666666667	6.258	6.338	6.44066666666667	6.52633333333333	6.43633333333333	6.27133333333333	6.237	6.32433333333333	6.282	6.34266666666667	6.142	6.38066666666667	6.42933333333333	6.42266666666667	6.36266666666667	6.30533333333333	6.32166666666667	6.14633333333333	6.34533333333333	6.25833333333333	6.07966666666667	6.18866666666667	6.39	6.172	7.03866666666667	6.26633333333333	6.45133333333333	6.22066666666667	6.418	6.18833333333333	6.24033333333333
AKAP3	6.714	6.19	6.273	6.104	6.833	6.439	6.636	6.654	6.546	6.209	6.586	6.413	6.56	6.948	6.437	6.653	6.266	6.379	6.491	6.272	6.248	6.636	6.109	6.233	6.326	6.278	6.776	6.317	6.486	6.503	6.387	6.551	6.564	6.267	6.264	6.633	6.889	6.338	6.465	6.684	6.933	6.211	6.003	6.589	6.255	6.462	6.553	6.43	6.468
AKAP4	6.062	6.30133333333333	6.046	5.96466666666667	6.23533333333333	6.154	6.186	6.07033333333333	5.98966666666667	5.968	6.159	6.13166666666667	6.24133333333333	6.12033333333333	6.11066666666667	6.07066666666667	6.11033333333333	6.06866666666667	6.05366666666667	6.08766666666667	5.99333333333333	6.271	6.106	5.98933333333333	6.115	6.10033333333333	6.30366666666667	6.324	6.02833333333333	6.14433333333333	6.03833333333333	6.15566666666667	6.26833333333333	6.12166666666667	6.092	5.98933333333333	6.143	6.14933333333333	6.173	6.05666666666667	6.24166666666667	6.07533333333333	6.29233333333333	6.03433333333333	6.02333333333333	6.19466666666667	6.05066666666667	6.05266666666667	6.07766666666667
AKAP5	5.955	5.863	5.812	5.889	5.719	5.796	6.067	5.667	5.82	5.751	5.92	5.731	5.93	5.864	5.776	5.885	5.859	5.865	5.916	5.932	6.012	5.901	5.786	5.905	5.927	5.664	5.801	5.885	5.856	5.862	5.961	5.803	6.134	5.705	5.759	5.938	6.087	5.869	6.161	5.844	5.808	6.127	5.955	5.805	6.024	6.156	6.175	6.07	5.988
AKAP6	6.055	6.013	6.612	6.94	5.739	6.391	5.915	6.003	5.992	6.115	5.977	5.795	6.182	6.098	6.157	5.942	6.416	6.278	6.048	6.342	5.927	6.343	5.948	6.105	5.914	6.113	5.838	6.102	5.989	6.169	6.012	5.987	5.994	5.901	5.987	5.829	5.967	6.577	6.09	5.842	6.171	5.962	6.004	5.778	5.996	6.002	6.797	5.816	6.182
AKAP7	7.312	6.57575	6.8005	6.531	7.0025	6.752	6.52975	6.4155	6.55775	6.6695	6.9375	6.71225	6.3365	6.95225	6.676	6.75475	6.68925	6.79875	6.5945	6.69575	6.632	6.70775	6.78825	6.541	6.669	6.657	6.89175	6.407	7.34925	6.391	6.4675	6.51	6.79675	6.626	6.8245	7.01	6.3665	6.7625	6.8535	7.03725	6.66925	7.06775	5.99275	6.43575	6.73	7.33	6.71425	6.972	6.81025
AKAP8	8.141	7.881	8.172	8.348	8.301	8.086	8.156	8.545	8.507	8.324	8.14	8.292	8.38	8.094	8.267	8.007	8.392	8.25	8.248	8.651	8.529	8.537	8.459	8.529	8.172	8.352	8.197	8.335	8.312	8.302	8.596	8.525	8.554	7.994	8.561	8.308	8.196	8.016	8.387	8.522	8.66	8.215	6.886	8.582	8.381	7.992	7.894	8.432	7.825
AKAP8L	8.551	5.962	8.596	8.709	8.865	8.57	8.585	8.93	9.26	9.603	7.9	8.537	8.03	7.438	8.071	7.87	8.845	8.222	8.73	7.918	8.723	7.917	8.332	9.195	8.224	8.618	8.171	8.291	7.47	9.355	7.964	9.387	8.187	7.778	8.276	7.503	8.136	8.384	8.421	7.928	8.088	8.276	6.075	8.046	8.123	8.115	7.911	7.789	7.112
AKAP9	6.077	5.815	6.003	5.974	6.1655	6.042	5.8015	5.776	5.9845	6.071	5.9545	5.9625	6.1465	6.049	6.0685	6.004	5.9715	5.8775	6.1585	6.005	5.9995	5.918	5.864	5.936	6.107	5.949	6.1045	6.0555	5.85	6.0785	5.9665	6.0285	6.112	5.7825	5.9605	5.883	5.8675	5.977	6.1005	6.056	6.032	5.9675	5.905	5.8165	5.818	6.093	6.139	6.099	6.1995
AKNA	7.731	8.761	8.163	8.969	8.849	8.892	8.349	9.46	9.065	8.783	9.736	9.323	8.029	8.581	8.625	8.24	8.528	8.47	9.071	9.363	8.487	9.041	9.672	10.004	8.533	8.694	10.056	8.616	7.874	8.946	8.66	9.157	7.988	8.976	9.532	7.862	10.565	7.936	9.106	8.089	10.245	9.137	8.193	8.175	9.883	7.979	8.721	7.943	8.898
AKR1A1	9.63033333333333	9.35466666666666	9.07266666666667	9.35033333333333	9.614	9.04166666666667	9.705	9.13533333333333	9.396	8.94566666666667	9.56066666666667	9.71033333333333	9.45833333333333	9.86933333333333	9.739	9.835	8.66266666666667	9.17166666666667	9.235	8.72466666666667	8.95033333333333	8.54233333333333	8.95033333333333	9.18266666666667	9.93166666666667	9.38233333333333	9.13066666666667	9.37266666666667	9.959	9.229	8.43933333333333	9.231	8.79	9.90133333333333	9.038	9.40266666666667	9.307	8.88966666666667	9.44033333333333	9.813	8.98066666666667	9.04833333333333	9.44533333333333	9.67433333333333	9.19766666666666	10.1586666666667	8.894	9.71866666666667	9.61833333333333
AKR1B1	7.696	10.388	9.384	9.189	7.99	9.664	9.725	9.375	9.643	9.327	10.152	9.399	8.479	9.394	9.526	8.944	9.006	9.412	9.15	9.586	9.286	9.202	9.985	8.979	9.418	9.375	10.127	9.309	7.727	9.051	9.715	9.367	9.058	9.49	9.755	7.951	9.723	9.411	9.326	7.708	9.698	13.273	10.342	9.565	9.561	8.017	9.429	9.213	10.206
AKR1B10	14.002	9.949	10.835	11.808	12.774	10.633	13.134	12.008	13.21	9.68	11.238	11.615	9.514	12.719	13.919	13.77	7.743	9.628	13.117	9.24	11.405	7.004	10.247	12.83	13.693	7.189	10.841	12.119	13.82	13.84	6.846	12.873	9.62	14.41	9.816	14.015	10.042	8.831	10.718	13.879	11.881	6.736	12.42	13.246	10.677	14.176	8.277	11.936	14.028
AKR1C1	5.998	5.792	5.793	5.755	5.857	5.84	5.958	5.646	5.828	5.923	5.868	5.938	5.73	5.566	5.668	5.967	6.02	5.834	5.66	5.77	5.883	5.782	5.859	5.757	5.748	5.805	5.854	5.864	5.696	5.926	6.115	5.826	5.939	6.062	5.812	5.884	5.76	5.654	5.797	5.885	5.713	5.722	5.689	5.794	5.916	5.727	6.02	5.939	5.685
AKR1C2	7.2962	6.7234	6.7202	6.9298	6.9604	6.7742	7.4726	7.3984	7.0132	7.0274	6.602	7.0296	6.3638	7.0598	7.4126	7.1996	6.3488	6.478	7.1116	6.5148	6.7576	6.4146	6.5852	7.1984	7.3744	6.6232	6.7406	7.7616	6.938	7.5384	6.9212	7.0756	6.7962	7.649	6.7358	7.1738	6.7498	6.6416	6.6332	7.2192	7.2848	6.6202	7.412	7.066	6.5884	7.1088	6.6586	6.8882	7.2498
AKR1C3	14.303	11.303	10.785	12.121	13.589	11.316	13.08	12.369	12.589	11.374	11.77	12.472	11.058	13.09	13.36	13.502	9.504	10.791	12.462	10.428	11.497	9.197	11.039	12.94	13.664	9.907	10.651	13.941	13.52	13.725	10.708	12.886	11.079	13.7	9.976	13.371	10.233	9.35	12.645	13.827	11.843	10.501	12.267	12.821	10.924	14.219	10.989	11.105	13.827
AKR1C4	9.394	8.5525	7.6295	7.861	8.449	7.5095	8.9685	8.4175	8.152	7.7245	7.5425	8.0085	7.7375	8.828	9.022	8.908	7.1745	7.639	8.321	7.3365	7.699	7.3865	7.322	8.0795	9.0255	7.0975	7.2735	9.454	9.064	9.0865	7.4615	8.457	7.604	9.71	7.3265	8.8775	7.1225	7.3725	8.003	9.064	8.2045	6.9705	7.988	8.7535	7.3125	9.866	7.708	7.6305	9.503
AKR1CL1	6.009	6.115	6.143	6.071	5.978	6.072	6.069	5.953	6.15	5.766	6.108	5.95	5.933	6.173	6.005	5.98	6.296	5.859	5.873	6.082	6.001	5.994	6.239	6.236	6.097	5.91	6.245	6.139	6.087	6.183	6.019	5.975	6.213	6.124	6.111	6.209	6.052	6.165	5.965	6.261	6.161	6.129	6.065	6.376	6.145	5.858	6.281	5.897	6.105
AKR1CL2	6.164	6.068	6.19	5.896	6.121	6.208	5.989	6.091	5.975	5.997	5.939	6.116	5.964	6.037	6.207	6.152	6.126	6.25	6.158	5.97	6.06	6.012	6.029	6.203	6.397	6.285	5.988	6.811	6.108	6.132	6.127	6.152	6.221	6.312	6.036	6.218	6.194	6.219	6.096	5.931	5.678	5.977	6.003	6.188	5.744	6.3	6.251	6.12	6.277
AKR1D1	10.463	10.546	10.3315	10.461	10.398	10.363	10.4145	10.5495	10.552	10.461	10.246	10.313	10.218	10.0535	10.274	10.2515	10.256	10.344	10.311	10.4755	10.6315	10.522	10.5395	10.4225	10.3165	10.3745	10.472	10.471	10.1645	10.447	10.3065	10.4695	10.448	9.9315	10.351	10.3005	10.526	10.464	10.3005	10.3515	10.61	10.5495	10.806	10.4635	10.9375	9.814	9.834	9.414	8.919
AKR7A2	11.859	11.271	10.723	10.811	10.966	10.538	11.451	10.734	10.49	10.319	10.625	11.159	10.899	11.022	10.786	11.058	10.259	10.726	10.839	10.047	10.575	10.394	10.744	10.712	10.965	10.842	10.478	11.043	11.609	10.882	10.047	10.613	10.579	10.964	10.625	11.338	10.765	10.672	10.821	11.498	10.637	10.91	11.592	10.975	10.53	12.482	10.683	11.786	10.521
AKR7A3	11.8075	8.546	10.191	9.5525	10.5885	8.889	11.9	10.808	11.965	8.4395	8.841	9.579	8.658	10.271	10.591	11.1355	7.4115	8.535	10.38	7.7625	8.936	7.1605	8.7035	10.302	10.2675	8.46	8.8515	10.1215	11.3045	11.4815	7.0345	10.827	10.2495	11.507	8.7375	10.669	9.32	8.449	9.1185	11.5745	9.8665	7.419	10.309	10.152	8.9845	12.0785	8.047	10.905	12.447
AKT1	8.87666666666667	9.245	9.62533333333333	9.446	9.765	9.30366666666667	9.57966666666667	9.38533333333333	9.37033333333333	9.51366666666667	8.94733333333333	9.45633333333333	9.47133333333333	9.40733333333333	9.40866666666667	9.357	9.68	9.30333333333333	9.33266666666667	8.95666666666667	9.056	9.45166666666667	8.888	9.30366666666667	9.28233333333333	9.18166666666667	8.90333333333333	9.63433333333333	8.84666666666667	9.30733333333333	8.936	9.12	8.78	9.27333333333333	9.004	8.851	9.087	9.37366666666667	9.00366666666667	8.635	9.11766666666667	9.13533333333333	9.593	8.80266666666667	9.031	9.177	9.56766666666667	9.515	9.30866666666667
AKT1S1	6.483	5.995	6.415	6.684	6.598	6.496	6.304	6.183	6.603	6.555	6.409	6.328	6.903	6.838	6.647	6.308	6.778	6.63	6.624	6.553	6.466	6.783	5.965	6.824	6.519	6.658	6.294	7.1	6.637	6.637	6.809	6.222	6.108	6.851	6.353	6.617	6.093	6.673	6.774	6.385	5.871	6.183	5.551	6.427	6.037	6.699	6.451	6.92	6.603
AKT2	6.287	6.036	6.261	6.143	5.881	6.108	6.115	6.113	6.187	6.188	6.205	5.868	5.974	6.22	6.14	5.933	6.214	6.188	6.26	6.078	6.018	6.356	6.031	5.932	6.01	6.112	5.963	6.147	6.164	6.141	6.051	5.997	5.868	6.612	6.12	6.137	5.78	5.893	6.171	6.091	5.981	6.103	6.114	6.002	6.285	6.206	6.054	6.384	6.64
AKT3	6.01925	6.179	6.10625	6.20575	6.12375	6.14825	6.26425	6.5685	6.102	6.2915	6.148	6.27825	6.106	6.04175	6.0705	5.96175	6.211	6.18975	6.17675	6.16275	6.21375	6.117	6.15625	6.20225	6.0405	6.23025	6.06075	6.10675	6.09325	6.006	6.43425	6.14775	6.054	6.22825	6.263	6.09675	6.20325	6.33025	6.24975	6.0575	6.17475	6.266	6.12425	6.094	5.96225	6.0805	6.14825	6.126	6.1055
AKTIP	8.2655	7.976	8.8595	8.5665	8.034	8.7355	7.9965	7.5685	7.9905	8.5525	8.3005	8.1935	8.2085	8.246	8.031	8.008	9.011	9.078	7.9275	9.053	8.195	8.949	8.442	7.426	7.9895	8.3415	7.8365	8.0255	8.5655	7.7645	8.985	7.606	8.7695	8.3445	8.769	8.677	7.743	9.3145	8.2555	8.581	8.208	8.405	7.611	8.2895	8.274	8.0495	9.0825	8.1405	8.411
ALAD	7.003	7.452	6.72433333333333	6.93333333333333	6.827	6.72366666666667	7.17466666666667	6.886	6.841	6.545	6.57133333333333	6.842	6.52666666666667	6.952	6.794	6.63433333333333	6.676	6.84833333333333	6.49366666666667	6.51933333333333	6.51066666666667	6.88266666666667	6.74366666666667	6.56766666666667	6.86833333333333	6.65166666666667	6.53933333333333	6.527	6.50966666666667	7.014	6.63533333333333	6.67533333333333	6.577	6.82933333333333	6.71066666666667	6.68366666666667	6.59833333333333	6.89266666666667	6.99866666666667	6.86633333333333	6.64233333333333	7.20966666666667	7.04433333333333	6.46566666666667	6.602	7.008	6.819	6.77666666666667	7.08966666666667
ALAS1	6.68933333333333	7.15033333333333	6.376	6.55	6.69333333333333	6.723	6.40766666666667	6.631	6.578	6.39666666666667	6.45966666666667	6.41433333333333	6.41266666666667	6.52466666666667	6.47866666666667	6.462	6.345	6.27833333333333	6.59266666666667	6.18633333333333	6.48466666666667	6.36233333333333	6.254	6.38933333333333	6.57033333333333	6.34066666666667	6.46	6.48533333333333	6.474	6.82833333333333	6.40133333333333	6.57366666666667	6.295	6.50466666666667	6.329	6.64466666666667	6.447	6.40666666666667	6.407	6.687	6.59733333333333	7.75533333333333	6.375	6.84666666666667	6.617	6.896	6.322	6.74766666666667	6.39633333333333
ALAS2	6.051	6.037	6.09366666666667	6.00566666666667	6.08433333333333	6.158	5.99833333333333	6.03933333333333	6.02633333333333	6.41166666666667	5.936	6.39833333333333	6.13	6.07666666666667	6.178	6.03233333333333	6.176	5.99666666666667	6.00466666666667	6.053	6.04533333333333	6.08366666666667	6.11266666666667	6.09333333333333	6.17566666666667	6.04666666666667	6.15866666666667	6.02533333333333	6.14233333333333	6.22666666666667	6.84233333333333	6.21866666666667	6.23266666666667	6.138	6.15933333333333	6.17533333333333	5.971	6.01133333333333	6.15166666666667	6.23533333333333	6.02633333333333	6.27966666666667	6.28033333333333	6.00166666666667	6.106	6.05133333333333	6.21066666666667	6.108	5.941
ALB	6.05	6.4905	6.055	6.0405	5.986	7.294	7.602	6.2555	6.371	6.177	6.002	6.226	6.013	6.1965	6.7475	7.128	6.082	6.5015	6.0095	6.3125	5.891	5.9075	6.0365	6.127	6.231	6.1495	6.1215	7.171	6.359	7.9175	6.2725	6.496	6.5955	7.018	6.0975	5.924	6.1415	6.2005	6.0765	6.208	5.9275	6.2015	6.324	6.1265	6.3845	6.033	6.042	5.9965	7.515
ALCAM	9.083	7.459	9.2	8.478	8.535	8.927	10.22	10.253	10.043	9.076	9.135	9.654	8.386	9.632	9.29	9.389	8.949	8.446	9.321	9.131	9.179	7.148	9.167	9.285	9.391	8.509	9.736	8.347	9.626	9.986	8.215	10.083	10.146	9.846	9.183	9.175	8.905	8.477	8.322	9.43	9.144	8.943	6.416	9.042	9.019	8.938	9.017	8.419	10.019
ALDH16A1	8.382	7.48	7.751	8.253	8.413	7.949	8.02	7.976	8.708	8.199	8.829	8.207	8.474	8.497	8.127	7.966	7.622	8.071	8.702	7.58	8.021	7.75	7.8	8.524	8.252	8.488	7.979	8.022	8.134	8.097	7.787	7.525	7.694	8.615	7.535	7.663	8.555	7.457	8.364	8.356	7.635	7.521	5.898	7.897	7.814	8.315	7.259	8.694	8.3
ALDH18A1	9.968	8.249	8.261	8.939	9.815	8.551	9.306	8.407	8.442	8.078	8.722	9.211	8.725	9.337	9.075	9.269	8.148	8.537	8.966	7.62	8.55	8.07	8.203	8.707	9.399	8.46	8.407	9.284	9.35	8.66	7.932	8.268	8.453	8.523	8.003	9.577	8.743	7.805	9.319	10.069	7.892	8.293	6.404	9.95	8.749	9.85	8.352	9.233	8.712
ALDH1A1	11.638	9.899	11.088	10.8655	11.623	10.145	12.461	11.586	12.3645	9.581	10.0505	11.312	10.2865	11.407	11.449	11.6925	8.863	10.135	10.3375	9.8675	10.45	7.932	10.4875	11.0815	11.563	10.4915	9.7395	12.1245	11.7075	12.1105	10.7495	11.693	10.9655	12.9755	10.2735	11.366	9.5885	9.717	10.717	12.0195	10.477	11.1035	11.1535	11.437	10.5345	11.53	10.606	9.658	13.406
ALDH1A2	6.9845	6.521	7.028	6.863	6.676	6.73	6.468	6.5955	6.351	7.522	6.5025	6.937	6.5755	6.7185	6.6865	6.643	6.4445	6.4635	6.4235	7.0475	6.268	6.6605	6.683	6.574	6.4655	6.6015	6.6135	6.605	6.73	6.23	7.4145	6.266	6.4655	6.795	6.4245	6.995	6.3765	6.631	6.391	6.879	6.2875	6.668	6.419	6.504	6.342	6.4735	6.6565	6.313	6.6375
ALDH1A3	7.544	9.655	8.698	8.593	7.231	10.594	8.222	9.345	9.8205	9.4405	10.1765	8.4755	9.267	8.658	9.0985	8.9545	9.129	10.165	9.035	9.1185	9.782	8.1385	10.6775	8.2855	8.773	10.189	9.277	8.4365	8.5725	8.3715	9.917	8.2705	10.1445	8.7555	9.0175	7.864	7.491	8.431	10.7275	7.6605	9.2545	9.5705	10.201	7.6335	9.07	6.627	9.153	8.039	9.1145
ALDH1B1	7.639	6.6905	9.3325	9.088	8.713	10.278	7.5315	7.053	7.5055	8.8295	7.511	8.1925	8.314	7.8545	8.0865	7.912	12.081	10.141	8.3035	9.643	8.8215	11.4945	8.464	7.8155	8.446	9.662	7.7695	9.0425	8.1905	7.6425	8.8135	8.401	9.812	8.0085	8.3065	9.0545	7.6395	10.3165	8.8955	7.6345	6.9975	7.6945	7.9845	7.63	7.551	7.961	10.8965	8.503	7.529
ALDH1L1	6.971	5.936	7.549	7.042	6.681	6.678	7.227	6.167	7.803	7.19	6.131	6.656	7.479	6.663	6.612	6.899	7.312	6.641	7.036	6.921	6.106	6.926	5.91	6.122	6.413	7.069	6.422	7.3	6.673	7.121	7.69	6.907	8.236	6.711	6.755	6.49	6.257	8.034	6.312	5.768	6.137	7.446	5.988	7.45	6.539	6.982	7.336	5.87	6.792
ALDH1L2	6.1995	6.1905	6.449	6.382	6.071	6.6555	6.43	6.0925	6.1005	6.249	6.2075	6.5265	6.223	6.102	6.3995	6.298	6.3625	6.3905	6.309	6.3475	6.1785	6.279	6.2565	5.8645	6.552	6.3995	6.3905	6.174	6.267	6.388	6.543	6.4885	6.0965	6.39	6.152	6.0755	6.0515	6.5755	6.4125	6.288	5.7435	6.256	6.4565	6.3355	5.8815	6.214	6.396	6.199	6.5105
ALDH2	10.976	10.1	10.944	11.147	10.971	10.001	10.532	9.967	10.206	9.354	9.838	10.464	10.389	11.095	11.045	11.437	9.975	10.31	10.384	9.89	9.661	9.627	9.397	10.169	11.379	9.563	9.108	10.47	10.432	11.3	10.253	10.542	9.803	11.504	10.09	10.887	9.306	11.271	10.473	11.059	9.306	9.786	10.541	11.117	9.4	11.346	10.648	10.685	11.909
ALDH3A1	8.815	8.707	9.608	11.471	9.261	8.83	12.322	11.372	11.611	6.91	9.066	11.432	8.633	11.823	11.584	12.015	6.621	8.81	11.128	6.851	9.792	6.006	8.782	12.154	11.65	7.539	9.219	10.376	8.953	12.638	6.126	11.535	9.087	12.579	9.198	9.486	8.848	7.892	7.06	9.51	9.134	6.6	11.175	11.457	9.105	9.671	6.098	8.904	12.426
ALDH3A2	9.32866666666667	7.781	8.40466666666667	8.64366666666667	8.79033333333333	7.96466666666667	8.38266666666667	7.80833333333333	8.786	8.15033333333333	8.272	8.59566666666667	8.45266666666667	8.797	8.72633333333333	8.81566666666667	8.37733333333333	8.16066666666667	8.95466666666667	7.61633333333333	8.60766666666667	8.41833333333333	7.668	8.32433333333333	8.66566666666667	8.059	7.18333333333333	7.91033333333333	8.88166666666667	9.31066666666667	7.902	8.89966666666667	7.83566666666667	8.815	7.94733333333333	8.88333333333333	7.725	8.47866666666667	7.80833333333333	9.43466666666667	7.90566666666667	9.62033333333333	7.50733333333333	7.99233333333333	7.93233333333333	9.19966666666667	8.42933333333333	9.02366666666667	8.78733333333333
ALDH3B1	7.5555	7.095	6.61	6.878	7.7485	6.796	7.6335	6.8385	6.864	7.0145	6.744	7.1965	6.706	6.94	6.9665	7.2925	6.335	7.2035	7.7165	6.558	7.2135	6.4815	6.822	7.1735	7.1175	7.0155	6.0785	7.702	7.1765	7.012	6.6575	7.0255	6.5045	6.7385	6.236	7.424	6.6655	6.4485	7.1715	7.3235	6.2055	6.961	7.4555	7.2145	6.7725	7.8595	6.7	6.8485	6.931
ALDH3B2	6.081	6.136	6.09633333333333	6.173	6.08833333333333	5.959	6.03333333333333	5.82233333333333	6.13633333333333	6.081	6.27966666666667	6.371	6.94633333333333	6.26766666666667	6.10866666666667	5.94333333333333	5.98833333333333	6.17733333333333	6.06766666666667	5.86066666666667	6.346	5.94266666666667	5.978	6.01566666666667	6.209	5.972	6.05166666666667	6.10933333333333	6.16733333333333	6.02566666666667	6.02966666666667	6.029	6.03066666666667	5.94866666666667	6.015	6.06933333333333	6.13833333333333	5.92866666666667	5.99	6.22933333333333	6.106	6.10666666666667	6.07066666666667	6.086	6.192	6.20033333333333	6.02533333333333	5.971	5.99333333333333
ALDH4A1	6.56825	6.6645	7.03275	7.005	6.73425	6.6395	7.4775	6.98525	7.593	7.07075	6.767	6.85175	7.2165	6.898	6.845	6.71125	6.768	6.8195	6.88775	6.64375	6.795	6.55825	6.5885	6.86425	6.98225	6.59325	6.4915	6.952	6.57125	7.49875	6.84625	6.943	6.8005	6.97875	6.697	6.7475	7.205	6.9975	6.6715	6.65075	6.60375	7.15675	6.8195	7.27875	6.68525	6.6775	6.56125	7.00725	7.02125
ALDH5A1	7.5965	7.247	7.5905	7.489	8.138	7.1775	8.0025	8.38	8.3045	7.152	7.443	7.8595	7.472	7.9205	7.602	7.6385	7.1215	7.6745	7.7545	7.685	7.3515	7.527	8.434	7.978	7.5725	8.0135	9.569	7.2545	8.342	8.1395	7.3265	8.3345	8.029	8.439	8.9745	8.3465	8.4485	7.5675	8.023	8.1575	8.928	7.5745	6.3705	7.626	8.37	8.284	7.6085	9.313	8.3185
ALDH6A1	8.139	7.0075	9.422	8.998	8.0595	8.4235	10.0545	9.2865	10.0395	8.457	7.594	9.333	7.9315	8.988	9.2635	9.065	8.042	8.3615	8.5125	7.911	8.037	8.3585	8.1105	8.552	9.1175	8.5045	7.955	8.861	8.758	9.8775	8.383	9.779	8.7245	9.722	8.131	8.6255	8.075	7.887	8.7455	8.89	8.1745	7.9185	6.9815	8.4975	7.967	9.166	8.5615	8.6245	10.0285
ALDH7A1	9.2825	9.465	9.2125	9.5645	9.5375	9.0735	9.285	8.939	9.806	8.9805	9.1675	9.699	9.179	9.332	9.275	9.2	9.1095	9.445	9.0225	9.0595	9.118	9.047	8.9415	8.717	9.3795	8.9435	8.3765	9.3285	9.3365	8.959	9.0365	9.2265	9.029	9.516	8.951	9.3325	8.5405	9.166	9.6625	9.1495	8.589	9.5855	9.292	9.738	9.8745	9.4655	8.7945	10.3155	9.097
ALDH8A1	6.214	6.679	6.22733333333333	6.08233333333333	6.09033333333333	6.24033333333333	6.11466666666667	6.738	6.16	6.29866666666667	6.20566666666667	6.14866666666667	6.154	6.237	6.36166666666667	6.33966666666667	6.14033333333333	6.13266666666667	6.33466666666667	6.133	6.50533333333333	6.344	6.593	6.246	6.25533333333333	6.35333333333333	6.62566666666667	6.417	6.24566666666667	6.38366666666667	6.386	6.818	6.88533333333333	6.10766666666667	6.16233333333333	6.329	6.78733333333333	6.22233333333333	6.217	6.215	7.03666666666667	6.03133333333333	7.158	6.29666666666667	6.72366666666667	6.25933333333333	6.13433333333333	5.903	6.04233333333333
ALDH9A1	11.795	11.688	11.634	11.674	12.011	11.462	11.788	11.235	11.656	11.165	11.757	11.956	11.755	11.843	11.597	11.827	11.169	11.414	11.451	11.335	11.294	11.385	11.522	11.431	11.808	11.823	11.432	11.834	11.7	11.936	11.441	11.617	11.382	11.886	11.717	11.717	11.458	12.098	12.065	11.759	11.797	12.324	11.821	11.475	11.704	11.969	12.037	12.342	12.181
ALDOA	8.5925	7.77275	8.892	8.69675	8.56275	8.43025	8.57375	7.90775	8.49925	7.99625	8.25125	8.44075	8.85375	8.60475	8.65775	8.5815	8.778	8.5045	8.0425	8.06	8.0275	8.38125	7.93575	7.95275	8.271	8.28625	8.2545	8.66875	8.322	8.308	7.8505	8.09875	7.85875	8.9165	8.24075	8.32625	8.01925	8.79	8.21775	8.10725	8.0325	7.93	8.04525	8.31975	8.064	8.8585	8.99475	9.12575	9.134
ALDOB	14.088	9.805	7.744	7.433	13.344	7.372	9.067	9.957	7.917	9.815	10.332	7.727	7.31	7.66	7.244	7.912	6.823	6.68	8.705	8.621	8.018	6.533	9.478	12.324	7.117	8.848	7.072	7.995	13.299	7.513	6.907	6.47	8.406	8.136	6.702	11.66	8.729	6.413	11.524	14.146	8.27	6.997	11.561	7.598	8.973	14.055	8.394	11.652	8.063
ALDOC	9.933	9.319	9.107	8.919	9.451	7.845	9.943	9.06	7.575	8.06	8.139	8.942	8.905	8.476	8.806	9.103	8.057	8.185	8.425	8.253	7.833	8.367	8.577	8.498	8.194	8.225	8.347	8.024	8.047	10.313	8.443	9.126	7.883	9.135	8.712	9.209	8.892	8.6	8.137	10.022	8.881	8.746	9.934	8.452	8.68	10.37	8.229	7.075	8.741
ALG1	6.972	6.149	6.665	6.771	6.337	6.628	7.268	6.051	7.031	6.477	6.853	7.147	7.104	7.329	6.971	7.153	6.63	6.92	6.696	6.397	6.506	6.684	6.912	6.931	7.521	6.763	6.631	7.109	6.762	6.447	6.091	6.062	6.092	7.242	6.727	7.077	6.164	6.668	6.444	6.597	5.872	6.327	5.836	6.977	6.122	7.39	6.548	7.685	7.427
ALG10B	6.078	6.1705	6.2285	6.2085	6.162	6.194	6.2675	5.8425	6.1715	6.2985	6.6005	6.21	6.464	6.618	6.2835	6.5595	6.1775	6.2575	6.34	6.187	6.0555	6.105	6.287	6.26	6.2855	6.1665	6.229	6.301	6.6045	6.3015	6.1085	6.072	6.1565	6.45	6.2585	6.4295	6.0995	6.1515	6.226	6.405	5.8295	6.2465	6.4395	6.1415	6.0415	6.6215	6.303	6.59	6.661
ALG11	7.519	6.848	7.104	7.2	7.627	7.3255	7.1885	7.6495	7.081	7.4915	6.624	7.1985	7.6755	7.3765	7.5035	6.661	7.027	6.732	7.639	7.185	7.574	6.821	7.35	7.518	8.234	7.276	7.673	7.2255	7.3695	7.784	6.593	7.5675	7.758	6.524	6.886	6.526	6.529	6.4815	6.985	7.281	6.6075	6.888	5.9995	7.1445	7.418	7.21	6.6385	6.833	6.687
ALG12	6.727	7.242	6.58	6.93	7.008	6.464	7.011	7.571	6.719	6.545	6.648	6.514	6.468	6.784	6.78	6.622	6.468	6.597	6.453	6.57	6.481	6.244	6.456	6.725	6.872	6.482	6.848	6.365	6.349	6.477	6.256	6.374	7.031	6.794	6.44	6.263	7.083	6.423	6.806	6.88	6.893	6.404	6.702	6.805	7.065	6.864	6.479	6.817	6.645
ALG13	7.9825	7.4275	7.484	7.3605	7.7915	7.097	7.643	7.365	7.468	6.862	7.5705	7.4175	7.5	7.697	7.7925	7.7555	7.3795	7.227	7.96	7.755	7.58	7.6095	7.8065	7.585	8.502	7.629	8.0835	8.264	8.3075	7.7995	7.8095	7.632	7.608	7.9375	7.416	8.155	7.4375	7.8345	7.585	8.0155	6.8525	8.4215	7.869	7.6625	7.778	8.312	7.3615	7.903	8.3215
ALG14	7.602	6.2105	6.984	6.7855	7.331	6.854	7.3975	6.093	7.093	6.658	7.024	7.1335	7.4065	7.414	7.1985	7.2155	6.946	7.015	6.7695	6.8525	6.802	7.0835	6.378	6.7745	7.3725	7.033	6.6875	7.378	7.7115	6.9615	6.9865	6.4145	7.1275	7.434	6.6335	7.648	6.6105	6.882	6.669	7.5535	6.246	7.114	6.2345	7.47	6.308	7.8865	6.7165	7.585	7.6955
ALG2	6.593	6.599	6.219	6.54	6.355	6.2285	6.488	6.488	6.5505	6.2925	6.376	6.3905	6.4155	6.3535	6.465	6.3405	6.352	6.4365	6.4745	6.3595	6.5015	6.3305	6.2185	6.391	6.679	6.3295	6.2245	6.5685	6.453	6.23	6.29	6.201	6.2975	6.3635	6.389	6.484	6.341	6.348	6.271	6.4315	6.204	6.5935	7.165	6.412	6.3345	6.278	6.249	6.602	6.493
ALG3	7.552	7.6045	7.2105	7.489	7.791	7.378	7.6315	7.3205	7.604	7.2405	7.4185	7.599	7.8455	7.5915	7.4875	7.4915	7.1525	7.4725	7.7595	7.1415	7.4385	7.298	7.262	7.672	7.643	7.696	7.31	8.089	7.0865	7.368	7.115	7.3105	7.1835	7.391	7.0565	7.4115	7.5955	7.2085	7.4775	7.4095	7.102	7.196	7.721	7.706	7.1345	7.6045	7.255	7.833	7.204
ALG5	10.183	9.124	9.826	9.888	10.416	9.919	10.604	10.276	10.486	9.549	10.379	10.619	10.582	10.821	10.432	10.31	9.608	9.719	10.495	9.642	10.733	9.636	9.785	10.153	11.035	10.339	10.29	10.718	10.917	10.355	9.221	10.227	10.652	10.883	9.75	10.657	9.974	9.531	9.843	10.389	9.681	10.122	9.437	11.169	10.073	10.385	10.196	10.749	10.87
ALG6	8.536	6.163	7.714	8.148	8.703	7.878	8.251	8.047	8.561	7.868	8.785	8.428	9.02	8.623	8.477	8.676	7.551	7.987	8.58	8.153	8.619	7.715	7.949	8.44	8.529	7.895	8.602	8.2	9.463	8.368	7.958	7.907	7.94	8.808	8.337	8.982	8.167	7.411	7.959	8.787	8.41	8.124	5.947	8.513	8.265	8.501	7.643	8.505	8.602
ALG8	7.924	7.70866666666667	7.58433333333333	7.86633333333333	8.013	7.80966666666667	8.117	7.71533333333333	7.896	7.67633333333333	7.98266666666667	8.075	8.039	8.106	8.105	8.038	7.58266666666667	7.77866666666667	7.95233333333333	7.44033333333333	8.10133333333333	7.38533333333333	7.73766666666667	7.65433333333333	8.127	7.80833333333333	8.019	8.24766666666667	8.178	7.70666666666667	7.56466666666667	7.50733333333333	7.37266666666667	8.48966666666667	7.73966666666667	8.03133333333333	7.92766666666667	7.416	7.77533333333333	7.882	7.75	7.78066666666667	6.85033333333333	8.66066666666667	7.79533333333333	8.095	7.70633333333333	8.093	8.06333333333333
ALG9	8.524	8.533	8.802	8.439	8.775	8.212	8.804	8.475	8.597	8.475	8.159	8.618	7.883	8.497	8.574	8.38	9.185	8.717	8.158	9.041	7.942	8.726	7.893	8.355	8.64	9.047	7.988	8.172	8.023	8.382	8.309	8.41	8.104	8.668	8.173	8.291	8.017	8.58	8.278	8.354	7.722	7.876	8.687	8.438	8.168	8.781	8.112	8.362	8.415
ALK	6.143	6.242	6.571	6.253	6.237	6.232	6.192	6.293	6.505	6.728	6.187	6.151	6.352	6.327	6.108	6.204	6.384	6.326	6.213	6.108	6.071	6.142	6.008	5.943	6.434	6.233	6.338	6.016	6.253	6.429	6.113	6.416	6.31	5.891	6.132	6.327	6.081	6.5	6.348	6.198	6.01	6.419	6.418	6.134	6.157	6.055	6.218	5.955	5.879
ALKBH1	6.63166666666667	6.28733333333333	6.65133333333333	6.65166666666667	6.56533333333333	6.62766666666667	6.82166666666667	6.21033333333333	6.66866666666667	6.65833333333333	6.917	6.63	7.15666666666667	6.72566666666667	6.83666666666667	6.85333333333333	6.87033333333333	6.77833333333333	6.48633333333333	6.605	6.66	6.72333333333333	6.794	6.25333333333333	6.55066666666667	6.69833333333333	6.71166666666667	6.78066666666667	6.42233333333333	6.733	6.78733333333333	6.67733333333333	6.452	7.19633333333333	6.945	6.59533333333333	6.57066666666667	6.688	6.58466666666667	6.42066666666667	6.402	6.529	6.046	6.345	6.62166666666667	6.80666666666667	6.74666666666667	7.00933333333333	7.02166666666667
ALKBH2	7.858	8.495	7.71	8.18	8.164	7.78	8.158	7.88	8.151	8.096	8.351	7.947	7.971	7.792	8.118	7.91	7.901	8.118	7.826	7.98	8.099	8.106	7.802	7.677	7.846	8.14	7.912	8.545	7.638	7.669	8.588	7.573	8.191	7.66	7.857	7.367	8.137	8.03	8.737	7.607	8.376	7.679	8.888	8.543	8.394	7.7	7.722	8.789	7.523
ALKBH3	8.484	8.411	8.669	8.076	8.335	8.418	8.867	8.338	8.534	8.299	8.4	8.803	8.594	8.569	8.735	8.571	8.543	8.339	8.276	8.519	8.412	8.99	8.573	8.364	8.56	8.709	8.148	8.295	8.315	8.465	8.515	8.657	8.515	8.369	8.389	8.576	8.018	8.523	8.543	8.353	8.367	8.233	7.807	8.827	7.874	8.498	8.084	8.341	8.289
ALKBH4	7.049	6.557	6.663	6.56	7.063	6.776	7.13	6.36	6.977	6.905	6.938	7.135	6.972	6.919	6.802	6.819	6.554	6.939	6.842	6.879	6.336	7.144	6.851	6.888	6.887	7.145	6.181	6.986	6.576	6.912	6.667	6.876	6.523	6.872	6.779	6.836	7.083	6.928	6.879	7.072	6.293	6.856	6.024	7.086	6.282	7.003	6.569	6.819	6.804
ALKBH5	11.382	12.013	12.286	12.025	11.605	11.929	12.055	11.361	11.916	12.215	11.746	12.013	11.425	12.006	11.751	11.709	12.238	12.218	11.682	12.121	11.57	12.388	11.81	11.582	11.709	11.934	11.753	11.538	11.343	11.749	12.093	11.592	11.411	11.734	12.045	11.627	12.05	12.372	11.715	11.548	11.987	11.898	11.948	11.259	11.458	11.439	12.542	11.934	11.871
ALKBH6	8.04	6.191	7.968	7.555	8.382	7.725	7.62	7.647	7.923	7.769	7.779	7.62	7.564	7.571	7.555	7.533	7.841	7.719	7.82	7.611	7.87	7.95	7.586	8.107	7.971	7.979	8.05	7.938	7.441	7.812	7.497	7.832	7.676	7.411	7.574	7.658	8.333	8.076	7.91	7.78	7.267	7.916	7.286	7.57	7.656	8.189	7.582	7.515	7.378
ALKBH7	8.384	8.126	8.251	8.309	7.817	7.653	8.701	7.983	8.106	7.389	8.089	8.648	7.695	9.197	8.362	8.625	7.998	7.923	7.311	7.45	7.555	7.976	7.745	7.595	8.25	7.993	7.642	7.592	8.584	7.89	7.818	7.563	8.174	8.074	7.431	8.118	7.535	8.528	8.434	8.461	8.05	7.964	8.179	8.196	7.893	9.099	8.069	8.504	8.971
ALKBH8	7.506	5.848	7.123	6.848	7.449	7.741	7.401	7.053	7.205	7.541	7.309	7.567	7.307	7.445	7.429	7.535	7.487	7.359	7.779	7.251	7.56	7.424	7.445	7.644	7.274	7.692	7.412	7.189	7.179	7.691	6.981	7.969	7.362	7.019	7.539	7.236	7.449	6.911	7.259	7.064	7.336	6.822	5.962	7.495	7.657	6.7	6.813	7.331	6.853
ALLC	6.093	6.04533333333333	5.97966666666667	5.89	5.99833333333333	6.271	5.96066666666667	6.202	5.95233333333333	6.021	5.979	6.078	5.87233333333333	6.04266666666667	6.16933333333333	6.08033333333333	6.04733333333333	6.03	5.99866666666667	5.99366666666667	5.96466666666667	5.85533333333333	6.14466666666667	5.97333333333333	6.012	6.02866666666667	6.04566666666667	6.08466666666667	6.104	5.982	6.12166666666667	5.99733333333333	6.29766666666667	5.964	5.95033333333333	5.99966666666667	6.00166666666667	6.031	6.20166666666667	5.87866666666667	6.27933333333333	6.054	6.04833333333333	6.06166666666667	6.126	6.01233333333333	6.04633333333333	5.93233333333333	6.08766666666667
ALMS1	7.203	6.989	7.506	7.51	7.291	7.085	6.957	7.169	7.264	7.582	6.924	7.026	7.061	7.013	7.075	6.848	7.344	7.108	7.025	7.303	6.86	7.545	7.082	7.085	6.974	7.087	6.727	7.018	6.683	7.37	7.172	7.514	7.066	7.247	7.059	6.722	6.727	7.151	7.05	6.881	6.834	6.942	7.493	6.647	7.418	6.974	7.008	7.158	6.688
ALOX12	6.289	6.446	6.109	5.821	6.012	6.061	5.709	6.196	6.277	6.043	6.452	6.086	6.056	5.964	5.974	5.876	5.989	6.046	5.794	6.095	6.112	5.875	6.197	6.083	6.166	6.076	6.561	7.068	6.015	6.146	6.072	6.731	6.108	6.099	6.128	6.143	6.06	5.893	6.216	5.807	5.93	5.966	6.13	6.045	6.135	5.928	5.953	5.834	5.904
ALOX12B	5.933	6.048	5.975	5.862	5.987	6.098	6.075	6.223	6.178	6.043	6.174	6.013	6.384	6.567	5.85	5.99	6.455	5.871	6.169	6.627	5.947	6.14	6.082	6.058	5.988	5.993	6.071	6.194	5.851	5.895	6.417	6.062	6.062	6.07	6.335	6.006	5.842	5.865	5.952	5.951	5.927	5.815	6.165	6.05	6.144	6.106	6.247	5.832	5.772
ALOX12P2	6.097	6.2345	6.0745	5.886	5.853	5.9075	6.0965	6.248	5.964	6.0525	6.0045	6.0075	6.1305	5.9925	6.163	6.0125	6.1215	6.005	5.973	5.9725	5.997	6.0105	6.0145	5.82	6.0075	5.968	6.11	6.0995	5.8	6.0875	6.1185	6.015	5.935	6.1365	6.1535	5.995	6.027	6.065	5.909	6.1065	5.9855	5.9315	6.188	6.176	5.976	6.331	5.9695	5.956	5.958
ALOX15	6.00725	6.156	6.11525	6.1105	5.9835	6.15375	6.11725	6.171	6.181	6.0705	6.14	6.0195	6.057	6.122	6.007	6.06475	5.999	6.0625	6.01175	6.111	6.14175	6.07025	5.97075	6.3975	6.176	6.065	6.22575	6.069	6.01775	6.2325	6.06625	6.0695	6.113	6.09275	6.0025	5.98925	6.18725	6.0725	6.05675	6.051	6.29575	6.063	6.09075	6.1535	6.0465	6.03725	6.0655	5.9915	6.0915
ALOX15B	6.12133333333333	6.79133333333333	6.179	6.16	6.119	6.24266666666667	6.43766666666667	6.19866666666667	6.04266666666667	5.93066666666667	6.48366666666667	6.10666666666667	6.129	6.11733333333333	6.10933333333333	6.13966666666667	6	6.06266666666667	6.20433333333333	6.17833333333333	6.101	6.321	6.14833333333333	6.11833333333333	6.11233333333333	6.13766666666667	6.10566666666667	6.06366666666667	6.06066666666667	6.288	6.12533333333333	6.10533333333333	6.12166666666667	6.167	6.07166666666667	6.17066666666667	6.21933333333333	6.007	6.24366666666667	6.36633333333333	6.109	6.58966666666667	6.23833333333333	6.20133333333333	6.19266666666667	6.048	6.19333333333333	6.14566666666667	5.99966666666667
ALOX5	6.76533333333333	7.56766666666667	6.598	7.04266666666667	6.827	7.171	6.74933333333333	7.309	7.15733333333333	6.92766666666667	7.29833333333333	7.276	6.90633333333333	7.307	6.96133333333333	6.94933333333333	6.79333333333333	7.069	7.02133333333333	7.36433333333333	7.101	6.97433333333333	7.43366666666667	7.33366666666667	7.14466666666667	7.223	7.58866666666667	6.89366666666667	6.819	6.67333333333333	6.998	7.03433333333333	7.21133333333333	6.922	7.52766666666667	6.60866666666667	7.68166666666667	6.77733333333333	7.03433333333333	6.642	7.49966666666667	7.70533333333333	7.24766666666667	6.91633333333333	7.45033333333333	6.37033333333333	7.04533333333333	6.859	7.00433333333333
ALOX5AP	8.857	9.493	9.021	9.062	8.233	10.123	9.075	9.973	8.904	10.989	11.742	10.136	9.206	10.256	9.881	10.135	9.178	10.187	10.696	10.394	9.654	9.32	10.37	10.613	9.793	9.332	11.112	9.662	8.811	9.091	10.328	9.454	9.46	9.78	11.221	8.94	11.08	8.469	9.786	8.68	10.233	11.234	9.657	9.212	11.228	8.175	9.668	8.223	9.334
ALOXE3	6.152	6.068	6.117	5.858	6.013	6.271	6.077	5.882	6.034	5.959	6.172	6.297	6.104	6.094	6.357	6.14	6.046	6.132	6.128	6.043	6.313	6.019	5.974	5.899	6.156	6.343	5.985	6.058	6.258	6.145	5.936	6.238	6.172	5.914	6.109	6.003	6.213	6.207	6.106	5.946	6.602	6.429	6.112	5.947	6.027	6.19	6.016	6.16	6.185
ALPI	9.188	6.765	6.084	6.357	8.505	6.039	6.086	6.863	6.351	6.321	6.575	5.952	6.249	6.263	6.134	6.312	6.23	6.357	6.044	6.104	6.023	6.142	6.351	8.43	6.363	6.084	6.192	6.288	7.814	5.96	6.096	6.796	6.472	6.23	6.245	7.179	6.542	6.053	6.224	8.689	6.017	6.113	8.448	6.351	6.633	7.494	6.196	6.14	6.278
ALPK1	7.851	7.879	6.845	7.551	7.731	7.806	7.555	7.962	7.763	7.882	8.182	7.653	7.386	7.37	7.623	7.876	7.628	7.586	7.703	7.992	7.866	7.555	7.796	8.171	7.7	7.327	7.96	7.578	7.708	7.756	7.654	8.044	7.492	7.753	7.615	7.42	7.872	7.058	7.551	7.875	8.147	7.883	7.562	7.506	7.673	7.586	7.295	7.551	7.159
ALPK2	6.249	6.126	8.593	6.584	6.868	7.639	6.553	7.872	6.534	6.427	7.372	7.029	7.494	6.465	6.538	5.991	7.356	8.14	7.001	8.28	7.383	8.729	7.721	7.427	6.44	7.358	9.068	5.997	6.347	6.906	6.727	6.516	7.696	6.575	9.565	6.645	9.732	8.915	6.907	6.431	9.788	8.544	5.992	6.575	8.893	5.886	7.175	6.484	6.325
ALPK3	6.298	5.992	6.07	6.308	5.999	6.111	6.229	6.695	6.112	5.855	5.823	6.107	6.156	5.889	6.041	6.275	6.265	5.925	6.025	6.333	6.057	6.196	5.985	6.11	5.839	6.136	6.23	5.915	6.166	6.274	6.243	6.181	6.15	6.08	6.082	6.351	6.093	6.549	5.927	6.072	5.929	6.048	6.131	6.019	5.86	5.967	5.985	6.301	5.905
ALPL	6.685	7.709	6.705	7.329	6.939	7.332	7.466	7.613	7.393	6.729	7.111	7.379	6.707	7.477	7.393	7.315	7.693	7.948	7.648	8.253	7.599	8.25	8.18	7.523	7.515	7.991	7.247	7.328	6.722	6.759	7.828	6.713	7.32	6.788	7.333	6.662	7.758	6.546	7.598	6.514	6.157	11.356	6.199	7.298	7.089	6.693	7.089	6.547	6.477
ALPP	13.893	14.303	13.408	13.906	13.578	13.906	13.982	14.457	13.827	14.105	12.782	13.664	12.935	12.703	13.606	13.429	13.165	13.391	14.015	13.899	14.364	13.834	14.243	14.425	13.536	13.86	14.227	13.982	13.488	14.34	13.899	14.522	14.418	12.582	13.82	13.465	14.568	13.788	13.659	14.296	14.592	13.246	14.446	14.213	14.506	12.429	12.02	10.733	10.157
ALPPL2	7.122	6.434	6.215	6.142	6.541	6.208	6.337	6.074	6.364	6.278	6.348	6.16	6.278	6.293	6.772	6.805	6.177	6.342	6.268	6.351	6.155	6.174	6.036	6.594	6.6	6.34	6.262	6.136	7.114	6.581	6.187	6.396	6.196	6.562	6.361	6.989	6.379	6.126	6.227	7.019	6.092	5.976	7.094	6.87	6.243	7.536	6.074	6.779	7.341
ALS2	8.899	8.391	8.18	8.072	8.244	8.38	8.274	8.369	8.474	8.733	8.191	8.369	8.426	8.125	8.335	8.422	8.164	8.242	8.222	8.132	8.303	7.572	7.717	8.177	8.29	8.3	7.605	8.489	8.813	8.706	8.384	8.464	7.925	8.422	8.049	8.358	7.674	8.147	8.14	8.614	8.31	8.088	8.37	8.299	7.988	8.69	8.033	8.143	8.39
ALS2CL	6.34433333333333	6.11566666666667	6.08433333333333	6.416	6.42	6.123	6.108	6.06033333333333	6.16766666666667	6.29266666666667	6.16566666666667	6.228	6.04966666666667	6.01033333333333	6.14466666666667	6.19133333333333	6.24433333333333	6.226	6.22766666666667	6.18233333333333	6.19866666666667	5.93733333333333	6.059	6.271	6.12133333333333	6.14633333333333	6.16833333333333	6.25733333333333	6.05766666666667	6.401	6.335	5.95	6.098	6.09866666666667	6.063	6.186	6.05466666666667	6.07166666666667	6.19966666666667	6.36866666666667	5.987	6.09533333333333	5.97666666666667	6.14933333333333	6.16833333333333	6.00533333333333	6.10233333333333	6.26233333333333	6.00366666666667
ALS2CR11	6.173	6.09	5.987	6.003	6.074	6.014	5.885	6.131	5.957	5.813	5.815	6.039	6.082	5.923	6.018	6.197	6.223	6.113	6.025	5.951	6.264	6.018	6.009	5.913	6.128	5.977	5.846	5.964	6.193	6.113	6.054	6.015	6.067	5.849	6.147	6.234	6.129	5.92	5.918	5.91	6.241	6.058	6.243	6.168	5.966	6.101	6.211	6.162	6.099
ALS2CR12	6.038	5.967	6.183	5.785	5.989	5.954	5.971	5.969	5.839	5.776	6.109	6.031	6.113	6.125	5.84	6.13	6.162	5.819	6.234	5.738	5.899	5.834	6.035	5.927	5.877	6.056	5.783	5.838	5.893	5.779	5.957	6.003	5.777	5.744	5.93	5.738	5.935	5.948	5.904	6.141	5.621	5.886	5.896	5.898	5.92	6.249	6.34	6.119	6.181
ALS2CR13	9.445	9.437	8.859	9.286	9.769	9.26	9.743	10.213	9.588	8.909	10.225	9.848	10.16	10.307	9.59	10.086	7.849	9.04	9.916	9.035	9.709	8.774	10.065	10.177	9.788	9.387	9.9	9.05	10.186	9.794	8.77	9.98	10.01	10.109	10.102	9.838	9.515	8.317	9.685	9.5	10.042	9.835	9.415	9.408	10.356	9.326	9.08	9.953	9.173
ALS2CR14	9.839	11.819	9.378	9.807	9.365	9.963	9.793	11.793	10.029	10.222	9.574	9.682	9.485	8.722	9.652	9.43	8.946	9.523	10.741	10.367	10.974	10.122	11.535	10.696	9.703	10.795	11.629	10.431	9.829	10.874	10.22	12.264	12.212	8.319	10.384	9.627	12.25	10.258	9.306	10.244	12.674	9.258	12.065	10.832	12.162	8.511	8.004	7.594	7.303
ALS2CR16	6.172	6.243	6.33	5.993	6.305	6.577	6.38	6.254	6.172	6.296	6.194	6.251	6.309	5.879	6.171	6.457	6.518	6.36	6.12	6.346	6.135	6.567	6.267	6.01	6.207	6.267	6.216	6.004	6.532	6.607	6.029	6.166	6.28	6.327	6.571	6.41	6.535	6.247	6.453	6.573	6.654	5.971	6.094	6.442	6.08	6.304	6.081	6.29	5.76
ALS2CR2	9.593	8.496	7.435	7.766	9.078	7.261	7.678	7.514	7.557	7.441	7.888	7.689	7.909	7.21	7.346	7.595	7.55	7.129	7.671	7.424	7.362	7.565	7.674	7.65	7.166	7.466	7.557	7.411	9.272	7.246	7.471	7.481	7.265	7.3	7.282	9.004	7.605	7.612	8.156	10.155	7.362	8.837	6.21	7.709	7.772	9.53	7.755	7.658	7.476
ALS2CR4	6.811	6.951	8.099	7.933	7.085	7.864	7.041	6.223	7.45	7.879	8.405	7.535	8.702	7.781	7.665	7.608	8.069	7.971	7.29	7.83	7.863	7.955	7.519	6.59	7.576	7.766	7.454	7.821	7.77	6.704	7.851	6.971	6.933	7.625	7.259	7.44	7.257	8.123	7.603	7.388	6.601	8.212	5.907	8.205	7.596	7.058	7.838	8.4	7.708
ALS2CR8	6.057	5.921	6.381	6.415	6.098	6.094	6.134	7.323	6.006	6.227	6.085	6.091	6.218	6.517	6.001	6.365	6.654	6.327	5.772	6.063	5.959	6.26	6.006	6.185	6.073	6.102	5.96	6.015	6.128	6.357	6.32	6.041	6.115	6.215	6.514	6.012	6.135	6.665	6.111	6.082	6.024	6.096	6.951	5.824	5.984	6.039	6.129	6.116	6.246
ALX3	6.062	6.1265	6.083	6.0085	5.9635	6.1345	5.9755	6.3565	5.954	6.0905	6.056	6.0925	5.9525	5.9865	6.227	5.9475	6.039	6.057	5.9445	6.1305	6.0705	6.115	5.9025	5.8945	6.1785	5.946	6.0145	5.9575	5.9175	5.995	6.0005	6.0075	6.238	6.03	6.0415	6.079	6.0475	5.95	6.054	6.201	6.022	6.186	5.9385	5.925	6.02	5.9965	6.053	5.9125	6.2265
ALX4	5.847	5.798	6.008	6.09	6.151	5.802	5.723	5.927	5.854	6.096	6.039	5.758	6.065	5.642	5.792	6.009	5.698	5.625	6.124	5.805	5.76	5.975	6.009	6.208	5.87	5.571	5.929	6.008	6.124	5.87	5.868	5.894	6.009	5.713	5.73	5.99	5.838	5.929	5.644	6.005	5.953	5.743	5.9	5.911	6.199	5.975	6.295	5.781	5.954
AMAC1	6.007	6.088	6.203	5.966	6.158	6.114	6.025	6.026	5.932	6.306	6.042	6.049	6.068	6.219	6.012	5.819	6.465	6.044	6.082	5.983	6.034	5.884	5.974	6.13	6.069	6.069	5.971	5.96	6.15	6.114	5.826	5.83	6.177	5.997	5.937	6.083	6.225	5.931	6.131	5.928	5.778	6.472	6.014	5.982	6.073	6.049	5.939	6.227	5.921
AMAC1L1	5.978	5.955	6.042	6.052	5.996	6.191	6.026	6.106	5.88	6.065	6.011	6.071	6.028	6.049	6.054	5.744	6.275	6.143	6.093	6.073	5.994	6.303	5.981	5.739	6.056	6.277	6.136	6.045	6.182	6.095	6.009	5.922	6.023	6.06	6.13	5.958	5.972	6.037	5.957	6.187	6.069	6.127	6.184	6.062	6.014	6.151	6.109	6.164	5.983
AMAC1L2	5.97466666666667	6.076	6.005	6.152	6.18866666666667	6.13066666666667	6.181	6.01033333333333	6.16833333333333	6.10033333333333	6.09833333333333	6.07033333333333	6.16933333333333	6.10166666666667	5.98633333333333	6.08633333333333	6.268	6.06633333333333	5.92066666666667	6.05766666666667	6.13033333333333	6.078	6.24766666666667	6.13466666666667	6.07833333333333	5.95933333333333	6.13066666666667	6.01666666666667	6.19466666666667	6.10166666666667	6.00333333333333	6.07366666666667	6.13566666666667	5.96533333333333	6.04266666666667	5.981	6.066	6.07366666666667	6.25466666666667	6.207	6.11133333333333	6.31866666666667	6.332	6.11566666666667	6.09366666666667	6.03266666666667	6.08333333333333	6.00733333333333	6.12666666666667
AMACR	7.05066666666667	6.62533333333333	6.851	6.58733333333333	6.351	6.50266666666667	7.54433333333333	6.398	6.74966666666667	6.41633333333333	6.6	6.48666666666667	6.957	6.605	6.667	6.85066666666667	6.29866666666667	6.64066666666667	6.415	6.51966666666667	6.38066666666667	6.40933333333333	6.717	6.21833333333333	6.587	6.59733333333333	6.30233333333333	6.247	6.55133333333333	7.11966666666667	6.384	6.451	6.72966666666667	7.49766666666667	6.62233333333333	6.773	6.10133333333333	7.15433333333333	7.38466666666667	6.417	6.329	6.42333333333333	6.093	6.426	7.07666666666667	7.449	6.78233333333333	7.44966666666667	7.69466666666667
AMBN	6.112	6.2745	6.005	6.117	5.94125	6.006	6.12175	6.045	6.10075	6.14275	6.183	6.11175	6.036	5.97225	6.058	6.00575	6.1205	5.89775	6.0655	6.087	6.2425	6.01275	6.12425	6.13725	5.99925	6.03825	6.254	6.19225	5.98625	6.03575	5.9655	6.173	6.1565	6.007	6.006	6.117	6.05275	5.93625	5.944	5.969	5.95875	6.004	6.0035	5.98625	6.02625	5.8835	6.00175	6.0325	6.002
AMBP	6.14	5.987	6.038	6.054	6.171	6.186	6.609	6	6.288	6.129	6.178	6.061	6.17	6.337	6.127	6.179	6.081	6.136	6.076	6.115	6.225	6.118	6.037	6.211	6.059	6.22	6.171	5.901	5.925	6.374	6.345	6.158	5.985	6.205	6.233	6.044	6.149	6.327	6.061	6.187	6.121	6.273	6.148	6.209	6.081	6.236	6.143	6.001	6.278
AMBRA1	6.71	6.145	6.21	5.756	6.419	6.282	6.215	6.098	6.17	6.37	6.251	6.182	6.295	6.252	6.331	6.47	6.029	6.282	6.308	6.161	6.225	6.619	6.581	6.237	6.308	6.105	6.275	6.226	6.347	6.102	6.185	6.175	6.031	6.291	6.24	6.017	6.401	6.201	6.518	6.673	6.297	6.157	6.003	6.776	6.056	6.101	6.264	6.576	6.168
AMD1	8.414	9.055	8.9845	8.1675	8.4345	8.316	8.479	7.806	8.6425	7.97	8.954	8.234	9.201	8.8415	8.8115	8.8765	9.0045	8.65	8.6285	8.4925	8.3815	8.315	7.9675	8.1425	9.012	8.0245	8.7365	8.2885	8.6715	8.2795	8.47	8.1895	8.6175	8.94	8.7345	8.822	8.108	8.6225	7.9465	7.9555	7.8255	8.523	7.95	8.3265	8.021	8.41	8.424	9.597	9.4205
AMDHD1	6.061	6.216	6.531	5.861	6.256	6.394	6.152	6.212	6.358	6.388	6.369	6.354	6.585	6.486	6.296	6.37	6.444	6.301	6.316	6.296	6.357	6.775	6.385	6.346	6.437	6.345	6.749	6.602	6.11	6.204	6.232	6.799	6.262	6.27	6.364	6.184	6.673	6.647	6.366	6.557	6.339	9	7.005	6.171	6.43	6.231	6.423	5.833	6.441
AMDHD2	7.703	8.211	7.82	7.359	7.601	8.349	7.87	7.517	7.74	9.013	8.265	7.752	8.584	7.87	7.867	8.078	7.666	7.977	8.262	7.851	8.42	7.938	8.315	8.353	7.494	8.381	7.585	8.023	7.686	8.026	8.044	8.364	7.913	7.854	7.592	7.533	8.07	7.788	7.72	8.046	7.858	8.598	5.982	8.51	7.858	7.281	7.717	7.702	7.646
AMELX	5.818	5.834	6.086	6.03	5.986	5.915	5.995	5.887	6.073	5.935	6.326	6.165	5.939	6.13	6.243	5.941	6.084	6.117	5.787	5.823	6.134	5.825	5.947	6.16	5.975	5.933	6.048	6.004	6.019	6	5.973	5.995	6.061	6.033	5.975	6.184	6.333	5.914	5.918	5.947	6.252	6.146	6.162	6.118	5.927	6.028	5.999	5.933	5.901
AMELY	6.067	6.675	6.174	6.196	6.349	6.154	5.994	5.814	6.15	6.142	6.128	6.128	6.185	6.175	6.101	6.185	6.117	6.127	6.481	6.259	6.371	6.162	6.276	6.26	6.218	6.16	6.158	6.367	6.402	6.272	6.251	6.206	6.286	6.304	6.353	6.227	6.571	6.025	6.03	5.986	6.48	6.162	6.34	6.319	6.542	6.416	5.943	5.821	6.176
AMFR	7.9195	8.259	7.8265	7.723	7.997	7.556	7.728	7.356	7.6095	7.858	7.663	7.541	7.566	7.588	7.595	7.704	7.88	8.087	7.4905	7.4775	7.5885	7.8715	7.693	7.649	7.5915	7.4815	8.4905	7.0305	7.709	7.057	7.5845	7.1775	7.36	7.5745	8.141	7.5355	7.7525	7.7935	7.919	8.121	7.7785	8.317	6.701	7.715	6.9225	8.0435	8.1075	8.018	7.818
AMH	6.191	6.18	6.208	6.053	6.389	6.097	6.107	5.991	6.406	6.219	6.386	5.938	5.98	6.149	6.035	6.066	6.239	6.302	6.286	6.083	5.974	6.044	5.975	6.214	6.016	5.807	6.228	6.038	6.105	6.174	6.029	6.036	5.964	5.979	6.144	6.237	6.847	6.172	7.443	6.191	6.243	5.954	6.122	5.991	6.016	6.891	6.358	6.328	6.167
AMHR2	6.23	6.788	6.397	6.15	6.126	6.162	7.957	7.763	7.427	6.288	5.901	6	6.035	6.261	6.323	6.488	6.177	6.646	6.104	6.14	6.139	6.026	6.251	5.973	6.117	6.025	6.102	5.932	6.448	7.21	6.233	6.489	6.343	6.902	6.182	6.36	6.166	5.945	6.122	6.25	6.038	9.337	7.227	5.78	5.973	5.9	5.932	6.133	7.12
AMICA1	7.256	8.426	7.549	7.854	7.354	8.3	7.709	8.591	8.362	7.555	9.406	8.525	7.643	8.061	8.107	8.015	7.845	8.058	9.059	7.747	8.076	7.496	8.506	8.693	8.577	7.544	8.318	8.042	7.141	8.13	8.373	7.82	7.909	8.265	8.022	7.178	7.822	7.399	8.113	7.287	8.583	9.191	8.296	7.458	8.627	6.784	7.497	6.649	7.701
AMIGO1	5.93	5.849	6.36	6.251	6.121	6.419	6.224	6.281	6.162	6.08	6.038	6.548	6.018	6.325	6.214	6.154	6.247	6.166	6.27	6.163	6.116	6.406	6.182	6.125	6.373	6.13	5.95	5.954	6.266	6.047	6.257	6.131	6.103	6.126	6.094	6.185	5.971	6.471	6.288	5.965	6.002	6.187	6.036	6.05	5.917	6.333	6.581	6.133	6.296
AMIGO2	6.034	6.377	6.321	5.721	6.373	6.303	6.429	6.12	6.329	6.297	6.279	6.25	6.427	6.383	6.184	5.976	6.402	6.408	6.277	6.3	6.217	6.118	6.196	6.082	6.297	6.248	6.38	6.2	6.227	6.532	6.276	6.1	5.94	6.411	6.249	6.241	6.111	6.125	6.188	6.364	6.318	6.39	6.153	6.471	6.098	6.111	6.421	6.009	6.179
AMIGO3	6.039	6.122	6.443	5.996	6.293	6.216	5.952	6.093	6.271	6.28	6.457	6.398	6.335	6.179	6.365	6.215	6.321	6.332	6.486	6.216	6.152	5.787	6.26	6.032	6.498	6.469	6.139	6.055	6.272	6.168	6.111	6.188	6.158	6.192	6.102	6.149	6.459	6.113	6.212	6.167	6.721	6.448	6.264	6.446	6.064	6.267	6.269	6.473	6.482
AMMECR1	6.88666666666667	6.042	6.624	6.842	6.988	6.754	6.74666666666667	6.729	6.82033333333333	6.68633333333333	6.83466666666667	6.78266666666667	7.475	6.96933333333333	7.324	7.197	6.629	6.73133333333333	7.22233333333333	6.65933333333333	6.64566666666667	6.49133333333333	6.49066666666667	7.13733333333333	7.115	7.10333333333333	6.28233333333333	6.49833333333333	6.89033333333333	6.76366666666667	6.437	6.80533333333333	6.22966666666667	7.22333333333333	6.75866666666667	7.15333333333333	6.577	6.414	6.84166666666667	6.86	6.296	6.56266666666667	6.07033333333333	6.849	6.565	7.13466666666667	6.691	7.16566666666667	7.20033333333333
AMMECR1L	7.775	7.795	8.177	8.168	7.93	8.067	8.131	7.912	8.046	8.258	7.801	7.955	7.964	8.18	7.795	7.827	8.452	8.143	8.21	8.207	8.435	8.177	8.036	8.108	8.015	8.109	8.165	7.739	8.111	8.145	8.527	8.271	8.504	7.685	7.998	7.986	7.861	8.202	8.123	7.979	7.745	8.197	7.396	8.268	8.296	8.11	8.077	7.9	7.607
AMN	6.186	6.095	6.026	6.109	6.114	6.175	5.96	6.302	6.168	6.141	6.138	6.044	6.054	6.32	6.146	6.726	6.113	6.076	6.039	6.257	6.207	5.955	6.096	6.139	6.191	6.069	6.334	6.498	6.35	6.364	5.92	6.101	6.159	5.958	5.951	6.096	5.914	6.095	5.967	6.092	6.242	6.052	6.234	6.149	6.42	6.217	5.975	6.135	6.132
AMN1	6.512	6.032	6.992	6.403	6.542	6.806	6.711	6.669	6.822	6.343	6.84	6.654	6.396	6.81	6.627	6.825	6.834	6.873	6.623	6.99	6.257	6.904	7.226	6.266	6.532	6.78	6.725	6.197	6.794	6.68	7.132	6.483	6.941	6.665	7.045	6.757	6.369	7.191	6.512	6.497	7.2	6.875	6.032	6.797	6.886	6.133	7.024	6.441	7.077
AMOT	7.764	8.594	7.653	7.582	7.333	7.347	7.61	6.59	6.966	7.675	7.271	7.782	7.667	7.592	7.55	7.52	7.56	7.754	7.577	7.253	7.313	7.678	6.982	7.263	7.68	7.68	6.227	7.263	7.993	7.748	8.321	7.458	6.642	7.865	7.144	8.065	7.092	7.591	7.439	8.012	6.914	6.51	6.652	7.389	7.317	8.037	7.699	7.604	7.62
AMOTL1	6.185	6.935	6.497	6.706	6.193	6.101	6.195	6.904	6.232	6.49	6.264	6.415	6.13	6.098	6.302	6.217	6.606	6.282	6.185	6.663	6.219	6.595	6.202	6.459	6.179	6.382	6.223	6.551	6.099	6.408	6.418	6.68	6.634	6.236	6.223	6.389	6.388	6.235	6.083	6.111	6.196	6.001	6.316	6.137	6.172	6.328	6.101	6.029	6.091
AMOTL2	5.96	6.326	6.256	6.079	6.703	6.041	6.579	6.015	6.219	5.778	5.659	6.144	6.185	5.942	6.13	5.782	6.018	5.978	6.052	5.906	6.015	5.834	5.976	5.968	6.107	5.807	6.016	5.79	5.982	5.969	5.966	6.028	5.982	5.997	5.885	5.975	5.955	6.081	6.211	6.257	5.841	6.043	5.953	6.112	5.983	6.07	5.782	6.077	6.175
AMPD1	6.952	6.232	6.203	6.923	7.057	6.224	6.263	8.404	7.826	6.203	6.236	8.323	6.138	8.509	6.974	7.361	6.07	7.042	6.849	6.365	6.257	6.138	7.209	7.106	7.622	6.295	8.201	7.83	7.306	6.701	6.753	6.66	7.278	7.608	6.502	6.831	6.608	6.33	6.109	7.52	6.238	6.295	5.933	7.715	6.07	6.467	6.315	6.082	6.876
AMPD2	5.93233333333333	5.98533333333333	5.902	5.82133333333333	5.82066666666667	6.10133333333333	6.06133333333333	5.94833333333333	5.89733333333333	5.881	6.09133333333333	5.888	6.01366666666667	5.882	5.927	6.01733333333333	5.94466666666667	6.02066666666667	5.92066666666667	5.984	5.82066666666667	6.01766666666667	6.05133333333333	5.98033333333333	5.81566666666667	5.92133333333333	5.93933333333333	5.85066666666667	6.01266666666667	5.97666666666667	5.93166666666667	5.831	5.86766666666667	5.95366666666667	5.82733333333333	5.992	5.92366666666667	6.349	5.88	5.95533333333333	6.15333333333333	5.97166666666667	5.84566666666667	6.16266666666667	5.89666666666667	5.925	6.08366666666667	6.01533333333333	6.21166666666667
AMPD3	6.01975	6.02675	6.2155	6.12975	6.12075	6.0945	6.07975	6.34375	6.14925	6.094	6.26725	6.02025	6.06125	6.19525	6.16975	6.11775	6.23125	6.06975	6.19875	6.25675	6.17625	6.3585	6.2105	6.263	6.157	6.23975	6.57275	6.245	6.17275	6.20375	6.12	6.14775	6.209	6.18675	6.251	6.127	6.24	6.25275	6.07125	6.0155	6.08475	6.29475	6.301	6.10875	6.093	6.1345	6.36075	6.13075	6.15475
AMPH	6.1655	6.705	6.9785	7.1575	6.536	6.8225	6.312	5.9685	6.5365	6.62	6.315	6.6555	6.4575	6.5375	6.414	6.399	7.3305	7.1515	6.736	6.1315	6.658	7.8015	6.574	6.354	6.3695	6.937	6.3525	6.836	6.4755	6.4685	7.193	6.268	6.8135	6.276	6.711	6.7095	6.2595	6.847	6.659	6.451	6.851	5.9875	5.986	6.56	6.215	6.2105	6.8515	6.4345	6.1575
AMT	8.228	6.462	8.397	8.741	8.434	8.305	8.69	8.964	8.997	8.66	7.535	9.168	7.303	8.489	8.213	7.887	8.684	7.897	8.189	8.442	7.676	7.418	7.929	8.749	8.316	7.684	8.027	8.349	8.112	8.799	8.437	9.091	8.164	8	8.49	8.16	8.02	8.548	7.835	8.77	8.359	8.439	6.122	8.816	7.864	8.468	7.39	6.726	7.213
AMTN	5.716	6.126	5.921	5.774	5.891	5.954	6.958	5.845	6.006	5.982	5.801	6.253	5.729	6.559	5.816	8.232	5.965	5.821	6.163	6.021	5.887	5.801	5.988	5.608	7.101	5.848	5.724	6.02	5.902	8.168	5.856	7.232	5.852	7.144	5.812	5.788	5.798	5.952	5.838	6.228	6.299	5.707	6.259	5.83	5.864	5.896	5.924	6.219	7.928
AMY1A	7.09433333333333	7.00466666666667	6.999	7.19033333333333	7.27833333333333	7.02866666666667	7.73633333333333	7.118	7.06766666666667	7.051	6.99433333333333	6.85366666666667	6.85933333333333	7.112	7.32566666666667	7.14133333333333	7.01666666666667	6.943	7.60966666666667	7.22666666666667	7.294	7.835	7.35833333333333	7.433	8.04833333333333	7.48766666666667	7.56633333333333	7.33466666666667	7.22066666666667	7.51866666666667	7.31366666666667	7.32933333333333	7.24333333333333	7.282	7.27733333333333	7.05866666666667	7.534	6.75133333333333	7.32466666666667	7.139	7.21333333333333	6.979	7.08433333333333	7.25033333333333	6.86933333333333	7.43233333333333	7.27966666666667	7.62766666666667	7.633
AMY1B	6.712	6.53066666666667	6.523	6.62366666666667	6.90866666666667	6.61466666666667	6.731	6.638	6.82433333333333	6.855	6.64166666666667	6.57666666666667	6.641	6.85666666666667	6.74	6.74233333333333	6.927	6.74733333333333	6.97	6.78166666666667	6.55433333333333	6.96466666666667	6.74533333333333	6.92166666666667	7.14333333333333	6.92566666666667	6.90233333333333	6.80133333333333	6.797	6.93966666666667	7.22366666666667	6.85966666666667	6.71033333333333	6.84666666666667	6.874	6.52966666666667	7.18066666666667	6.58666666666667	6.848	6.687	6.62766666666667	6.68566666666667	6.15333333333333	6.69066666666667	6.50166666666667	6.966	6.692	7.156	7.23633333333333
AMY1C	12.509	12.707	12.73	12.955	12.94	13.002	12.318	12.873	13.026	12.959	12.563	12.762	12.379	12.886	13.138	13.012	12.94	12.959	13.525	13.912	13.305	13.278	12.818	13.391	12.989	13.098	13.148	13.289	12.645	13.236	14.074	12.932	12.532	13.252	13.058	12.727	13.67	12.746	13.664	12.989	13.016	12.943	13.026	13.121	12.695	13.148	13.039	14.34	13.885
AMY2A	6.35125	6.159	6.197	6.5065	6.591	6.546	6.27575	6.3575	6.4735	6.502	6.192	6.3685	6.127	6.267	6.323	6.3845	6.467	6.4215	6.57225	6.63525	6.20775	6.26675	6.51425	6.601	6.23425	6.704	6.4815	6.35125	6.501	6.48175	6.70275	6.562	6.5115	6.21825	6.446	6.327	6.62975	6.3195	6.609	6.57125	6.69975	6.54625	5.97725	6.6195	6.54375	6.304	6.3875	6.144	6.1845
AMY2B	6.5305	5.99	6.3775	6.669	6.795	6.6955	6.402	6.5615	6.413	6.7645	6.3965	6.554	6.3545	6.261	6.274	6.183	6.7705	6.624	6.72	7.074	6.3285	6.5715	6.78	6.878	6.6295	7.226	6.6655	6.6805	6.6665	7.1055	7.2005	7.1725	6.804	6.3865	6.8215	6.519	7.015	6.497	7.092	6.7955	7.0315	6.806	5.964	6.8085	6.784	6.5665	6.551	6.325	6.4925
AMZ1	5.986	5.963	6.094	6.362	6.053	6.076	6.172	5.99	6.263	6.086	6.356	6.116	6.173	6.262	6.228	6.168	6.341	6.151	6.426	5.986	6.422	5.968	6.182	6.243	6.199	6.235	6.236	6.124	6.338	6.125	6.101	6.138	6.362	6.18	6.219	5.975	6.097	6.367	6.11	6.362	6.085	6.406	6.375	6.039	5.955	6.17	6.004	6.106	6.095
AMZ2	7.2965	8.1235	8.4625	7.8775	7.471	8.1865	8.0475	8.262	7.935	7.6565	8.0655	8.121	7.7005	8.1875	7.888	7.8555	8.2635	8.2935	7.7925	8.376	7.674	8.338	8.0725	7.7665	8.0895	8.011	8.3395	8.0935	7.6305	7.8155	8.154	7.719	8.238	8.4105	8.4485	7.774	8.0875	8.615	7.9625	7.5505	8.5705	8.0605	7.865	7.8275	8.0335	7.7655	8.2225	7.796	8.6705
ANAPC1	6.98866666666667	7.098	7.02433333333333	7.02833333333333	7.00033333333333	7.12766666666667	6.89033333333333	6.86833333333333	6.88766666666667	7.083	7.20366666666667	6.97233333333333	7.40133333333333	7.04766666666667	6.96866666666667	6.70933333333333	7.069	6.95233333333333	7.14266666666667	7.13433333333333	7.05066666666667	7.087	7.06633333333333	7.08133333333333	7.03733333333333	7.09533333333333	7.503	7.20333333333333	7.071	6.82533333333333	7.16933333333333	6.74933333333333	6.751	6.98666666666667	7.22	7.05666666666667	7.03233333333333	7.11066666666667	7.10766666666667	7.05	7.05566666666667	7.03533333333333	6.71366666666667	7.049	7.07733333333333	7.06533333333333	7.11833333333333	7.198	6.99633333333333
ANAPC10	7.566	8.185	8.032	7.666	7.445	7.852	7.736	7.936	7.631	7.582	8.344	7.62	8.052	8.121	7.868	8.082	7.925	8.087	7.414	8.029	7.679	8.195	8.131	7.272	7.856	7.911	7.997	8.227	8.225	7.585	7.571	6.985	8.07	8.165	8.175	7.933	7.538	8.293	7.889	7.665	8.206	7.831	7.59	7.567	8.161	7.53	8.086	8.058	8.36
ANAPC11	7.3158	7.5248	7.2604	7.186	7.2302	7.1328	7.1656	7.3314	7.3242	7.1872	7.3988	7.271	7.2724	7.3074	7.0978	7.2244	7.2112	7.1376	7.3752	7.0802	7.3642	7.287	7.1296	7.2036	7.2934	7.249	7.304	7.5938	7.227	7.081	6.9962	7.1882	7.272	6.9184	7.0146	7.1338	7.4144	7.3732	7.2102	7.26	7.4476	7.2446	7.5234	7.4102	7.2412	7.4496	7.0284	7.1698	7.0484
ANAPC13	10.756	11.053	11.221	10.912	10.523	10.965	11.379	10.659	11.098	10.663	10.67	11.201	10.526	10.862	11.185	11.14	11.283	11.07	10.816	10.58	10.756	11	10.644	10.225	10.972	11.1	10.559	10.629	11.313	10.726	10.619	10.835	10.772	11.12	10.711	11.052	10.253	11.226	10.63	10.7	10.581	10.619	11.301	10.643	11.016	11.006	11.212	11.054	11.727
ANAPC2	6.4325	6.207	6.2445	6.4175	6.4905	6.2265	6.1665	6.049	6.279	6.463	6.1755	6.097	6.285	6.422	5.9965	6.26	6.289	6.1815	6.438	6.373	6.1015	6.251	6.2095	6.127	6.1455	6.403	6.189	6.0595	6.1915	6.3445	6.3675	6.0435	6.076	6.3595	6.1635	6.1605	6.242	6.108	6.2865	6.1745	6.1235	6.3935	6.222	6.1545	5.9375	6.426	6.2175	6.5235	6.4995
ANAPC4	8.847	8.964	9.129	9.236	9.015	8.979	8.752	9.691	9.233	9.187	9.224	9.166	9.04	8.531	8.646	8.873	8.844	8.84	8.961	9.302	9.047	8.754	8.804	8.984	8.78	9.05	9.3	8.511	9.004	9.493	8.966	9.309	9.572	8.721	8.997	8.68	8.962	8.748	8.995	9.252	9.788	9.145	6.26	8.998	9.43	8.395	8.536	8.329	8.028
ANAPC5	9.965	10.373	10.419	10.545	10.215	10.492	10.687	10.507	11.12	10.572	10.609	10.756	10.977	10.478	10.566	10.347	10.4	10.381	10.366	10.55	10.395	9.953	10.302	10.278	10.435	10.516	10.927	10.951	9.881	10.684	10.435	10.632	10.305	10.382	10.661	9.804	10.692	9.959	11.132	9.99	10.475	10.006	10.601	10.514	10.757	10.382	10.126	10.508	10.56
ANAPC7	6.056	6.108	6.638	6.589	6.272	6.636	6.457	6.133	6.294	6.445	6.418	6.257	6.687	6.63	6.447	6.532	6.826	6.454	6.27	6.348	6.234	6.217	6.104	6.24	6.709	6.559	6.144	6.857	6.333	6.259	6.547	6.407	6.059	6.683	6.705	6.484	6.205	6.885	6.559	6.234	6.03	6.24	6.121	6.231	6.317	6.918	6.829	7.063	7.05
ANG	10.2185	7.891	8.6115	9.773	9.3335	8.837	11.114	9.3315	9.967	8.304	8.9105	10.649	9.257	10.8735	11.2365	11.3115	8.047	9.1775	10.0915	8.3755	8.788	8.864	8.618	9.199	10.7255	8.967	8.0895	9.6055	10.166	11.3515	8.598	10.5415	8.255	10.788	8.2935	10.2005	8.073	8.6695	9.469	10.0065	8.4615	7.724	7.6565	9.318	9.1825	10.6545	8.706	8.6825	11.131
ANGEL1	6.843	6.912	7.956	7.665	7.017	7.301	8.156	7.714	7.951	7.886	7.712	8.32	8.139	8.112	7.486	7.436	7.742	7.543	7.408	7.65	7.516	7.693	7.514	7.446	7.681	7.297	7.323	7.756	7.148	7.753	7.73	7.681	7.325	8.015	7.64	7.299	7.473	7.273	7.44	7.07	7.355	7.716	7.668	7.694	6.866	7.412	7.518	7.716	7.418
ANGEL2	8.897	9.603	9.473	9.298	8.885	9.612	9.221	9.944	9.709	9.882	9.524	9.625	9.203	9.344	9.313	9.278	9.675	9.494	9.617	9.322	9.545	9.485	9.848	9.43	9.206	9.789	9.808	9.161	9.606	9.692	9.583	9.703	9.742	9.215	9.983	9.521	9.37	9.203	9.191	9.145	9.972	9.364	7.62	9.368	9.407	8.496	9.38	8.877	8.683
ANGPT1	6.6745	7.7815	9.0025	8.136	6.8155	7.765	7.349	7.641	8.196	8.488	7.64	7.732	7.3545	7.5865	7.6575	7.8335	8.0615	7.5745	7.0635	8.1375	7.2115	7.2825	7.3995	7.213	6.931	7.585	6.775	7.0635	7.173	7.477	8.346	7.1935	8.531	7.1365	7.913	7.362	6.4785	8.4035	7.521	7.0385	7.1915	8.553	7.971	6.5045	6.533	6.416	7.7445	6.515	7.0965
ANGPT2	6.426	6.08	6.73	7.392	6.363	8.08	6.239	5.993	6.673	8.246	6.852	6.884	7.277	6.735	6.853	7.051	7.486	6.803	7.361	9.249	7.952	7.248	7.25	6.163	6.666	7.192	6.254	6.192	6.373	6.453	8.664	6.191	6.316	6.382	6.807	6.749	6.046	6.499	6.772	6.166	6.349	8.863	6.848	6.69	6.501	6.251	7.242	6.981	6.221
ANGPT4	6.304	6.13	6.081	6.142	5.823	5.843	5.993	5.837	5.984	5.743	5.932	5.812	6.026	5.786	6.059	6.147	6.152	6.138	6.061	6.062	6.028	6.078	5.901	5.915	6.137	5.949	6.145	5.921	5.892	6.163	5.958	5.82	6.019	5.758	5.908	6.106	5.815	5.772	5.961	5.97	6.004	5.978	6.218	6.129	5.973	6.055	6.066	5.914	5.98
ANGPTL1	5.889	5.954	6.9735	6.642	6.261	6.799	5.998	5.985	6.0655	6.8035	6.3555	6.574	6.354	6.2295	6.2405	6.26	7.0985	6.508	5.8465	6.5475	6	7.019	6.02	6.0055	6.083	6.1	6.1925	5.8885	6.1915	6.0985	7.094	5.919	6.286	6.034	6.859	6.6665	5.951	7.4055	6.089	6.313	6.276	6.13	6.022	6.205	5.9315	6.062	6.951	5.8845	6.0825
ANGPTL2	8.036	9.302	11.262	10.921	8.984	11.093	8.634	8.271	9.263	10.611	9.165	9.683	8.752	9.198	8.985	9.047	11.783	11.132	9.538	10.271	10.635	11.702	9.745	8.237	9.044	10.803	7.793	8.435	7.856	8.024	10.511	7.998	9.627	7.751	10.095	9.538	7.899	11.423	9.602	7.995	8.352	8.843	9.023	7.665	8.034	7.772	11.309	7.781	8.053
ANGPTL3	6.1565	6.0215	6.1125	6.034	5.814	6.0245	6.9905	6.7565	7.0345	5.87	6.0435	6.104	5.909	6.097	6.209	6.219	5.8565	5.9135	6.0115	5.9705	6.1325	6.038	5.9125	6.0675	6.04	5.963	6.1075	5.901	6.088	6.549	5.9215	6.049	6.3495	6.394	6.216	6.049	5.9595	6.05	5.917	5.8755	6.074	5.953	6.4855	5.9525	6.116	5.935	5.9045	6.1065	6.7875
ANGPTL4	6.71366666666667	6.03566666666667	7.15233333333333	6.695	6.971	6.699	6.39733333333333	6.72066666666667	6.31	7.22366666666667	6.27766666666667	6.35433333333333	6.59733333333333	6.36333333333333	6.479	6.546	6.553	6.52366666666667	6.611	7.10066666666667	6.292	6.349	6.401	6.65833333333333	6.17666666666667	6.18033333333333	5.93766666666667	6.33733333333333	6.321	6.43566666666667	6.734	6.34466666666667	6.20533333333333	6.23066666666667	6.20266666666667	6.27433333333333	6.12733333333333	7.40066666666667	6.384	6.532	6.109	7.9	5.82533333333333	6.582	6.40966666666667	6.83633333333333	6.538	6.43133333333333	6.30133333333333
ANGPTL5	6.153	6.025	5.665	6.257	5.995	6.128	5.768	5.897	6.016	6.35	5.923	5.827	6.098	6.064	5.795	6.143	5.93	5.853	6.18	6.043	5.695	5.822	5.839	6.089	6.11	6.264	5.852	6.028	5.956	5.986	5.982	6.152	6.137	6.024	6.107	6.344	6.028	5.935	5.81	6.475	6	6.115	6.102	5.824	6.573	6.529	6.161	5.896	6.12
ANGPTL6	6.367	6.013	6.18	7.115	6.636	6.036	6.785	6.764	8.146	6.278	6.716	6.727	6.315	6.842	6.763	6.762	6.155	6.59	6.72	6.424	6.343	6.374	7.063	7.188	7.322	6.344	7.218	7.312	6.37	7.288	6.076	6.506	6.195	7.076	6.975	6.368	7.128	6.312	6.201	6.355	6.681	6.048	6.298	6.226	6.23	6.135	6.095	6.319	6.766
ANGPTL7	6.081	6.185	7.865	6.693	6.258	6.934	6.053	6.077	6.212	7.228	6.431	6.084	6.474	6.381	6.149	6.221	7.247	6.497	6.152	6.262	6.05	6.931	5.995	6.011	6.046	6.129	5.867	6.216	6.072	6.097	7.249	6.094	6.789	6.038	6.848	6.166	6.726	7.434	6.458	6.143	6.423	6.097	6.148	6.05	6.219	6.052	6.986	5.992	6.126
ANK1	6.029	6.4055	6.0095	6.031	6.188	5.863	6.2165	6.082	6.008	6.1915	6.1085	6.0005	5.9285	6.0895	6.253	6.0755	6.3335	6.309	6.31	6.113	6.3375	6.1005	6.131	6.0565	6.292	6.085	6.0795	5.9015	6.3595	6.1665	6.3255	6.094	6.028	6.084	6.0735	6.144	6.2375	6.1465	6.091	6.2745	6.1795	6.067	5.965	6.002	6.1045	6.263	6.0775	6.859	6.2165
ANK2	6.051	6.1425	7.3725	6.972	6.496	7.114	6.1205	6.3145	6.141	7.368	6.5905	6.6985	6.369	6.6095	6.558	6.4105	7.3275	6.904	6.372	6.8485	6.45	7.2665	6.81	6.2735	6.361	6.926	6.509	6.0795	6.426	6.2345	7.458	6.294	6.612	6.374	6.988	6.735	6.703	6.8365	6.61	6.432	6.516	6.364	6.7925	6.2165	6.2715	6.166	7.18	6.227	5.9615
ANK3	7.341	6.71966666666667	6.833	6.77733333333333	7.065	6.75166666666667	6.675	6.142	6.78633333333333	6.89933333333333	6.724	6.639	6.339	6.793	6.632	6.57966666666667	6.87866666666667	6.63933333333333	6.517	6.668	6.61166666666667	7.15966666666667	6.658	6.70633333333333	6.651	6.65333333333333	6.59566666666667	6.81466666666667	7.34733333333333	6.89566666666667	7.44433333333333	6.923	6.56033333333333	6.76233333333333	6.75733333333333	7.477	6.61566666666667	6.97366666666667	7.06833333333333	7.33033333333333	6.70133333333333	6.675	6.209	6.915	6.826	7.67033333333333	6.92533333333333	7.02166666666667	6.742
ANKAR	6.379	6.1265	6.476	6.376	6.345	6.4685	6.714	6.6285	6.315	6.484	6.405	6.568	6.3505	6.413	6.191	6.3005	6.5345	6.3805	6.5015	6.3555	6.2715	6.2905	6.512	6.211	6.344	6.413	6.3345	5.967	6.519	6.654	6.447	6.693	6.2865	6.21	6.61	6.471	6.316	6.3725	6.445	6.515	6.9265	6.3525	5.97	6.5045	6.7085	6.5185	6.302	6.263	6.34
ANKDD1A	7.338	8.66	8.586	7.879	7.732	8.601	8.253	8.564	7.977	9.719	7.725	8.254	7.817	8.197	8.219	8.493	9.17	8.636	7.846	9.339	8.733	8.47	8.489	7.992	7.712	8.688	7.819	7.785	7.615	8.898	9.3	8.489	8.949	7.796	8.298	8.045	7.595	8.225	7.701	7.519	8.042	9.253	7.717	7.223	7.532	6.932	8.274	6.911	7.236
ANKFN1	5.954	5.544	6.007	6.029	5.743	6.164	5.885	5.943	6.018	5.865	6.022	6.005	6.072	5.737	5.732	5.944	5.972	5.67	5.83	5.72	6.016	5.799	5.773	6.176	5.92	6.174	6.2	5.868	6.013	5.931	5.828	6.016	5.879	5.617	5.973	5.732	5.889	6.054	5.894	6.06	5.9	6.202	6.179	5.827	5.899	5.788	6.584	6.332	6.26
ANKFY1	7.332	6.98	7.00066666666667	7.345	7.28533333333333	7.217	6.758	7.041	7.28233333333333	7.54	7.10466666666667	7.25933333333333	7.26933333333333	6.94033333333333	7.07333333333333	6.904	7.52166666666667	7.10366666666667	6.96833333333333	7.04766666666667	7.14	6.98866666666667	6.89333333333333	7.243	7.03433333333333	7.186	6.763	7.039	7.08466666666667	7.15066666666667	7.428	7.18233333333333	6.63733333333333	6.918	7.01066666666667	7.086	7.33433333333333	7.178	7.25333333333333	7.333	6.616	7.32766666666667	5.99733333333333	6.98866666666667	6.81	6.983	7.061	7.042	6.50066666666667
ANKH	6.041	6.041	5.9785	6.028	5.951	6.0995	6.0445	6.101	6.277	5.93	5.9425	6.033	6.064	5.963	6.139	5.9055	6.171	6.0495	6.009	6.0265	5.9625	5.934	6.0585	5.9605	3.028	5.8995	5.985	5.783	5.878	5.951	6.038	6.027	6.0415	6.115	6.1115	6.08	5.859	5.961	6.088	6.1225	5.84	5.986	6.0735	5.964	5.928	6.0975	5.938	5.8925	6.067
ANKHD1	6.57566666666667	6.61066666666667	6.686	6.641	6.65666666666667	6.54233333333333	6.763	6.54833333333333	6.75466666666667	6.55466666666667	6.764	6.68833333333333	6.64733333333333	6.52966666666667	6.677	6.736	6.693	6.811	6.38166666666667	6.73466666666667	6.58266666666667	6.57266666666667	6.54433333333333	6.58933333333333	6.57433333333333	6.60333333333333	6.80966666666667	6.789	6.57	6.89333333333333	6.73166666666667	6.709	6.70433333333333	6.70333333333333	6.72266666666667	6.524	6.54733333333333	6.468	6.62433333333333	6.68066666666667	6.60133333333333	6.75266666666667	6.17066666666667	6.71266666666667	6.36266666666667	6.738	6.553	6.666	6.763
ANKHD1-EIF4EBP3	6.832	5.961	7.065	7.074	7.042	6.924	6.787	6.445	6.784	7.326	6.683	7.049	6.667	6.968	6.939	6.679	7.044	6.888	6.665	6.804	6.971	7.176	6.623	7.133	6.82	6.789	6.891	6.827	6.705	7.322	7.011	7.108	6.479	6.927	6.676	6.816	7.026	7.043	6.784	6.914	5.906	6.502	6.084	7.222	6.14	7.062	6.856	6.681	6.638
ANKK1	5.746	5.951	6.117	5.854	5.809	5.91	5.929	5.947	5.993	6.086	6.127	5.948	6.041	6.003	6.123	5.773	5.994	5.99	5.869	6.09	5.899	5.82	5.82	5.722	6.149	6.088	5.97	5.824	5.805	5.925	6.065	5.79	6.004	5.938	6.158	5.889	6.131	6.166	6.041	5.991	5.993	6.087	6.204	5.914	5.879	5.859	6.024	6.106	5.981
ANKMY1	6.89066666666667	6.78666666666667	6.54066666666667	6.74	6.83966666666667	6.566	6.84333333333333	7.52066666666667	6.87533333333333	6.83033333333333	6.69866666666667	6.984	6.80333333333333	6.75433333333333	6.81766666666667	6.912	6.398	6.83133333333333	6.95333333333333	6.979	6.852	6.43333333333333	7.29066666666667	6.964	6.99533333333333	6.81333333333333	7.12966666666667	7.006	6.65233333333333	6.94133333333333	6.73233333333333	7.595	7.208	6.729	7.05966666666667	6.79266666666667	6.95366666666667	6.67766666666667	6.68966666666667	6.908	7.262	6.90966666666667	7.25233333333333	7.28866666666667	7.10366666666667	6.681	6.51033333333333	6.50233333333333	6.40066666666667
ANKMY2	8.333	8.563	9.145	8.116	8.153	8.371	9.475	8.793	9.09	8.212	8.281	8.519	8.84	8.598	8.522	8.752	8.351	8.367	8.525	7.596	8.203	8.078	7.996	7.933	8.509	8.216	8.041	8.781	8.749	9.031	7.961	9.241	8.34	9.64	8.435	8.684	7.892	8.723	8.375	8.725	7.842	8.012	7.342	8.227	8.604	8.925	8.76	8.758	9.986
ANKRA2	8.079	8.4035	8.247	7.9375	8.072	8.3715	8.258	8.2335	8.152	8.429	8.3655	8.4785	8.099	8.2	8.199	8.2935	8.278	8.4405	7.825	8.804	8.0085	8.6755	8.5965	8.0955	8.119	8.6705	8.347	7.4815	8.7125	8.5515	8.323	8.638	8.9535	8.6575	8.9	8.1135	8.155	8.5155	8.548	8.398	8.3425	8.1555	6.2445	7.885	8.3925	8.515	8.357	8.244	8.6135
ANKRD1	6.184	6.223	6.131	6.073	6.224	6.205	6.195	6.676	6.235	6.24	6.544	6.165	6.3	6.009	6.149	6.051	6.051	5.994	6.119	5.992	6.249	6.06	6.259	6.056	6.041	5.982	6.258	6.331	5.988	6.122	7.036	6.363	6.246	6.047	6.114	6.194	6.174	6.242	6.046	5.9	6.084	9.52	5.92	5.891	6.886	6.009	6.096	6.15	5.767
ANKRD10	8.3465	7.988	8.6515	8.841	8.839	9.4705	8.1495	8.8935	9.322	9.354	8.82	8.5515	9.1665	8.2995	8.6235	8.3915	9.5305	9.3385	8.8475	9.6735	9.1755	9.486	9.3195	9.1785	8.627	9.9495	9.1525	8.0435	9.3265	8.9515	9.2525	9.125	9.4255	8.6075	9.2385	8.5725	9.113	9.0645	9.2215	8.821	9.0115	8.64	6.21	8.6985	8.717	8.221	9.4815	9.271	8.573
ANKRD11	7.5285	7.2945	7.436	7.6735	7.728	7.6495	7.1545	7.249	7.413	7.644	7.525	7.4135	7.6565	7.1785	7.155	7.169	7.551	7.6465	7.422	7.583	7.618	7.6665	7.439	7.612	7.554	7.6115	7.315	7.424	7.176	7.608	7.6035	7.1705	7.3345	7.332	7.5165	7.2315	7.7905	7.6035	7.696	7.3615	7.418	7.715	7.7145	7.4165	7.4815	7.7415	7.708	7.64	7.1465
ANKRD12	7.909	8.092	8.699	8.587	8.139	8.735	8.174	8.613	8.666	8.718	8.731	8.489	8.086	8.413	8.362	8.14	9.459	8.668	8.136	8.629	8.295	8.634	9.161	8.211	8.517	8.945	9.106	8.032	8.619	8.808	8.763	8.555	9.043	8.425	9.089	8.535	8.551	8.84	8.458	8.447	9.008	8.416	8.446	8.045	8.809	7.761	8.441	7.81	8.322
ANKRD13A	9.207	9.661	9.599	9.649	9.496	9.788	9.086	9.921	9.444	9.505	9.966	9.633	9.16	9.422	9.435	9.216	9.901	9.886	9.56	10	9.291	9.795	10.151	10.06	9.211	9.9	10.947	9.281	9.717	9.121	9.565	9.566	9.59	9.774	10.911	9.951	10.763	9.79	9.887	9.613	11.058	9.407	9.53	9.388	10.283	9.579	9.944	8.994	9.622
ANKRD13B	6.139	6.6	6.404	6.148	6.455	6.343	6.374	6.337	6.309	6.861	6.382	6.611	6.231	6.058	6.235	6.282	6.5	6.459	6.296	6.463	6.155	6.555	6.404	6.383	6.305	6.365	6.28	6.531	6.293	6.455	6.654	6.21	6.205	6.355	6.274	6.413	6.459	6.58	6.536	6.164	6.411	6.15	7.502	6.246	7.237	6.096	6.167	6.79	6.095
ANKRD13C	7.178	6.801	7.323	6.927	7.003	7.336	6.912	6.804	7.209	7.038	7.356	7.01	7.473	7.364	7.249	7.295	7.497	7.288	6.948	6.971	7.055	7.53	6.923	6.768	7.281	7.049	7.258	7.321	7.459	6.957	7.346	6.781	6.77	7.29	7.545	7.607	6.613	7.505	7.067	7.151	7.015	7.728	6.212	7.305	6.92	7.073	7.243	7.364	7.753
ANKRD13D	6.22733333333333	6.48866666666667	6.33883333333333	6.152	6.23816666666667	6.34216666666667	6.314	6.42233333333333	6.36566666666667	6.4815	6.36233333333333	6.29283333333333	6.224	6.2205	6.39883333333333	6.32483333333333	6.291	6.24683333333333	6.48633333333333	6.314	6.48483333333333	6.37116666666667	6.43033333333333	6.4865	6.39533333333333	6.431	6.3305	6.37566666666667	6.27116666666667	6.45916666666667	6.2735	6.4865	6.4595	6.1655	6.21366666666667	6.3725	6.37983333333333	6.21666666666667	6.2575	6.35866666666667	6.38733333333333	6.33483333333333	6.2195	6.68316666666667	6.41266666666667	6.18333333333333	6.21783333333333	6.12666666666667	6.16533333333333
ANKRD16	6.67566666666667	6.724	6.94066666666667	6.484	6.71433333333333	6.81633333333333	7.71833333333333	6.98733333333333	7.42	6.87933333333333	6.85366666666667	6.93266666666667	6.61766666666667	6.916	6.80066666666667	6.83333333333333	6.75766666666667	6.884	6.832	6.388	7.23933333333333	6.623	6.82666666666667	6.79966666666667	6.727	7.08533333333333	6.70066666666667	6.71266666666667	6.79466666666667	7.411	6.78266666666667	6.737	7.22033333333333	6.901	6.96166666666667	6.945	6.885	6.69133333333333	6.92366666666667	6.868	6.696	6.797	6.94866666666667	7.00833333333333	6.396	6.94566666666667	6.82333333333333	6.94566666666667	6.96433333333333
ANKRD17	7.764	6.71233333333333	7.63033333333333	7.81433333333333	7.482	7.57333333333333	7.48366666666667	6.99866666666667	7.464	7.51433333333333	7.525	7.585	7.47133333333333	7.58966666666667	7.56433333333333	7.58133333333333	7.79566666666667	7.60666666666667	7.41566666666667	7.69166666666667	7.52466666666667	7.74966666666667	7.60766666666667	7.34033333333333	7.54033333333333	7.58433333333333	7.22666666666667	7.00733333333333	7.86266666666667	7.609	7.94666666666667	7.24233333333333	7.336	7.784	7.736	7.76133333333333	7.26266666666667	7.66	7.52466666666667	7.622	7.105	7.712	6.05166666666667	7.34866666666667	7.30233333333333	7.74666666666667	7.81366666666667	7.938	7.708
ANKRD19	5.915	6.117	5.97	5.783	5.921	6.113	5.969	5.866	6.055	6.063	5.876	5.961	6.11	5.915	5.923	5.943	6.311	6.119	6.082	5.95	6.103	6.036	5.908	5.729	5.971	6.01	5.954	6.018	5.861	6.03	5.952	6.061	5.938	5.981	5.886	6.08	6.097	5.916	6.07	5.897	5.844	5.799	5.832	5.862	6.135	6.06	6	5.954	6.307
ANKRD2	5.788	6.124	6.06	6.506	6.112	6.095	6.069	6.031	6.059	6.079	5.844	6.119	5.951	6.076	6.144	5.968	6.208	5.969	5.84	5.969	5.919	6.067	5.947	5.684	5.945	5.959	6.103	6.161	5.85	5.932	5.944	6.055	5.828	6.149	5.938	5.895	6.186	5.877	6.025	6.063	6	6.082	5.844	6.07	5.945	5.826	6.241	5.919	5.987
ANKRD20A1	6.278	6.4105	6.27375	6.61225	6.48975	6.38925	6.35825	7.05125	6.54775	6.65575	6.4355	6.55675	6.42725	6.4195	6.42075	6.30475	6.7055	6.23825	6.34275	6.60025	5.998	6.34275	6.647	6.6935	6.24025	6.544	6.62275	6.17275	6.3	6.61825	6.474	6.631	6.76625	6.522	6.6215	6.297	6.46625	6.29775	6.2	6.63375	6.38825	6.39	6.2665	6.47275	6.94125	6.04275	6.2635	6.16275	6.05875
ANKRD20A3	6.1325	5.982	5.7285	5.9995	5.898	6.016	6.1945	5.988	5.835	5.92	5.9885	6.0885	5.86	6.0475	5.943	5.898	5.773	5.933	6.098	5.9315	5.966	5.9045	5.9365	5.896	6.028	5.908	6.1165	5.82	6.1795	5.8345	5.943	5.9335	6.0415	5.9845	5.7875	5.824	6.015	6.162	6.0725	6.1195	6.2605	6.0675	5.9705	6.0145	6.076	6.088	5.875	6.085	5.878
ANKRD20B	5.879	5.91233333333333	6.06366666666667	5.98333333333333	5.93366666666667	5.84666666666667	5.96666666666667	5.90333333333333	6.04333333333333	6.03966666666667	5.963	5.86033333333333	5.906	5.906	5.995	5.93233333333333	6.043	5.916	5.96366666666667	5.97966666666667	5.868	5.96166666666667	5.794	5.86666666666667	5.80433333333333	5.9	6.089	5.95433333333333	5.90666666666667	5.994	5.87266666666667	5.95466666666667	5.98133333333333	5.905	5.884	6.072	5.98	5.91233333333333	5.81233333333333	5.99033333333333	5.88566666666667	5.81333333333333	5.988	5.89766666666667	5.76766666666667	6.20333333333333	5.79866666666667	5.82333333333333	5.81933333333333
ANKRD21	6.081	5.728	6.042	5.98	6.014	6.051	6.068	6.104	5.878	5.649	5.944	5.679	6.014	5.701	6.174	6.044	6.031	5.712	5.816	5.994	5.827	6.049	6.121	5.777	6.009	5.978	6.132	6.188	6.056	5.796	6.123	5.972	5.837	6.151	5.915	5.938	6.182	6.143	6.05	6.231	5.957	6.011	5.882	5.809	5.992	6.065	6.046	5.846	5.937
ANKRD22	7.8595	8.319	7.518	7.9265	8.4115	6.996	9.914	8.074	8.8955	6.526	8.315	9.6795	9.175	9.7635	9.577	9.217	6.274	7.9225	8.2545	6.553	8.0875	6.0975	7.3325	7.46	9.026	7.399	6.6205	9.0925	8.1985	9.9185	6.4315	8.779	7.8075	9.927	7.0045	8.4495	8.2915	6.5195	7.6985	7.474	6.202	6.5985	6.1315	9.166	7.4685	8.735	6.661	9.8995	9.8595
ANKRD23	6.3015	6.034	6.1425	6.364	6.2345	6.1005	5.941	6.218	6.1535	6.1435	6.2535	5.9905	6.086	6.28	6.018	6.1395	6.24	6.115	6.31	6.2555	6.206	6.102	6.3365	6.1125	6.107	6.144	6.1415	6.182	6.185	6.3585	6.229	5.95	6.1045	6.055	6.0685	6.0305	6.18	6.101	6.049	6.218	6.0305	6.214	6.2695	6.0975	6.0295	6.0735	6.155	6.204	6.242
ANKRD24	6.547	6.4405	6.496	6.4475	6.2945	6.3715	6.7885	7.0085	6.826	6.43	6.168	6.7385	6.1455	6.344	6.349	6.404	6.599	6.1665	6.369	6.563	6.166	6.1585	6.5015	6.5965	6.364	6.212	6.8495	6.195	6.357	7.03	6.4655	7.0155	6.463	6.3065	6.425	6.311	6.7885	6.3525	6.4815	6.393	6.932	6.844	6.7915	6.507	6.738	6.522	6.139	6.2955	6.136
ANKRD26	6.308	6.35	6.395	6.374	6.17	6.451	5.921	6.211	6.568	6.466	6.51	6.512	6.658	6.541	6.119	6.504	6.567	6.195	6.478	6.832	6.42	6.42	6.346	6.301	6.145	6.252	6.812	6.307	6.463	6.413	6.431	6.323	6.375	6.565	6.563	6.843	6.421	6.435	6.42	6.391	6.056	6.234	6.125	6.662	6.85	6.274	6.359	6.268	6.498
ANKRD27	6.274	7.704	7.236	7.286	6.713	6.744	6.849	6.186	6.777	6.681	6.92	6.691	6.728	6.608	6.724	6.575	7.259	6.708	6.627	6.971	6.29	7.175	6.398	7.059	6.72	6.876	7.003	6.961	6.835	6.667	7.084	6.682	7.067	7.258	6.924	6.98	6.928	7.193	7.414	6.741	6.685	6.691	6.823	6.691	6.994	6.754	7.396	7.35	7.647
ANKRD28	6.7125	7.1745	7.069	7.1125	7.2795	7.1985	7.4855	6.8335	7.598	7.4035	7.083	7.192	6.842	7.4425	7.0805	7.0515	7.0295	6.9815	6.8385	7.653	7.302	7.191	7.2065	7.827	6.94	6.9405	7.1255	7.424	6.9965	7.1075	7.5395	7.479	7.2695	7.4065	6.9575	7.006	6.7235	6.8035	7.06	7.066	6.83	7.05	8.37	7.181	6.6885	7.287	7.012	7.542	7.3285
ANKRD29	6.559	7.189	7.8635	7.1695	6.5275	7.7315	7.734	7.3375	7.865	7.625	7.365	7.3255	6.9355	7.0505	7.4265	7.5715	7.648	7.5795	7.5245	7.6045	7.131	7.5825	7.3735	6.762	7.2745	7.1415	7.6445	6.414	7.0885	8.419	8.329	7.4905	7.445	7.693	7.996	7.1965	7.477	7.6835	6.5765	7.022	7.6685	7.522	6.7235	6.4375	7.425	6.623	7.661	6.186	8.0945
ANKRD30A	6.09033333333333	6.07833333333333	5.903	5.91766666666667	5.959	5.935	5.98466666666667	6.04866666666667	5.97666666666667	5.81766666666667	5.944	5.97766666666667	6.05133333333333	5.99	6.03466666666667	5.98666666666667	5.99333333333333	5.91966666666667	5.93333333333333	5.943	5.89666666666667	5.97566666666667	6.07966666666667	5.81033333333333	5.90766666666667	5.94033333333333	6.18733333333333	5.89566666666667	5.91	5.94266666666667	5.86633333333333	5.92266666666667	6.13733333333333	5.92366666666667	5.98366666666667	5.817	5.963	5.94366666666667	6.04733333333333	5.85133333333333	5.94833333333333	5.88433333333333	6.52	5.886	5.75233333333333	5.95166666666667	6.13266666666667	5.98966666666667	5.92466666666667
ANKRD30B	13.365	14.227	12.699	13.386	12.911	13.252	12.73	14.198	13.273	13.725	12.638	13.062	12.911	12.156	12.656	12.596	12.769	12.881	13.449	13.606	13.795	13.397	13.933	13.834	12.703	13.578	13.948	13.795	12.723	13.532	13.371	14.184	14.088	11.559	13.21	12.743	14.333	13.449	12.94	13.549	14.466	13.258	14.6	13.595	14.355	11.35	11.596	10.78	9.335
ANKRD31	6.028	6.196	6.049	6.067	6.031	5.936	5.969	6.154	5.904	5.922	5.885	5.906	5.893	5.975	5.749	5.963	6.086	5.966	5.951	5.914	5.988	6.108	5.969	6.032	5.965	5.961	5.917	6.017	5.954	5.973	5.821	5.883	6.034	5.921	6.121	5.924	5.956	6.02	5.932	5.981	5.894	5.988	6.128	5.954	5.954	5.909	5.927	5.902	5.899
ANKRD32	6.9565	6.6285	6.5895	6.3755	7.0015	6.696	6.649	6.2955	6.8855	6.5305	7.551	6.6695	6.887	6.784	6.628	6.625	6.681	6.708	6.761	6.638	6.844	6.5	6.523	6.5695	6.9805	6.6355	6.9495	6.7655	7.3035	6.6935	6.5775	6.175	6.4995	6.847	6.781	6.8255	6.896	6.8565	6.9005	7.024	6.574	6.709	5.9925	7.009	6.9415	7.0175	6.962	7.3605	6.997
ANKRD33	10.352	10.356	9.546	9.855	9.986	9.246	10.247	11.187	9.628	9.428	10.196	9.416	9.466	9.23	9.51	10.048	8.14	9.178	9.74	9.214	9.765	8.454	10.517	10.125	10.229	9.367	9.911	10.261	9.156	10.053	8.978	10.537	9.972	9.659	9.755	9.637	9.916	9.665	9.649	10.239	9.904	13.035	9.986	9.656	10.42	10.451	9.393	9.029	9.684
ANKRD34A	6.363	6.489	6.744	6.538	6.595	6.371	6.602	6.476	6.318	6.627	6.142	6.603	6.612	6.447	6.349	6.321	6.434	6.663	6.317	6.669	6.711	6.801	6.358	6.125	5.958	6.55	6.563	6.734	6.325	6.219	6.297	6.133	6.337	6.282	6.432	6.254	6.179	6.618	6.417	6.502	7.074	6.705	6.179	6.115	6.015	6.16	6.688	6.072	6.203
ANKRD34B	6.044	5.845	5.786	6.147	6.218	6.047	6.036	6.174	5.863	5.827	6.04	5.955	6.015	5.769	6.225	6.123	5.797	5.82	5.853	5.891	5.927	5.907	6.152	5.844	6.03	6.024	6.024	5.825	6.005	6.182	5.886	6.029	5.916	5.98	5.915	6.066	6.033	5.807	5.782	5.845	6.051	5.963	6.092	5.733	5.783	5.868	6.002	6.01	6.001
ANKRD34C	6.093	6.834	6.182	6.505	5.987	6.193	6.395	6.489	6.086	6.155	6.107	5.895	6.218	6.133	6.438	6.177	6.129	6.05	6.089	6.222	6.236	6.568	6.348	6.528	6.212	6.237	6.446	6.458	6.297	6.31	6.196	6.21	6.469	6.196	6.27	6.264	6.049	6.301	5.998	6.153	6.113	6.231	8.315	6.152	6.263	6.114	5.962	5.808	6.232
ANKRD35	6.716	7.216	7.988	7.773	7.183	7.8775	6.7145	7.194	6.83	8.204	7.115	7.3085	6.922	6.914	7.0705	6.7175	7.6205	8.2595	7.112	7.3055	7.351	7.713	7.704	6.827	6.9325	7.638	6.747	6.564	6.727	6.6905	7.9505	7.094	7.3615	6.43	7.323	7.305	6.884	8.3095	7.3455	7.0915	7.2405	6.7255	7.936	6.618	6.962	6.4285	7.801	6.1645	6.3565
ANKRD36	6.06	6.0065	5.97625	6.031	5.9765	6.11775	6.005	5.9935	6.29775	6.10575	6.09575	5.85225	6.08325	6.2425	6.2025	6.02475	6.231	6.036	6.03975	6.09825	5.9835	6.0265	6.02975	6.23775	6.22325	6.125	6.08975	6.0475	6.11375	5.9335	5.98025	6.1645	5.97375	6.295	6.20125	6.00525	6.0825	5.94775	6.1555	6.07	6.1175	6.057	6.05825	6.01125	5.992	6.0045	6.024	6.07925	6.2655
ANKRD36B	6.849	6.657	6.523	6.8805	6.541	6.647	6.6765	6.933	7.0105	6.78	6.525	6.567	6.649	6.984	6.7635	6.617	6.7025	6.6905	6.8715	6.901	6.8055	6.625	6.505	7.5435	6.9265	6.508	6.6315	6.745	6.5465	6.737	6.7925	6.848	6.344	6.6365	6.514	6.621	6.753	6.681	6.739	6.643	6.469	6.8135	6.059	6.7225	6.1865	6.68	6.63	6.84	6.8205
ANKRD37	8.089	7.549	9.696	8.019	7.575	7.367	8.162	7.501	7.644	7.363	7.767	7.947	7.362	8.311	8.111	8.366	7.975	7.731	7.233	7.659	7.702	7.295	7.352	7.195	8.452	7.356	7.378	7.899	7.973	7.847	8.18	7.603	7.585	8.167	7.26	7.355	7.092	8.542	7.13	7.295	7.5	8.179	6.013	7.514	7.455	7.087	7.222	7.216	8.373
ANKRD38	6.194	6.107	7.67	7.602	6.603	7.146	8.216	8.626	7.66	6.978	6.237	9.776	6.381	8.609	7.751	8.163	7.119	6.648	6.618	6.2	6.698	6.396	6.323	6.796	8.523	6.515	6.925	6.44	6.8	8.577	7.2	8.477	7.305	7.912	7.402	7.578	7.633	7.171	6.767	6.802	7.13	6.393	6.676	9.041	7.675	6.635	6.86	6.423	6.506
ANKRD39	7.374	8.409	7.6	7.874	7.612	7.259	7.667	7.388	7.427	7.252	7.749	7.444	7.659	7.586	7.435	7.45	7.633	7.38	7.182	7.065	7.21	7.583	7.279	7.407	7.24	7.157	7.837	7.94	7.107	7.277	6.979	7.669	7.774	7.429	7.362	7.183	7.682	7.959	7.217	7.257	7.882	7.342	9.124	7.477	7.576	7.214	7.444	7.613	7.231
ANKRD40	6.566	5.941	6.733	6.732	6.594	6.689	7.627	6.045	6.384	6.259	6.579	9.005	6.502	7.838	6.577	8.133	6.766	6.498	6.657	6.316	7.309	6.579	6.78	6.313	8.893	6.439	6.169	8.217	6.946	6.232	5.819	6.857	5.991	7.089	6.499	6.266	6.102	6.592	6.42	7.274	6.505	6.232	6.201	10.027	6.25	8.163	6.763	7.121	8.82
ANKRD41	6.66	6.1365	6.35	6.8625	6.716	6.3715	6.483	7.0295	6.21	6.3435	6.275	6.636	6.282	6.7665	6.452	6.391	6.314	6.307	6.363	6.412	6.2555	6.2595	6.3475	6.454	6.5455	6.1675	7.3445	6.525	6.4485	6.507	6.395	6.3765	6.2775	6.293	6.66	6.6715	7.364	6.4705	6.3495	6.5735	6.769	6.4815	7.239	6.4645	6.311	6.66	6.1305	6.2335	6.3285
ANKRD42	6.075	5.871	6.205	6.041	5.906	6.222	6.183	5.946	5.982	5.905	6.387	5.992	5.763	6.275	6.006	6.154	5.999	6.004	6.133	6.004	6.336	6.113	6.213	6.254	6.121	5.875	5.969	5.978	5.95	6.127	6.003	6.002	6.004	6.144	5.826	5.908	5.982	6.189	5.903	5.933	6.018	5.928	6.231	5.853	5.952	5.96	5.802	6.013	6.151
ANKRD43	9.222	7.179	6.926	6.08	7.19	6.428	8.413	7.015	7.579	6.482	6.909	7.405	7.745	7.982	7.334	7.614	6.011	6.453	6.672	6.336	6.668	5.997	6.379	7.098	7.223	6.525	6.5	7.365	9.2	7.664	6.039	6.696	6.166	8.043	6.331	7.958	6.361	6.149	6.957	9.238	6.161	6.272	5.921	7.754	6.207	8.513	7.499	7.534	8.762
ANKRD44	7.423	7.998	7.1795	7.657	7.446	7.8435	7.514	8.6945	7.742	7.9405	7.3395	7.3975	7.15	6.7845	7.456	7.4505	7.5	7.321	7.862	8.096	8.199	7.6915	8.602	8.5105	7.326	8.0155	8.589	7.7385	7.265	8.2845	7.884	8.9415	8.7905	6.8815	8.204	7.3935	8.9465	7.536	7.498	7.6925	9.134	7.4985	8.3095	8.174	9.071	6.9915	6.889	6.712	6.1775
ANKRD45	5.986	6.228	6.161	6.065	6.022	6.175	6.139	6.385	5.859	6.211	6.049	6.112	6.017	5.865	5.901	6.048	6.032	5.571	5.993	5.813	6.138	6.116	5.925	6.187	6.118	5.885	6.412	6.087	6.063	5.941	6.205	6.001	5.994	5.916	6.02	5.966	6.043	6.291	5.988	5.986	5.96	5.995	5.976	6.153	5.97	6.147	6.086	6.062	6.07
ANKRD46	7.841	7.203	9.181	8.28	8.026	8.473	8.775	8.403	8.464	8.258	8.247	8.57	8.66	9.077	8.125	8.904	8.336	8.432	8.382	7.931	8.505	8.403	8.122	7.636	8.089	8.339	8.131	8.074	8.834	8.421	8.46	8.206	9.196	8.685	8.406	8.203	7.97	9.041	7.984	8.162	8.264	8.709	6.337	7.963	7.756	7.828	8.937	9.282	8.82
ANKRD47	6.425	6.446	6.531	6.518	6.411	6.904	6.936	6.841	6.846	7.73	6.727	6.91	6.591	6.618	6.625	6.485	7.265	6.788	6.67	7.282	7.269	7.043	7.187	6.237	6.673	6.956	6.306	6.536	6.28	6.782	7.916	6.579	6.571	6.929	6.475	6.586	6.26	6.699	6.802	6.309	6.297	6.85	6.917	6.35	6.768	6.275	6.698	6.315	6.496
ANKRD49	7.855	7.636	7.713	7.723	7.779	7.829	7.798	8.272	8.204	7.529	8.176	8.139	7.78	7.677	7.814	8.04	8.034	7.894	7.824	7.99	7.655	7.916	8.221	7.778	8.074	8.054	8.698	8.356	8.357	8.319	7.816	8.278	8.497	8.122	8.249	7.889	7.817	7.881	8.003	8.208	8.337	7.624	6.108	7.862	8.426	7.732	7.958	7.817	8.588
ANKRD5	6.021	6.045	5.926	6.02466666666667	5.856	5.86	5.916	5.958	5.985	5.82666666666667	6.009	5.96966666666667	5.94533333333333	5.93766666666667	6.034	5.93533333333333	5.95033333333333	6.027	6.16766666666667	5.965	6.008	6.05066666666667	6.103	5.95333333333333	6.06	5.855	6.14633333333333	6.01033333333333	5.98266666666667	5.88666666666667	5.818	6.02133333333333	5.87066666666667	6.04066666666667	6.06933333333333	6.13666666666667	6.00633333333333	5.91333333333333	5.96666666666667	6.015	6.14233333333333	5.97466666666667	6.01166666666667	5.976	5.93533333333333	6.15633333333333	5.96166666666667	6.067	6.17366666666667
ANKRD50	7.672	8.235	7.977	8.241	7.832	8.432	8.249	8.391	8.185	8.041	7.887	7.73	7.328	7.76	8.122	8.075	9.329	8.395	7.522	8.126	8.399	8.739	8.056	7.536	7.45	8.307	7.368	7.926	8.013	8.004	8.495	8.209	8.126	8.28	7.715	7.967	6.828	8.237	8.504	7.771	7.1	7.862	8.432	7.596	7.979	7.622	8.491	7.862	8.151
ANKRD53	6.055	6.078	6.133	5.987	6.17	6.215	6.437	5.956	6.045	6.223	6.242	6.104	6.222	6.156	6.051	6.002	6.259	6.277	6.136	6.173	6.295	6.197	6.178	6.385	6.435	6.062	6.125	6.136	6.054	6.257	6.023	6.201	5.93	6.09	5.946	6.209	6.123	6.307	6.1	6.07	6.178	6.264	6.137	6.189	5.982	6.545	6.107	6.105	6.248
ANKRD54	8.519	8.579	8.319	8.23	8.638	8.005	7.985	8.225	8.433	8.565	8.178	8.201	8.222	7.893	8.176	8.046	8.678	8.391	8.41	8.172	8.187	8.915	8.219	8.862	7.941	7.879	7.993	7.951	8.006	8.029	8.495	8.259	8.136	7.723	7.999	8.144	8.228	8.401	8.179	8.302	8.233	7.696	6.14	8.382	8.237	8.429	7.799	8.45	7.594
ANKRD55	5.933	6.084	5.782	6.018	6.166	6.122	5.826	6.309	5.977	5.792	6.949	6.246	6.025	5.869	6.219	6.01	6.094	6.153	5.946	6.284	6.017	6.237	6.058	6.077	6.114	5.963	6.071	5.893	5.958	6.048	6.309	5.786	6.131	6.212	6.417	5.997	6.108	6.011	5.935	5.95	6.055	6.256	6.109	5.86	5.904	6.092	6.121	5.877	6.356
ANKRD56	6.031	5.803	5.878	5.991	5.925	6.015	5.902	5.818	6.11	5.985	5.913	6.261	6.148	5.993	5.902	5.749	6.09	6.06	5.814	5.975	5.797	6.033	6.016	6.151	5.909	6.201	5.784	6.151	5.82	6.019	6.024	6.082	6.073	6.099	6.081	5.751	5.961	5.757	5.787	6.138	5.903	6.005	6.19	5.882	5.902	5.981	6.098	5.992	6.464
ANKRD57	10.327	9.749	9.866	9.673	10.132	9.916	8.963	9.384	9.242	9.265	9.536	9.344	10.421	9.954	9.743	9.837	10.592	9.99	10.209	9.336	10.214	10.202	9.259	9.893	10.196	9.253	8.509	10.157	10.122	9.659	9.387	9.484	9.847	9.651	9.303	10.993	9.025	9.942	10.082	10.086	9.297	9.469	9.289	10.125	9.175	10.36	10.596	9.535	8.838
ANKRD58	5.975	5.816	6.15	5.803	5.912	6.231	6.021	6.064	6.123	5.852	6.01	6.053	6.04	6.06	6.045	6.017	5.92	6.04	6	6.124	6.009	6.429	5.96	6.132	6.001	6.04	6.212	5.921	6.063	5.941	6.198	5.981	5.851	6.049	6.11	5.885	5.792	5.959	6.122	6.078	6.087	6.123	6.038	6.129	5.991	5.939	6.001	5.793	6.144
ANKRD6	6.579	7.469	7.1785	7.094	6.5805	7.2755	6.7225	7.728	6.9455	6.9005	6.8125	7.0305	6.6915	7.0195	6.9025	6.774	7.2315	7.136	6.809	7.371	6.958	7.1295	7.4235	6.902	6.8875	7.2685	6.952	6.9	6.527	6.886	7.367	7.16	7.1	6.849	7.4115	6.9095	6.8315	7.422	7.0705	6.5895	7.155	7.2075	7.673	6.66	6.4195	6.209	7.3185	6.085	6.8595
ANKRD7	6.062	7.042	6.194	6.0525	6.08	6.0925	6.2155	5.95	6.155	6.086	5.9925	6.262	6.1815	6.216	6.094	5.859	6.088	6.1365	5.9885	6.2395	6.0705	6.2915	6.094	6.1005	6.015	6.2825	6.165	6.088	6.094	6.125	6.3075	6.159	6.287	6.3225	6.203	5.9815	6.313	6.175	6.2425	6.1785	6.248	6.192	7.026	6.1095	5.9445	5.9565	5.9465	6.2315	6.064
ANKRD9	9.408	7.848	8.6215	8.2215	9.37	7.76	8.683	7.827	8.6425	7.959	7.457	7.967	7.7245	7.7785	8.098	7.932	7.9005	7.8465	8.7005	7.3875	7.913	7.698	7.644	8.8045	7.8695	8.0955	7.26	8.1285	8.706	8.573	7.351	8.266	7.621	8.215	7.396	8.1645	7.5825	8.3585	8.5885	9.113	7.6565	8.127	8.2965	7.856	7.636	9.212	8.118	8.488	8.3595
ANKS1A	8.575	8.817	10.167	9.67	9.092	10.075	8.919	8.111	8.887	9.169	8.628	8.882	9.148	8.65	8.69	8.553	10.253	9.794	8.586	8.899	8.647	10.426	8.945	8.306	8.724	9.086	8.012	8.833	8.484	8.864	10.047	8.434	9.063	8.551	9.45	9.073	8.411	10.602	8.943	8.547	8.433	9.523	8.203	8.164	7.93	9.031	10.201	9.372	8.68
ANKS1B	6.02	5.978	6.51133333333333	6.08166666666667	6.23733333333333	6.29933333333333	6.08866666666667	6.05933333333333	6.09066666666667	6.403	6.19766666666667	6.23733333333333	6.11033333333333	6.206	6.21266666666667	6.148	6.887	6.261	6.177	6.33033333333333	6.10933333333333	6.66	6.04833333333333	6.02233333333333	6.01466666666667	6.22866666666667	6.25933333333333	6.228	6.15666666666667	6.135	6.30333333333333	6.10433333333333	6.21233333333333	6.14233333333333	6.34866666666667	6.28166666666667	6.17233333333333	6.85333333333333	6.19466666666667	6.09266666666667	6.06133333333333	6.17133333333333	5.919	5.98033333333333	6.12833333333333	6.012	6.57066666666667	6.061	6.02366666666667
ANKS3	6.628	6.168	6.763	7.502	7.028	7.158	7.104	6.146	6.754	7.827	6.767	6.826	6.923	6.771	6.511	6.669	6.954	6.924	6.556	6.583	6.999	6.884	6.554	7.007	6.504	7.339	6.732	6.736	6.606	7.276	7.208	6.329	6.57	6.595	6.637	6.453	6.775	7.16	7.096	6.497	6.09	6.585	6.919	6.85	6.56	6.023	6.552	6.378	6.165
ANKS4B	9.075	6.185	6.148	6.262	7.728	6.955	5.915	5.982	6.32	6.505	6.911	7.083	8.018	7.092	7.074	7.514	6.045	6.892	8.335	6.044	7.498	5.737	6.055	7.762	7.69	6.653	6.092	7.207	8.452	6.807	5.932	6.689	6.149	7.111	5.789	8.136	6.571	6.271	8.329	8.803	6.139	6.055	6.084	7.997	6.643	8.91	6.697	7.672	6.543
ANKS6	6.214	6.129	5.971	6.045	5.902	6.062	6.253	6.041	6.065	5.919	6.151	5.774	6.154	5.957	5.903	5.938	6.082	6.278	6.212	6.089	5.987	6.04	6.172	6.141	6.065	6.05	6.13	6.301	5.993	6.117	6.177	6.022	6.185	5.791	6.029	6.289	6.051	6.229	6.021	6.023	6.144	6.263	6.125	6.26	6.279	6.147	6.298	5.993	5.905
ANKZF1	6.553	6.74266666666667	6.43966666666667	6.53066666666667	6.65166666666667	6.681	6.72966666666667	6.866	6.848	6.76866666666667	6.551	6.858	6.65333333333333	6.576	6.58033333333333	6.64833333333333	6.53533333333333	6.47033333333333	6.58433333333333	6.73466666666667	6.637	6.616	6.738	6.98233333333333	6.56533333333333	6.49466666666667	6.66	7.08	6.53666666666667	6.968	6.59033333333333	7.19466666666667	6.99133333333333	6.82866666666667	6.59533333333333	6.245	6.71333333333333	6.48933333333333	6.80566666666667	6.62033333333333	7.00366666666667	6.559	6.10066666666667	6.62533333333333	6.739	6.61133333333333	6.619	6.88266666666667	6.82033333333333
ANLN	6.627	6.327	6.566	7.336	7.175	6.786	6.542	6.184	7.11	6.385	7.67	6.719	9.12	7.052	7.31	7.162	7.207	6.702	7.439	6.891	7.357	6.825	6.09	6.936	7.676	6.844	7.545	7.929	7.942	6.192	6.104	6.183	6.332	8.082	7.124	7.62	7.318	6.99	6.896	6.974	7.285	5.957	6.011	7.565	6.981	7.28	7.192	8.669	7.165
ANP32A	7.343	6.835	6.901	6.832	7.119	6.832	7.121	6.092	6.69	6.594	6.717	6.568	7.076	6.631	6.953	6.998	6.828	6.582	7.667	7.746	7.238	7.648	7.509	7.599	7.287	7.213	7.406	7.396	7.62	7.34	7.544	6.452	6.289	7.197	7.601	7.293	7.939	7.673	7.352	7.115	7.59	7.202	6.136	7.851	7.411	7.675	7.466	7.831	7.947
ANP32B	12.098	13.197	12.512	12.79	12.121	12.649	12.539	12.723	12.631	12.814	12.964	12.81	13.134	13.138	12.652	12.806	12.751	12.818	12.964	12.754	12.631	12.79	12.79	12.928	12.656	12.634	13.294	12.215	12.067	12.751	12.821	12.663	12.496	13.148	13.371	12.638	13.039	12.659	12.877	12.13	12.766	12.354	12.834	12.101	12.36	12.62	13.192	13.525	12.727
ANP32C	6.4955	6.62	6.382	6.2625	6.1995	6.228	6.4465	6.356	6.28	6.238	6.2185	6.192	6.5835	6.509	6.471	6.3275	6.2985	6.133	6.365	6.4455	6.54	6.7045	6.516	6.2685	6.5115	6.524	6.979	6.2845	6.448	6.5605	6.332	6.7015	6.962	6.5385	6.778	6.525	6.581	6.588	6.2755	6.1405	6.2765	6.0635	6.158	6.362	6.2065	6.37	6.439	6.382	6.5855
ANP32D	5.95	6.027	5.832	5.95	5.852	5.915	5.755	5.627	6.218	5.789	6.098	5.887	6.02	5.935	5.651	6.032	5.834	5.947	6.149	6.078	6.009	6.019	5.826	5.949	5.968	5.745	6.078	6.139	6.029	6.062	5.845	5.897	6.01	5.891	5.657	5.906	5.779	5.904	6.061	5.932	6.024	5.88	5.914	5.86	5.764	5.884	5.946	5.985	6.199
ANP32E	6.041	6.002	6.125	6.185	6.006	6.156	5.945	5.944	5.776	5.996	5.791	5.735	5.696	5.631	5.981	5.857	5.475	6.127	5.94	6.147	6.062	5.785	6.038	5.906	5.734	6.204	6.069	6.258	5.917	5.8	6.018	5.957	6.051	5.926	6.035	5.954	6.102	6.218	5.854	5.911	5.989	6.15	5.913	6.269	6.22	6.368	5.976	6.419	5.825
ANPEP	14.266	9.288	6.827	8.104	13.659	10.875	8.635	9.377	7.215	10.771	10.139	8.094	7.479	6.712	9.038	10.873	7.574	9.89	8.179	10.347	9.332	7.349	9.62	13.461	6.85	7.124	6.472	7.536	13.178	7.042	7.408	7.138	6.816	7.237	6.839	12.101	9.44	7.183	13.355	14.235	8.374	8.193	10.856	8.387	6.862	13.731	10.474	13.365	6.837
ANRIL	6.236	6.255	5.945	6.155	6.141	6.008	5.968	5.954	6.133	6.039	6.127	6.21	6.101	6.149	6.09	6.029	6.066	6.097	5.96	6.124	6.182	6.075	6.057	6.846	6.153	6.059	6.49	6.194	6.238	6.171	5.998	6.081	6.232	6.037	6.09	6.064	6.066	5.837	5.996	6.02	6.149	6.091	6.199	6.082	5.596	6.018	5.896	6.131	6.057
ANTXR1	7.2085	7.90975	7.8035	7.81125	7.15875	7.9965	7.2165	7.69825	7.63375	8.20975	7.97975	7.5295	7.50875	7.5175	7.5145	7.5955	7.986	8.26425	7.528	8.419	8.1725	8.23425	8.04575	7.27925	7.649	8.43	7.407	7.53725	7.4885	7.33925	8.191	7.4165	8.072	7.105	7.731	7.581	7.4795	8.05475	8.335	7.22075	7.708	8.65825	7.73775	7.2525	7.735	6.86025	7.958	7.15225	7.0455
ANTXR2	10.157	6.992	11.81	10.518	9.505	10.758	8.418	9.259	9.524	10.448	9.309	9.8	9.754	9.25	9.555	9.355	11.033	11.08	9.103	9.425	9.502	11.406	10.122	9.248	9.098	9.595	8.903	8.336	9.792	8.625	9.652	8.756	10.225	9.063	10.976	10.518	8.674	11.421	9.777	9.954	9.617	9.54	9.082	8.448	9.504	9.616	11.564	9.494	8.594
ANTXRL	5.701	5.987	5.927	5.922	5.824	6.165	5.687	6	6.12	5.946	5.962	5.978	6.029	5.821	5.849	5.928	6.105	5.744	5.619	5.883	5.804	5.793	5.772	5.971	6.095	5.822	5.856	5.971	5.886	5.767	5.983	5.892	5.959	5.911	6.008	5.888	6.055	6.143	5.917	5.86	5.962	5.661	5.826	5.905	6.093	6.316	5.754	5.995	6.032
ANUBL1	6.341	6.102	5.981	6.473	6.274	6.328	6.534	5.973	6.056	5.902	6.5	6.35	6.167	6.094	5.997	5.971	6.38	5.943	6.186	6.199	6.661	6.76	6.285	6.24	6.138	6.289	6.205	6.399	6.373	6.159	6.143	5.963	6.667	6.197	6.598	6.185	6.543	6.334	6.118	6.314	6.115	5.896	6.143	6.173	7.076	6.079	6.726	6.323	6.1
ANXA1	10.7	11.457	10.82	11.096	10.844	11.537	9.48	10.045	10.354	12.582	11.325	10.959	11.148	11.3	11.836	11.38	11.66	12.003	11.351	12.028	11.664	10.707	10.968	10.521	11.753	11.033	10.198	10.399	11.226	10.209	11.909	10.117	10.333	10.012	10.495	11.613	9.669	10.886	10.754	10.423	9.739	11.984	11.775	11.317	10.596	11.218	11.864	10.19	10.758
ANXA10	14.015	9.284	11.348	12.008	13.7	11.072	13.22	12.138	13.414	9.931	11.007	12.723	9.124	13.397	13.912	13.879	8.247	11.238	13.408	10.253	12.198	6.69	10.87	12.443	13.975	8.34	11.191	11.95	14.49	13.513	6.496	13.007	11.314	14.015	10.364	14.439	10.57	8.215	7.623	13.688	11.615	6.622	12.532	12.589	11.063	14.14	6.152	11.392	14.303
ANXA11	9.35766666666667	8.12866666666667	8.71266666666667	8.65	9.24033333333333	8.58566666666667	8.691	8.98533333333333	8.614	9.174	7.96266666666667	8.661	7.784	8.44933333333333	8.81333333333333	8.718	8.08433333333333	8.55933333333333	9.13266666666667	8.20166666666667	9.09933333333333	8.212	8.67066666666667	9.64666666666667	8.866	8.59266666666667	8.357	9.01366666666667	8.32866666666667	9.10233333333333	8.52733333333333	9.11966666666667	8.401	8.357	8.51566666666667	9.12866666666667	8.079	8.09066666666667	8.65566666666667	8.851	8.04133333333333	8.43866666666667	8.07466666666667	8.95633333333333	8.346	8.49266666666667	8.075	8.078	8.068
ANXA13	9.61666666666667	7.52266666666667	6.385	6.19633333333333	8.902	6.59266666666667	6.26766666666667	5.96066666666667	5.98533333333333	6.20766666666667	6.405	6.225	8.246	6.094	6.27	7.62666666666667	6.461	8.15666666666667	6.46633333333333	7.07666666666667	7.039	6.68833333333333	6.871	6.96433333333333	6.00266666666667	6.336	5.98866666666667	6.047	8.201	5.99433333333333	5.98033333333333	6.072	6.86666666666667	6.08	6.14666666666667	8.82466666666667	7.03633333333333	7.64733333333333	6.633	9.00633333333333	5.979	6.00133333333333	8.08733333333333	6.62866666666667	6.13266666666667	8.752	6.541	9.31366666666667	5.92366666666667
ANXA2	11.611	10.3916666666667	8.716	9.73333333333333	11.0323333333333	9.602	9.27933333333333	9.004	9.66266666666667	10.0843333333333	9.897	9.50966666666667	10.9863333333333	9.90066666666667	10.6486666666667	10.111	9.543	10.1596666666667	10.2103333333333	10.362	10.293	9.44566666666667	9.66933333333333	10.096	10.8133333333333	10.2406666666667	8.86466666666667	10.2	10.6823333333333	9.22133333333333	9.77766666666667	9.57166666666667	8.883	9.75466666666667	8.95233333333333	11.2083333333333	9.84866666666667	8.88866666666667	9.791	10.902	8.54833333333333	10.0303333333333	10.5683333333333	10.6266666666667	9.776	11.4083333333333	9.628	11.333	9.99233333333333
ANXA2P1	12.466	11.0685	9.7055	10.65	11.8995	10.698	10.278	10.1505	10.2885	11.309	10.575	10.358	11.392	10.503	11.167	10.899	10.33	11.202	12.256	11.9905	12.428	11.359	11.694	12.0685	12.665	12.1265	10.907	12.1695	12.8495	11.085	11.7195	11.498	10.735	10.8615	10.577	12.689	11.523	10.2155	11.037	12.217	10.0035	10.906	11.84	11.792	11.1025	13.247	11.3795	12.8825	11.3345
ANXA2P3	8.465	7.594	6.439	6.754	7.821	6.821	6.596	6.207	6.412	7.17	6.659	6.71	7.355	6.662	7.154	6.933	6.618	7.153	7.437	7.199	7.765	7.027	6.699	7.358	7.603	7.375	6.218	7.514	7.972	6.726	7.541	6.959	6.08	6.632	6.18	7.801	7.141	6.582	7.022	8.172	6.103	7.294	8.603	7.843	7.396	9.08	6.896	8.01	6.755
ANXA3	8.94	5.957	8.416	7.594	8.096	7.488	8.652	6.873	7.484	6.406	7.537	7.427	7.228	7.736	8.246	8.255	6.982	7.903	7.849	7.251	7.56	5.772	6.351	6.993	8.775	7.075	6.241	7.543	8.692	8.483	6.975	8.215	7.624	7.907	7.069	8.245	7.131	8.541	7.72	8.739	6.925	6.271	6.221	8.089	6.945	9.03	7.87	8.061	9.904
ANXA4	9.186	8.784	7.028	8.047	9.306	7.852	8.124	7.333	7.782	7.225	7.732	7.876	7.988	8.989	8.367	8.679	6.919	8.252	8.868	8.644	8.879	7.102	8.158	8.263	9.334	8.169	7.753	10.229	10.659	8.881	7.799	8.795	9.005	9.321	7.54	9.928	7.831	8.081	7.819	9.648	7.332	7.408	7.202	9.136	8.692	10.292	8.921	10.632	10.424
ANXA5	10.202	11.68	10.693	11.159	10.443	11.421	10.703	10.14	10.341	11.201	10.522	11.064	10.176	10.737	11.163	10.827	11.163	11.682	10.033	11.145	10.869	11.495	10.716	9.887	10.523	11.235	9.544	11.269	9.757	9.388	11.466	9.98	10.144	10.55	10.499	10.619	9.964	11.121	10.805	9.753	10.146	11.603	11.922	10.153	10.186	10.008	11.056	9.596	10.657
ANXA6	6.5595	6.8555	7.6915	7.36	6.8695	7.6105	6.676	6.7045	6.903	7.334	7.3165	7.143	6.831	6.861	6.999	6.868	7.907	7.569	6.9285	7.54	6.956	7.883	7.4055	7.15	7.1355	7.402	7.298	6.648	6.514	6.5195	7.2255	7.025	6.918	6.612	7.514	6.8885	7.3435	7.806	7.0865	6.361	7.2005	7.2575	6.7615	6.5325	6.9725	6.435	7.6225	6.1515	6.3685
ANXA7	7.57	8.0415	8.071	8.236	7.989	8.119	7.924	7.7035	7.8825	7.7855	8.199	7.9155	7.9255	8.345	8.079	8.024	8.189	8.246	7.708	8.1045	7.7715	8.08	8.0425	7.558	7.9765	8.2115	8.118	8.244	7.965	7.811	8.144	7.7705	7.9915	8.312	8.369	8.024	7.7455	8.214	8.0985	7.649	7.848	8.4155	8.155	7.849	7.8475	8.0995	8.604	8.409	8.2765
ANXA8	6.193	6.0195	6.036	6.0245	6.2	6.047	5.919	6.145	6.076	6.152	6.4375	5.934	6.147	6.0935	6.1965	6.3425	6.031	6.2315	6.155	6.332	6.529	6.497	6.146	6.127	6.187	6.8365	6.1275	6.447	6.137	6.038	6.0775	6.002	5.9855	6.175	6.071	6.1355	6.2485	6.1615	6.1855	6.2865	6.2015	6.248	6.2	6.331	5.9875	5.949	6.2335	6.2	6.0615
ANXA8L2	6.092	6.619	6.128	6.332	6.222	6.162	6.344	6.466	6.105	6.117	6.843	6.219	6.256	6.204	6.165	6.456	6.231	6.278	6.095	6.413	6.165	6.037	5.864	6.109	6.07	6.267	6.113	6.518	5.934	6.451	6.166	6.08	6.45	6.236	6.078	6.206	6.617	6.271	6.339	6.238	6.186	6.604	6.36	6.535	6.204	6.314	6.029	6.252	6.245
ANXA9	5.969	6.159	6.219	5.838	5.933	5.928	6.031	6.031	5.968	5.948	6.408	5.986	6.42	6.272	6.2	6.17	6.187	6.48	6.156	6.059	6.34	6.508	6.546	6.113	5.952	6.331	6.231	6.339	6.363	5.902	6.556	5.918	5.953	6.189	5.91	5.94	6.058	5.99	5.97	6.128	6.111	6.032	5.992	6.031	5.924	6.091	6.433	5.951	6.163
AOAH	6.661	6.592	6.502	6.264	6.408	7.028	6.212	6.534	6.834	6.415	8.489	6.914	6.772	6.671	6.577	6.593	6.736	6.832	7.512	6.747	6.828	6.265	7.779	6.683	7.156	6.944	6.557	7.153	6.43	6.702	7.25	7.519	6.934	6.427	6.772	6.293	7.139	6.888	6.865	6.604	7.11	8.004	6.095	6.572	7.075	5.92	6.771	6.134	6.438
AOC2	6.07266666666667	6.15566666666667	6.21366666666667	6.15166666666667	6.13433333333333	6.15133333333333	5.992	6.286	6.28433333333333	6.13066666666667	5.989	6.12433333333333	6.09133333333333	6.19833333333333	6.12866666666667	5.956	6.046	6.16533333333333	6.22266666666667	5.99033333333333	6.10033333333333	6.10966666666667	6.224	6.25933333333333	6.10633333333333	6.26666666666667	6.37566666666667	6.22466666666667	6.09466666666667	6.29733333333333	6.348	6.446	6.21566666666667	6.17066666666667	6.19166666666667	6.10466666666667	6.23533333333333	5.94933333333333	6.09166666666667	6.019	6.10766666666667	6.18866666666667	6.686	6.128	6.215	6.19166666666667	6.23933333333333	6.03266666666667	6.16766666666667
AOC3	6.758	6.305	8.201	8.956	7.412	8.35	6.701	6.648	6.773	7.935	6.389	7.379	6.773	6.52	6.712	6.597	7.799	7.649	6.446	8.261	7.246	8.316	7.483	6.083	6.738	7.312	6.619	6.592	6.409	6.729	8.377	6.98	8.116	6.189	7.493	7.301	6.356	9.291	7.442	6.907	7.145	7.096	6.018	6.022	5.909	6.733	8.286	6.461	6.1
AOF1	6.328	5.84	6.167	6.163	6.352	6.211	5.992	5.833	6.095	5.892	6.112	5.869	6.455	6.123	6.236	5.823	6.014	6.107	6.209	6.068	6.155	5.934	6.172	6.189	6.203	6.034	6.187	5.827	6.453	6.054	6.054	6.012	5.834	6.027	5.925	6.336	6.067	6.389	6.21	6.34	6.222	6.001	6.431	6.317	6.326	6.724	6.235	6.799	6.556
AOF2	9.218	9.395	9.527	9.414	9.761	9.395	9.293	9.697	9.479	9.53	9.691	9.582	10.23	9.458	9.399	9.343	9.309	9.287	9.678	9.168	9.793	9.558	9.402	9.714	9.481	9.437	9.557	9.803	9.475	9.393	9.274	9.421	9.51	9.174	9.392	9.375	9.743	9.174	9.465	9.429	9.631	9.066	8.93	9.935	9.332	9.179	9.095	9.862	8.639
AOX1	5.907	8.472	6.531	7.272	6.41	7.306	6.35	5.724	6.009	7.36	6.307	6.905	6.379	6.732	6.734	6.658	7.067	7.031	5.891	6.25	6.684	6.741	6.563	5.989	5.991	6.883	6.167	6.042	5.86	5.874	8.2	5.806	6.217	6.291	6.076	6.635	6.09	6.872	6.347	6.424	5.839	10.177	6.043	5.853	5.837	5.94	7.474	6.05	6.69
AOX2	6.33	6.315	6.096	6.012	6.168	5.99	6.22	6.032	6.091	5.94	6.03	5.776	6.081	6.344	6.13	6.181	6.014	6.057	6.102	5.909	6.486	6.055	5.995	6.006	6.034	6.02	6.315	6.023	5.884	6.36	6.161	5.959	6.092	6.208	6.042	5.997	6.328	6.062	6.222	6.003	6.216	6.268	6.039	6.147	6.05	6.315	5.978	5.963	6.016
AP1B1	8.6045	8.722	7.699	7.784	8.6805	7.8295	8.1435	7.5395	8.417	8.042	8.033	7.514	8.0125	7.6515	8.002	7.895	7.659	7.697	8.3275	7.7685	7.7795	7.69	8.004	8.393	8.141	7.637	8.091	7.6945	7.8365	7.7505	7.706	7.595	7.4595	8.0655	7.7855	8.268	8.497	7.6805	7.767	8.261	7.578	8.725	6.913	7.8285	7.5135	8.6445	7.626	7.8715	7.784
AP1G1	8.183	7.4865	7.417	7.6125	7.914	7.6025	7.967	7.4055	8.128	7.631	7.318	7.8365	8.043	7.9995	8.2015	7.9485	7.7705	7.6135	7.664	8.1805	7.8715	7.756	7.303	7.7435	8.035	7.4035	7.892	7.523	7.902	7.933	7.963	7.7465	6.984	8.808	8.451	8.83	7.675	7.31	7.5625	8.107	7.3725	7.99	6.0485	8.093	7.739	8.3525	7.443	8.4835	8.6955
AP1G2	7.0595	6.5375	6.5945	6.8535	7.1015	6.7735	7.1985	6.8815	7.239	6.7305	7.0745	7.2195	7.192	7.091	7.1935	7.176	6.4555	6.7595	6.9135	6.808	6.764	6.2775	6.8075	7.218	7.238	6.8035	7.141	7.2955	6.8995	7.481	6.5835	7.4715	6.7525	7.4645	6.8395	6.7495	7.385	6.1965	6.8595	6.995	7.06	6.551	5.8925	7.061	6.902	7.4875	6.7645	7.442	7.5395
AP1GBP1	6.3915	6.017	6.3815	6.421	6.2925	6.268	6.46	6.06	6.6375	6.232	6.4385	6.1325	6.4265	6.328	6.244	6.4055	6.4795	6.342	6.496	6.3755	6.44	6.154	6.5465	6.7965	6.7725	6.418	6.6685	6.065	6.31	6.414	6.329	6.245	6.1105	6.7	6.69	6.5355	6.4975	6.218	6.333	6.4265	6.46	6.309	6.0275	6.258	6.2335	6.5625	6.4705	6.384	6.816
AP1M1	9.397	9.073	9.347	9.712	9.805	9.42	9.116	9.243	9.126	10.014	9.361	9.034	8.66	8.919	8.63	8.624	9.748	9.442	9.565	9.477	9.099	10.003	9.555	9.608	9.44	9.965	9.602	9.073	8.886	8.943	9.38	8.952	9.282	8.151	9.643	9.055	9.865	9.633	9.386	9.037	9.448	9.881	9.901	8.918	8.98	8.933	9.443	8.381	8.345
AP1M2	7.469	6.115	6.311	6.75	7.502	6.53	7.062	6.823	7.064	6.313	6.444	6.57	6.805	6.911	7.076	6.975	5.899	6.671	7.252	6.482	6.299	6.009	6.104	6.34	7.012	6.633	5.941	6.434	7.46	7.813	6.132	6.709	6.554	7.58	6.529	7.113	7.011	6.338	7.256	7.855	6.172	5.96	5.853	7.471	6.177	7.73	6.553	7.539	7.285
AP1S1	9.125	6.28033333333333	7.08	7.25066666666667	7.718	7.25866666666667	8.039	6.95	7.23266666666667	6.94266666666667	8.08233333333333	7.57433333333333	8.34433333333333	7.89033333333333	7.91833333333333	7.86466666666667	7.07533333333333	7.141	7.782	6.84666666666667	7.731	7.14966666666667	7.309	7.659	8.07866666666667	7.86866666666667	7.24066666666667	6.932	8.80133333333333	7.54166666666667	6.43066666666667	7.37833333333333	7.35433333333333	7.902	7.13933333333333	8.63566666666667	6.935	7.33	7.742	8.73	6.57466666666667	7.01466666666667	7.38233333333333	7.84533333333333	8.337	8.96333333333333	7.78833333333333	8.76633333333333	8.18966666666667
AP1S2	7.388	9.742	11.4255	9.852	8.2485	10.5335	7.936	8.8945	8.3005	10.1215	9.9275	9.096	9.287	9.013	8.774	8.8125	10.8625	10.4175	8.958	9.545	9.5055	10.2835	9.9085	8.487	8.64	9.3625	9.1875	8.497	8.358	7.812	10.0475	8.719	10.386	8.196	10.5335	9.0155	8.6065	11.6115	9.1965	7.9365	9.6035	11.0265	9.092	7.3625	9.0705	7.3155	11.2955	7.5135	8.495
AP1S3	6.251	6.194	6.053	6.14	6.156	5.967	5.926	6.388	6.033	5.937	5.888	6.062	6.387	6.12	6.14	5.843	5.95	6.103	6.495	5.817	6.109	5.933	5.974	6.103	6.557	6.124	6.673	6.516	6.552	6.276	5.969	5.894	5.964	5.978	5.983	6.155	6.243	5.708	6.027	6.185	6.1	6.02	6.063	6.227	5.946	6.726	5.964	6.633	6.215
AP2A1	6.97966666666667	6.32866666666667	6.759	6.34233333333333	6.97	6.85533333333333	6.68	6.17366666666667	6.578	6.91633333333333	6.671	6.64433333333333	6.73	6.607	6.64333333333333	6.54633333333333	6.85733333333333	6.759	6.72266666666667	6.65533333333333	6.61233333333333	6.928	6.19266666666667	6.77033333333333	6.53033333333333	6.88866666666667	6.12266666666667	6.438	6.774	6.691	6.533	6.362	6.682	6.726	6.42666666666667	6.48033333333333	6.49366666666667	6.81266666666667	6.909	6.994	6.119	6.65	6.11966666666667	6.515	6.59933333333333	7.19933333333333	6.788	6.94766666666667	6.77266666666667
AP2A2	7.598	5.889	7.594	7.295	7.571	7.713	7.248	6.723	7.388	8.604	7.08	7.539	7.063	6.996	7.009	7.155	7.93	7.52	7.354	7.511	7.016	7.636	6.996	7.326	6.924	7.416	6.824	7.338	7.338	7.38	8.512	7.205	6.483	7.068	7.01	6.987	6.941	7.78	7.605	7.519	7.082	7.642	8.386	6.917	6.181	7.457	7.605	7.087	7.145
AP2B1	7.535	6.073	6.9545	7.679	7.1395	7.0215	7.2965	6.4685	7.0525	7.1135	7.1165	7.3015	7.0945	7.4155	7.3425	7.1165	7.144	7.078	7.579	7.062	7.525	7.312	6.8785	7.289	7.9485	7.318	6.574	7.068	7.551	7.187	7.144	6.872	6.7005	7.489	7.007	7.7255	6.776	6.9475	7.2785	7.49	6.8485	7.2955	5.985	7.6455	7.1855	7.509	7.009	7.487	7.0695
AP2M1	9.697	9.448	9.8745	9.9955	9.82	10.0665	9.7075	9.314	9.5325	10.111	9.399	9.8035	9.6995	9.617	9.9925	9.7325	10.1685	9.999	9.729	9.764	9.69	10.146	9.535	9.365	9.278	9.6	9.1605	9.7295	9.0175	9.2235	9.8115	9.419	9.151	9.7625	9.357	9.4715	9.4215	10.1845	9.6775	9.3185	9.303	9.5385	10.0115	9.356	9.169	9.87	10.027	9.833	9.5145
AP2S1	11.8395	11.4255	11.729	11.6235	11.7345	11.857	11.761	11.431	11.837	12.0155	12.1725	11.9185	12.92	11.841	12.017	11.8115	11.673	11.6655	12.118	11.6595	11.9635	11.8305	11.449	11.757	11.7925	11.9635	11.4145	11.9955	11.431	11.679	11.4035	11.6305	11.093	12.146	11.345	11.281	11.5995	11.8295	12.0015	11.448	11.095	12.177	11.717	11.282	11.5825	11.696	11.4845	12.1405	11.767
AP3B1	10.278	9.794	9.778	9.716	10.596	9.996	10.114	9.622	10.146	9.704	10.002	10.323	10.045	10.189	10.345	10.326	10.187	9.905	10.017	10.064	9.964	9.987	9.798	9.838	10.309	9.986	9.969	10.122	10.365	10.073	9.394	9.889	9.305	10.773	9.912	10.602	9.686	9.828	10.274	10.295	9.97	9.894	9.199	9.949	10.06	10.485	9.846	10.597	10.744
AP3B2	6.356	5.946	6.411	5.835	6.175	6.275	5.897	5.737	5.839	6.076	6.169	6.067	5.906	6.195	6.073	6.069	5.967	5.831	6.277	5.82	6.11	6.151	5.845	6.076	5.933	6.334	6.128	6.012	5.945	5.891	5.844	5.959	5.82	6.059	6.295	6.021	6.167	5.964	5.873	6.132	5.943	5.747	5.929	6.151	5.913	5.823	5.989	5.938	5.904
AP3D1	7.93766666666667	7.52966666666667	7.474	7.92033333333333	8.01733333333333	7.47933333333333	7.468	7.15166666666667	7.69066666666667	7.643	7.62533333333333	7.63866666666667	7.51466666666667	7.784	7.538	7.26233333333333	8.015	7.522	7.81533333333333	7.45	7.62466666666667	7.82233333333333	7.41666666666667	7.83766666666667	8.12166666666667	7.71466666666667	7.43866666666667	7.82633333333333	7.552	7.45	7.60266666666667	7.35133333333333	6.99466666666667	7.147	7.243	7.714	7.711	7.746	7.61066666666667	7.767	7.53833333333333	7.46066666666667	6.34633333333333	7.42866666666667	7.43866666666667	7.99633333333333	7.874	7.98266666666667	7.33466666666667
AP3M1	7.55333333333333	7.60066666666667	7.77533333333333	7.30966666666667	7.05266666666667	7.58466666666667	7.75666666666667	7.36066666666667	7.51266666666667	7.37866666666667	7.64033333333333	7.70566666666667	7.54566666666667	7.72533333333333	7.70633333333333	7.76966666666667	7.68033333333333	7.52266666666667	7.42	7.38633333333333	7.51533333333333	7.46933333333333	7.32266666666667	7.12633333333333	7.608	7.52	7.68933333333333	7.47133333333333	7.79233333333333	7.60066666666667	7.31466666666667	7.585	7.5	7.90966666666667	7.73266666666667	8.006	7.327	7.957	7.25166666666667	7.53966666666667	7.392	7.41066666666667	6.166	7.55733333333333	7.821	7.89666666666667	7.841	8.065	8.12466666666667
AP3M2	7.627	7.812	7.964	8.223	7.446	8.439	7.98	8.064	8.354	8.528	8.486	8.22	9.111	7.769	7.913	7.991	8.135	8.68	8.336	8.452	8.022	8.184	8.692	7.547	7.713	8.779	7.814	7.456	8.135	7.85	8.244	8.039	8.491	7.838	8.265	7.752	8.181	8.071	8.629	8.104	8.469	8.209	6.409	8.321	8.312	7.42	7.998	8.467	7.195
AP3S1	8.741	8.669	7.952	8.187	8.128	8.486	8.014	6.911	7.539	7.964	8.312	7.856	7.961	8.218	8.248	8.375	8.566	8.314	7.474	9.074	7.661	8.673	7.962	7.517	7.983	8.159	8.368	7.689	8.901	7.388	8.497	7.486	8.062	8.425	8.183	8.891	7.981	8.878	8.425	9.204	8.065	8.306	9.196	8.483	8.311	9.044	8.606	8.832	9.007
AP3S2	7.455	7.69	7.427	6.845	7.169	7.2	7.537	7.009	7.121	7.035	7.157	7.186	7.198	6.993	7.173	7.273	7.128	6.947	7.086	6.618	6.774	7.294	6.798	6.584	7.175	7.051	7.004	6.713	6.992	6.841	6.797	6.508	7.093	6.956	6.481	6.852	6.921	7.454	7.22	7.441	6.925	7.002	6.067	7.133	6.663	7.379	6.812	7.254	6.767
AP4B1	8.768	8.904	8.391	8.917	9.079	8.672	8.48	9.394	9.225	9.06	8.983	9.085	8.679	8.542	8.796	8.653	8.785	8.646	9.04	8.573	8.769	8.364	8.717	9.535	8.865	8.696	8.914	9.236	8.29	9.003	8.861	9.35	8.834	8.423	8.85	8.606	9.166	8.225	8.865	8.939	9.111	8.754	7.492	9.298	9.449	8.26	7.814	8.182	8.039
AP4E1	8.023	7.501	7.437	7.539	7.783	7.568	6.981	6.93	7.224	7.318	7.459	7.154	7.533	7.29	7.472	7.207	7.874	7.286	7.516	8.006	7.282	8.016	7.428	7.164	7.477	7.241	7.47	7.065	7.789	7.5	7.326	6.654	7.376	7.527	7.848	8.092	7.347	7.483	7.147	7.966	7.571	7.633	5.975	7.347	7.043	7.703	7.435	7.666	7.307
AP4M1	6.91	6.285	6.554	6.113	7.048	6.658	6.333	6.607	6.6	6.92	6.554	6.855	6.835	6.537	6.609	6.828	7.06	6.879	6.803	6.954	6.557	6.715	6.119	6.789	6.67	6.633	6.002	6.192	6.617	6.461	6.66	6.433	6.933	6.681	6.818	6.748	6.801	6.883	6.864	7.225	6.113	6.657	6.374	7.379	6.638	6.955	6.623	6.496	6.331
AP4S1	6.951	6.879	6.494	6.398	6.462	6.481	6.681	6.405	6.537	6.543	6.582	6.44	6.433	6.613	6.526	6.216	6.552	6.37	6.566	6.815	6.615	6.842	6.687	6.596	6.778	6.597	6.916	6.435	6.593	6.633	6.879	6.435	6.255	6.586	6.607	6.582	7.05	6.565	6.776	6.773	6.618	6.88	6.341	6.833	6.39	6.99	6.494	6.804	6.52
APAF1	7.7805	7.4405	7.159	7.149	7.695	7.2805	7.064	7.536	7.4005	7.397	7.4505	7.1515	7.779	7.566	7.433	7.3745	7.2345	7.271	7.831	7.2795	7.667	7.036	7.405	7.5615	7.639	7.3665	7.662	7.4625	7.8185	7.377	7.2545	7.5775	7.2365	7.699	7.2445	7.8245	7.6585	7.0615	7.788	7.8635	7.4765	8.0035	6.5325	7.6045	7.739	7.7585	7.3755	7.574	7.3825
APBA1	6.138	6.1055	5.988	6.044	5.9145	6.078	5.942	6.1165	6.087	6.06	6.027	6.1485	5.874	5.8245	5.925	5.9735	6.1805	5.96	6.025	6.0405	6.0695	6.0395	6.345	6.1865	5.973	6.15	5.906	6.033	5.9135	6.087	5.9835	5.8805	6.1145	5.954	5.956	6.2145	6.1115	5.943	6.0435	5.9275	6.116	5.963	6.901	5.9475	6.019	6.083	6.156	6.001	5.8715
APBA2	5.781	5.899	6.077	6.112	6.233	6.267	6.112	6.089	6.043	6.024	6.176	6.001	5.915	5.885	6.4	5.895	6.354	6.638	6.147	6.12	5.924	5.927	6.152	6.184	6.049	6.368	5.878	5.893	6.064	6.054	5.76	6.009	5.787	5.804	6.027	6.083	5.962	5.899	6.51	5.923	5.904	6.007	5.939	6.003	6.077	5.866	6.036	6.083	6.101
APBA2BP	6.165	6.109	6.2025	6.0905	6.2055	6.052	6.3205	6.125	6.115	5.91	5.962	5.9385	6.0365	6.009	5.8695	6.162	6.13	6.078	6.005	6.266	6.0285	6.0985	6.095	6.126	6.0435	6.024	5.9795	6.026	6.29	6.127	6.1425	5.8745	5.92	5.956	6.0715	6.087	5.9095	5.8025	6.115	6.155	5.9655	6.1335	5.925	6.4175	6.0225	6.2535	6.2665	6.3605	6.3575
APBA3	7.988	8.389	7.978	8.303	7.962	7.913	9.026	8.341	8.384	8.072	8.618	8.266	7.875	8.577	8.123	8.407	8.23	8.206	8.039	7.787	7.948	8.376	8.155	8.173	8.093	8.052	8.268	8.023	7.599	8.142	7.555	7.88	7.325	7.933	7.735	7.449	8.655	8.048	7.95	7.941	8.134	7.515	7.888	7.483	7.954	7.925	7.922	7.889	8.196
APBB1	5.88366666666667	5.98233333333333	6.15	6.00966666666667	5.895	6.15733333333333	5.95166666666667	5.829	5.91433333333333	5.97166666666667	5.764	5.81333333333333	5.88166666666667	5.93666666666667	5.86766666666667	6.05466666666667	5.96733333333333	5.93733333333333	5.895	5.995	5.91533333333333	6.031	5.82266666666667	5.99333333333333	5.878	5.888	5.839	5.94566666666667	6.049	6.01966666666667	5.91666666666667	5.995	6.02066666666667	5.96866666666667	5.99333333333333	5.92133333333333	6.13866666666667	6.04366666666667	6.014	5.90933333333333	5.95633333333333	5.912	5.93766666666667	5.80233333333333	5.855	6.01166666666667	5.98066666666667	6.13966666666667	6.026
APBB1IP	6.979	7.936	6.978	7.762	7.68	8.203	7.668	8.912	7.749	8.452	9.371	8.362	7.675	7.976	7.811	7.896	7.44	7.799	8.34	8.664	7.594	7.826	9.215	8.868	7.968	7.94	9.577	8.151	7.104	7.339	8.423	7.899	7.653	8.239	9.044	7.102	9.867	7.355	8.315	7.415	9.397	8.869	7.672	8.012	9.089	6.947	8.128	7.17	8.316
APBB2	6.236	5.919	6.959	6.305	6.401	6.569	5.853	6.316	6.277	6.277	6.343	6.19	6.441	6.441	6.486	6.432	6.596	6.701	6.546	6.517	6.432	6.792	6.035	6.049	6.794	6.62	6.162	6.174	6.371	6.14	6.854	6.274	6.229	6.545	6.49	6.534	6.067	6.786	6.562	6.553	5.842	6.235	6.643	6.509	6.124	6.707	7.085	6.656	6.744
APBB3	7.8125	7.3165	8.3305	8.4715	7.917	8.4235	8.2885	8.837	8.609	9.056	8.0565	8.5385	7.691	7.9605	7.941	7.745	8.779	8.327	7.7945	8.7295	8.0085	8.0695	8.1525	8.529	7.661	8.2795	8.0635	8.0695	7.448	8.907	8.659	8.9205	8.3345	7.5065	8.111	7.318	8.6835	8.278	8.3065	7.728	8.3685	8.2325	7.212	8.263	8.3415	7.6325	7.7055	7.5735	7.42
APC	6.136	5.831	5.915	5.962	5.963	5.903	6.045	6.115	5.972	6.281	5.908	6.068	5.961	6.174	6.19	6.085	6.305	5.982	6.127	5.833	6.111	5.957	5.99	5.932	6.072	6.135	6.155	6.074	6.185	6	6.011	6.054	6.135	5.827	5.821	5.997	6.122	5.94	6.175	6.008	6.242	6.124	5.969	6.046	6.058	5.904	5.844	6.194	6.021
APC2	6.12	5.879	6.285	5.973	5.897	5.996	6.084	5.964	6.21	6.173	5.961	6.072	6.241	5.89	6.043	6.031	6.17	6.099	6.056	5.874	6.148	6.155	6.003	5.97	6.072	5.957	6.193	5.806	5.872	6.148	6.021	5.855	6.002	6.109	6.012	5.99	5.997	6.261	5.999	5.863	6.024	6.113	6.116	6.211	6.103	5.992	6.026	6.22	6.241
APCDD1	6.541	7.467	8.95	8.154	7.451	7.681	7.638	7.482	7.303	8.587	6.89	7.978	6.75	7.598	7.828	7.73	8.576	8.213	7.059	7.611	7.195	7.587	7.198	7.118	7.029	7.386	6.405	7.728	6.698	6.872	8.209	6.388	7.336	7.495	7.793	7.526	6.66	8.186	7.007	6.784	7.003	7.12	8.424	6.84	7.102	6.69	7.482	6.774	7.739
APCDD1L	6.251	5.951	6.826	6.976	6.643	7.444	6.857	6.211	6.168	10.447	6.379	7.515	6.706	6.892	6.981	7.107	7.799	6.604	6.514	7.181	7.107	7.571	6.686	6.111	6.293	6.693	6.332	5.938	6.312	6.603	8.687	6.168	6.83	6.593	6.762	7.635	6.565	6.47	6.96	6.809	6.218	7.306	6.4	6.009	6.063	6.301	6.787	5.858	6.578
APCS	6.565	7.27	6.518	6.555	6.58	6.548	6.07	7.589	6.611	6.536	6.451	6.608	6.445	6.461	6.579	6.541	6.416	6.507	6.442	6.657	6.272	6.624	6.147	6.85	6.603	6.686	7.241	6.922	6.445	6.907	6.281	7.459	6.993	6.583	6.443	6.567	7.21	6.586	6.485	6.818	7.843	6.619	9.099	6.615	7.711	6.292	6.199	6.53	6.446
APEG1	6.352	6.372	7.924	8.179	7.08	7.579	6.248	6.122	6.528	8.066	6.518	6.725	6.684	6.411	6.395	6.263	8.57	7.399	6.307	8.479	6.248	9.147	7.135	6.398	6.632	6.835	5.878	6.528	6.131	6.807	7.237	6.603	8.04	6.022	7.477	6.777	6.306	8.919	6.857	6.568	7.422	7.009	6.177	6.357	6.276	6.455	7.836	6.26	6.212
APEH	10.503	9.605	9.822	9.827	10.369	9.473	10.437	9.733	10.207	9.363	10.031	10.124	10.151	10.4	10.401	10.461	9.448	9.762	10.172	9.179	9.919	9.389	9.466	10.007	10.179	9.406	9.605	9.916	10.354	10.12	8.916	9.818	9.602	10.277	9.337	10.117	10.307	9.446	10.014	10.281	9.81	9.165	9.523	10.825	10.028	10.859	9.675	11.063	10.459
APEX1	8.918	10.6065	9.745	9.8705	9.4425	9.6035	10.053	9.415	9.7145	8.9675	9.7525	9.4955	10.868	9.935	9.758	9.92	9.7055	9.88	9.189	9.795	9.076	9.836	9.528	8.9635	9.03	9.4445	9.8795	9.5685	9.334	9.25	9.407	9.1095	9.0005	10.5225	10.07	9.125	9.9825	9.949	9.7855	9.023	9.2755	9.574	9.8855	8.8625	9.537	10.2855	9.7485	10.5275	10.5295
APEX2	8.856	7.289	8.005	7.918	8.844	8.106	8.52	8.338	8.683	8.517	8.903	8.263	9.791	8.761	8.924	8.851	8.228	8.211	9.026	7.983	8.559	7.893	8.295	8.6	8.304	8.587	8.93	9.129	8.534	8.688	7.92	8.489	7.482	8.84	7.966	8.218	8.827	7.903	8.229	8.058	8.266	7.628	6.279	8.548	8.128	9.449	8.547	9.444	9.074
APH1A	9.629	7.3115	7.96	8.9845	9.632	8.6515	9.5535	8.6605	8.57	8.217	8.697	9.17	9.361	9.473	9.218	9.3045	8.195	8.7925	9.0945	8.2915	9.31	8.5405	9.2635	9.355	9.454	9.2425	8.8845	9.3685	9.6285	9.4145	9.0925	9.2565	9.1295	9.2885	9.005	10.02	8.9145	8.312	9.31	9.3005	9.066	9.2895	8.9115	9.414	9.1015	9.524	8.6015	9.3235	9.3875
APH1B	6.749	7.398	7.367	7.386	6.93	7.73	7.003	6.765	7.375	7.889	8.065	7.964	7.912	8.027	7.901	7.669	7.55	7.61	7.678	7.74	7.885	8.162	8.069	7.679	7.71	7.434	7.937	7.66	6.966	6.412	8.024	7.2	6.875	7.36	7.712	7.281	7.419	7.27	7.363	6.577	7.182	9.079	6.362	7.577	7.155	6.404	7.258	6.858	7.33
API5	9.308	9.435	9.714	9.287	9.279	9.343	9.029	9.458	9.247	9.024	9.105	9.268	9.948	9.402	9.189	9.422	9.658	9.377	9.034	9.454	8.901	9.458	9.213	9.131	9.021	9.208	9.799	9.283	9.511	9.177	9.255	9.165	9.291	9.88	9.644	9.472	9.465	9.465	9.618	9.384	9.211	8.796	9.533	9.274	9.236	9.718	10.117	10.61	9.801
APIP	7.4285	8.5895	8.2625	7.45	7.736	7.4595	8.034	7.6935	7.9745	7.32	7.8225	7.7725	11.5275	7.4785	7.9275	8.231	7.7445	7.856	7.263	8.0965	7.278	7.7695	7.072	7.161	7.785	8.123	8.1955	7.772	7.9155	7.699	7.6175	7.755	8.1365	8.405	8.286	7.7285	7.8465	8.333	7.493	7.9865	8.142	7.9865	6.4865	7.976	8.032	7.7695	7.9635	7.9515	8.5705
APITD1	7.2815	7.669	7.278	7.011	6.928	7.2545	7.469	6.7155	7.2645	6.8385	7.3165	7.309	7.992	7.132	7.132	7.261	6.994	7.2255	6.969	6.7515	6.6765	7.3175	6.573	6.8865	7.1545	6.7175	6.8945	7.2655	7.291	6.8	6.647	6.628	6.615	7.594	7.127	7.074	6.6785	7.4265	6.7055	6.9625	6.653	7.002	6.8285	7.3015	6.871	7.3745	6.9795	7.7085	7.7285
APLN	6.043	6.135	6.166	7.028	6.299	6.247	6.275	5.919	6.198	6.377	6.055	6.093	6.525	6.097	6.186	6.297	6.574	6.178	6.482	7.026	7.413	6.316	6.148	6.003	6.341	5.863	5.917	6.103	6.337	6.064	6.041	6.192	6.339	6.095	5.948	6.375	6.128	6.08	6.089	6.193	6.551	7.456	6.047	6.46	6.237	6.042	6.361	6.569	6.036
APLP1	5.815	5.9805	7.472	6.166	6.195	6.2165	8.156	6.5115	7.974	6.3525	6.193	6.498	5.856	6.675	6.578	7.2685	6.21	6.251	6.227	6.1055	5.9845	6.0825	6.205	6.102	6.3355	6.0265	6.1685	6.004	5.899	7.2425	6.002	6.7645	6.553	7.4865	6.333	5.8665	5.9505	5.9825	6.2985	6.057	6.02	6.0745	5.8165	6.338	5.9	6.1375	6.3265	6.1745	8.6245
APLP2	8.368	7.108	8.296	8.217	8.381	7.684	7.698	7.3285	8.013	8.1475	7.227	8.136	7.631	7.7915	7.798	7.5235	7.912	7.9535	7.2695	8.4205	7.8225	8.365	7.385	7.2705	7.751	7.698	6.9075	8.1385	7.658	7.7545	8.696	7.4525	7.4345	7.6965	7.516	7.8975	7.2245	8.073	7.976	8.1635	7.1625	8.5205	6.67	8.09	7.36	8.678	8.031	7.777	8.0585
APM-1	8.529	6.348	7.757	7.973	8.089	7.253	9.126	7.716	8.356	8.328	6.608	8.118	6.853	8.394	9.068	9.091	6.748	7.624	8.641	7.142	7.498	6.474	7.098	8.36	8.681	7.179	6.854	7.497	7.929	9.414	7.605	8.487	7.501	9.182	7.396	8.719	7.258	6.975	6.503	8.399	7.348	7.133	7.763	7.28	6.441	8.444	6.908	7.833	8.454
APOA1	12.327	8.233	6.512	6.677	12.212	7.075	8.526	8.01	6.824	7.924	8.502	6.987	6.607	6.509	6.341	6.876	6.368	6.413	6.668	6.42	7.117	6.49	6.384	10.234	6.227	6.737	6.6	6.081	12.142	7.048	7.366	5.997	6.077	6.222	6.295	8.712	6.406	7.562	6.377	13.449	6.768	6.173	11.567	7.319	7.638	11.053	6.392	6.276	6.903
APOA1BP	10.09	9.74	10.094	10.114	9.868	9.946	10.678	9.595	9.987	9.493	9.805	10.465	10.285	10.614	10.408	10.197	10.313	9.87	9.878	9.687	9.751	10.027	9.354	9.614	9.991	9.985	9.608	10.51	9.772	9.965	9.609	9.676	9.599	10.057	9.446	9.82	9.857	10.146	9.671	9.967	9.648	9.238	10.043	10.796	9.603	10.109	9.967	9.807	10.284
APOA2	6.304	6.191	6.068	6.166	6.155	6.051	6.046	6.255	6.21	6.27	6.359	6.826	6.288	6.405	5.982	6.116	5.852	6.475	6.244	6.022	6.485	5.994	6.339	6.107	6.157	6.298	6.122	5.906	6.182	6.112	5.993	6.176	6.081	6.133	5.869	6.248	6.464	5.964	5.98	6.192	6.058	5.994	6.213	6.09	6.175	6.117	5.927	6.128	5.959
APOA4	14.243	9.755	6.008	6.014	12.159	7.63	7.241	8.476	5.585	7.543	8.821	6.397	6.782	5.693	5.982	5.912	6.201	6.002	6.489	6.559	7.154	6.036	6.303	12.013	6.046	5.985	6.369	6.052	13.021	5.919	6.593	5.763	5.868	5.916	5.997	10.427	5.9	6.165	5.75	13.948	6.485	5.963	10.927	6.839	7.51	12.031	5.989	6.397	6.423
APOA5	6.133	6.034	6.061	5.698	6.128	6.123	6.038	6.153	6.107	5.924	5.775	6.372	5.937	6.046	6.055	5.913	6.049	5.67	5.933	5.949	5.864	6.135	6.011	6.05	6.231	6.207	6.072	6.079	6.102	6.037	5.846	5.993	6.017	5.946	5.981	6.386	5.989	5.997	6.134	6.532	6.124	5.834	6.124	5.882	5.967	5.946	6.09	6.299	5.918
APOB	12.382	8.854	6.246	6.142	11.222	6.539	6.94	7.898	6.019	7.903	7.656	6.71	6.483	5.861	5.749	5.932	6.038	6.077	5.974	6.136	5.898	5.783	6.297	10.323	6.063	6.087	5.894	5.771	11.275	6.033	6.296	5.85	5.917	6.022	5.971	10.173	5.939	6.126	5.918	12.715	6.457	6.111	6.78	6.242	6.073	10.751	6.388	6	5.796
APOB48R	6.582	6.298	6.101	6.433	6.416	6.355	6.565	6.294	6.411	6.296	6.608	6.438	6.258	6.176	6.458	6.513	6.33	6.232	6.927	6.251	6.158	6.087	6.233	6.183	6.475	6.113	6.291	6.508	6.436	6.601	6.348	6.666	6.498	6.175	6.106	6.472	6.108	6.198	7.091	6.263	6.344	6.482	6.608	6.086	6.153	6.367	6.271	6.262	6.224
APOBEC1	10.466	6.928	6.17	6.491	8.789	6.185	6.546	7.63	6.358	6.411	7.253	6.715	6.606	7.04	8.158	7.738	6.047	6.263	8.509	6.585	7.397	6.194	6.35	8.563	8.359	5.945	6.456	6.215	9.658	7.221	6.11	7.559	6.12	6.735	6.387	9.844	6.184	6.444	8.299	10.619	6.367	6.191	5.963	7.048	6.358	9.743	6.854	7.03	7.624
APOBEC2	6.757	6.011	8.849	7.191	6.136	7.028	9.191	8.518	9.281	6.177	6.422	6.372	6.643	6.607	7.254	7.715	6.944	6.947	6.39	6.065	6.229	6.282	6.475	6.722	6.985	6.029	7.009	6.526	6.595	7.984	6.126	8.118	7.937	8.863	7.347	6.187	6.603	7.801	6.349	6.075	7.72	6.006	6.174	6.199	6.036	6.562	6.412	5.856	8.969
APOBEC3A	5.883	6.458	5.78	6.106	5.904	5.956	5.92	6.003	5.825	6.081	6.433	5.876	6.214	5.975	5.925	6.198	6.564	5.96	6.25	6.39	6.779	6.189	5.962	6.183	6.373	5.833	6.001	6.133	6.035	6.033	6.697	6.049	6.011	5.933	5.84	6.017	5.917	6.061	6.025	6.144	6.128	6.59	5.971	5.937	5.976	5.974	6.135	6.029	6.053
APOBEC3B	5.925	6.433	6	5.817	6.424	5.87	6.213	5.979	6.297	6.141	6.691	6.475	6.893	6.364	6.393	6.381	6.259	6.389	6.113	6.109	6.499	6.193	5.999	6.354	6.706	6.046	6.711	6.651	6.439	6.254	6.122	5.986	6.119	6.667	6.287	6.018	6.33	6.245	6.276	6.227	5.872	5.981	5.878	5.807	6.15	6.311	6.082	7.13	6.808
APOBEC3C	6.098	7.788	7.188	6.874	6.948	7.058	7.097	7.273	6.958	7.474	7.539	7.471	6.88	7.128	6.861	6.921	7.019	7.421	7.461	7.166	6.845	7.117	7.539	7.533	6.958	7.172	7.654	7.132	6.86	7.207	7.314	7.568	7.064	6.985	7.235	6.711	7.689	7.041	6.856	6.708	7.714	7.238	7.724	6.755	7.601	6.642	6.971	6.305	6.643
APOBEC3D	6.037	6.022	5.788	5.956	6.058	5.965	6.28	5.973	5.968	6.108	6.256	6.074	5.886	6.182	5.988	6.013	6.122	5.993	5.982	6.071	6.161	5.97	6.26	6.208	6.257	6.099	5.985	6.019	6.312	6.115	6.085	5.988	6.067	6.191	6.085	5.985	5.822	6.114	5.981	6.151	6.118	6.236	6.13	6.063	6.22	6.553	5.929	5.958	6.039
APOBEC3F	6.61375	7.01275	6.80325	6.87875	6.54825	6.88775	6.78775	6.712	6.91875	6.72825	7.5765	6.912	7.0235	7.1835	6.841	7.06025	6.90425	6.89625	7.04275	6.9785	6.79375	7.1155	7.16375	7.12825	6.94	6.7855	7.54075	6.8255	6.90775	6.664	6.759	6.814	7.02925	6.89275	7.505	6.867	7.22575	6.96125	6.8045	6.63925	7.11475	6.961	6.6375	6.716	7.4295	6.5975	7.043	6.4665	7.001
APOBEC3G	6.732	7.2275	6.7475	7.299	6.3745	7.267	6.929	6.831	7.2485	6.5835	9.0115	7.2305	7.157	7.593	7.201	7.393	6.779	7.0865	7.398	7.2085	6.7835	7.2235	8.185	7.2425	7.2275	7.2085	8.3485	6.985	6.4815	6.782	7.012	6.8715	6.791	7.147	8.041	6.6965	7.9435	6.9665	7.237	6.4095	7.9605	7.4955	6.172	6.7165	8.285	6.644	7.5235	6.445	7.9315
APOBEC3H	6.166	6.231	6.025	6.044	6.153	6.59	6.262	6.678	6.377	6.35	7.51	6.601	6.434	6.395	6.479	6.663	6.112	6.515	6.581	6.275	6.151	6.265	6.987	6.659	6.306	6.091	6.474	5.99	6.331	6.28	6.337	6.258	6.088	6.318	6.607	6.154	6.357	5.889	6.525	6.131	6.1	6.718	5.959	6.072	6.928	5.994	6.676	6.254	6.58
APOBEC4	6.224	5.739	5.981	6.649	6.114	5.885	6.077	6.016	5.825	5.998	5.785	6.148	6.097	5.977	5.962	6.076	5.999	5.792	6.186	5.879	5.84	5.716	6.202	6.113	5.822	5.935	5.878	6.025	6.007	6.227	6.009	6.334	6.094	6.147	5.808	6.107	5.954	6.16	5.819	5.982	5.929	6.025	5.976	6.013	6.033	6.426	6.05	5.96	6.071
APOC1	7.482	9.961	6.598	7.471	7.331	10.034	7.532	8.53	8.383	6.634	12.609	7.199	10.975	7.98	8.577	8.965	6.513	9.294	9.597	7.306	9.719	7.818	11.326	8.586	8.866	8.631	9.857	9.03	8.348	7.02	7.124	8.939	9.586	7.37	8.564	7.029	9.787	8.55	10.314	6.871	9.537	12.27	8.575	7.422	9.716	6.96	8.439	8.446	8.094
APOC2	7.151	7.478	6.276	5.977	6.764	6.485	5.845	6.091	5.988	5.873	8.047	6.039	7.108	6.252	6.631	6.266	5.848	6.815	6.501	5.999	6.063	5.903	6.587	6.009	6.405	6.29	6.673	6.136	6.656	5.867	5.73	6.106	6.118	6.212	5.939	6.197	7.587	6.288	6.807	7.12	6.145	5.825	5.963	6.865	6.199	6.827	6.912	6.576	6.189
APOC3	10.936	7.974	6.113	6.038	11.841	6.31	6.108	6.708	6.088	6.562	7.565	6.184	6.147	6.059	6.04	5.924	6.2	6.063	6.191	6.419	6.214	6.119	5.941	9.057	5.885	5.984	6.128	5.978	10.202	6.188	6.564	6.299	5.81	6.084	5.918	8.174	5.775	6.213	5.767	11.888	5.984	6.02	9.637	6.117	5.879	10.277	6.076	6.095	6.016
APOC4	6.099	6.225	5.85	5.988	6.18	6.298	5.976	5.96	5.945	6.03	6.228	6.255	6.216	5.98	6.014	6.016	6.246	6.319	6.114	6.142	6.276	5.929	6.424	6.104	6.003	6.173	6.028	6.077	6.133	6.19	6.099	6.104	5.996	6.014	5.894	6.084	6.131	6.3	6.132	5.755	6.072	6.079	5.989	6.047	6.11	5.981	5.783	6.036	6.057
APOD	6.871	9.983	10.47	11.248	8.762	11.914	10.526	8.599	8.105	12.165	10.303	11.466	10.861	11.032	10.695	11.371	9.84	12.479	8.478	10.105	8.882	8.795	10.502	7.743	8.027	11.766	9.017	6.999	7.87	8.983	13.444	9.108	11.475	9.998	11.059	9.996	10.084	10.169	11.372	8.137	9.866	9.242	11.852	6.799	10.036	7.133	12.253	6.534	11.008
APOE	8.495	10.842	9.052	9.862	8.35	12.336	9.805	10.612	10.859	11.355	13.408	10.586	11.515	10.663	11.288	10.996	9.053	11.473	11.14	9.754	10.919	9.859	12.546	10.679	11.191	11.538	11.405	10.55	9.318	9.577	10.915	11.032	10.825	10.347	10.61	8.264	11.331	10.946	11.623	8.434	11.221	13.08	10.092	8.616	11.153	8.102	11.744	10.142	11.184
APOF	6.328	6.202	6.001	5.876	6.308	6.333	6.107	6.068	6.048	6.162	6.262	6.138	6.28	5.989	6.076	6.236	6.165	6.203	6.496	6.169	6.661	6.412	6.822	6.328	6.094	6.466	7.181	6.11	6.222	6.732	6.549	7.138	7.34	6.05	6.326	6.197	7.553	6.436	6.131	6.198	7.405	6.104	6.038	6.51	7.429	6.186	6.167	5.874	6.172
APOH	6.046	5.678	5.786	5.893	5.886	6.053	7.441	5.902	7.14	5.98	6.199	5.902	6.054	6.087	5.899	5.792	5.814	6.164	5.756	5.896	5.966	5.989	6.042	5.98	5.946	6.021	5.904	5.969	6.187	6.791	6.042	6.089	6.133	6.231	5.824	6.132	6.292	5.904	5.66	5.94	5.899	5.645	5.922	5.84	5.881	5.959	5.558	5.908	6.651
APOL1	6.777	6.2025	6.602	6.5325	6.275	6.649	6.5245	6.947	6.29	6.72	6.7285	6.3435	6.52	6.6625	6.8355	6.8365	6.4335	6.677	6.8145	6.2675	6.775	6.3915	6.7655	6.6375	7.291	6.4275	6.5425	6.4395	6.6165	6.7715	6.4325	6.785	6.3365	6.844	6.328	6.639	6.401	6.371	6.7555	6.5395	5.9515	6.4855	6.2925	6.711	6.16	6.824	6.5215	6.754	6.6255
APOL2	6.98125	6.5495	6.71	6.6855	6.9655	6.79875	6.47925	7.0495	6.44525	6.813	6.89625	6.5455	6.91	6.53525	6.82875	7.12875	6.549	6.8675	7.2865	6.529	7.1845	6.89925	6.44575	7.22225	7.341	6.5965	6.4185	6.596	7.00475	7.236	6.93025	7.08	6.65725	6.82075	6.3585	6.98975	6.70525	6.88275	6.907	7.0755	6.73625	6.75425	6.837	6.988	6.805	6.91775	6.7735	6.78825	6.53075
APOL3	6.67533333333333	7.295	6.5	6.69166666666667	6.61933333333333	6.86566666666667	6.56933333333333	6.88366666666667	6.749	7.29733333333333	7.29933333333333	6.78133333333333	7.135	6.71233333333333	6.694	6.76433333333333	6.61666666666667	6.866	6.872	7.141	6.6	6.834	6.97933333333333	6.745	6.64433333333333	6.805	6.622	6.633	6.692	6.61166666666667	7.305	6.65533333333333	6.73233333333333	6.67866666666667	6.80466666666667	6.63233333333333	6.784	6.43766666666667	6.938	6.64966666666667	6.77466666666667	6.80833333333333	6.457	6.42466666666667	6.733	6.53466666666667	6.938	6.573	6.57833333333333
APOL4	6.2035	5.8965	6.104	5.965	5.955	6.149	6.036	6.025	6.0095	5.8685	6.097	6.126	6.1085	6.1225	5.9615	5.943	6.2345	6.0715	6	6.025	6.219	6.2575	6.115	6.008	6.046	6.183	6.025	6.1125	6.0815	6.047	5.847	6.0095	6.0825	6.102	6.0425	6.0865	6.1895	6.053	6.062	5.9595	6.0465	5.9375	6.838	6.1235	6.1565	6.197	5.7975	6.207	6.1865
APOL5	6.508	6.245	6.159	6.156	6.091	6.128	6.315	6.106	5.925	6.028	5.996	6.095	6.104	6.12	5.962	6.005	5.942	6.077	6.146	6.027	6.127	5.899	6.132	6.148	6.073	6.208	6.242	6.108	6.199	6.237	6.346	5.951	6.089	6.157	6.003	6.008	5.975	6.128	6.101	6.227	6.094	6.167	5.812	5.919	6.02	6.129	6.341	6.195	6.253
APOL6	6.339	6.026	5.87	6.271	5.909	6.025	6.046	6.197	6.51	6.218	6.31	6.295	6.456	6.051	6.427	6.441	6.086	6.035	6.155	6.06	5.994	6.134	6.434	6.029	6.252	5.903	6.184	6.236	6.325	6.283	5.899	6.108	6.152	6.361	6.02	6.556	6.007	5.997	6.341	6.283	6.015	6.071	5.862	6.092	6.161	6.359	6.373	6.633	6.252
APOLD1	6.863	7.672	9.284	9.361	7.369	9.946	9.236	8.561	8.794	9.665	8.556	8.533	9.597	8.638	9.18	9.351	9.925	9.177	8.884	10.832	10.177	9.092	8.475	7.869	8.545	9.668	7.944	8.091	8.387	8.72	12.309	8.549	9.173	8.567	8.971	8.762	7.266	9.158	8.147	7.613	7.623	9.832	6.237	7.715	7.452	7.219	10.047	7.695	8.369
APOM	6.885	6.256	6.7	6.858	6.862	6.43	7.177	5.971	6.785	6.426	6.823	7.009	6.866	7.035	6.657	6.66	6.735	6.616	6.939	6.406	6.614	6.841	6.276	6.745	6.725	6.573	7.224	7.086	6.605	6.796	6.55	7.057	6.039	6.877	6.935	6.746	6.763	6.658	6.393	6.796	6.378	6.403	6.347	6.599	6.211	7.068	6.815	7.4	7.068
APOO	7.61	7.586	7.798	7.41	7.705	7.187	7.934	8.044	8.308	6.902	7.674	7.496	7.305	7.471	7.673	7.615	7.588	7.144	7.484	7.399	6.699	7.484	6.937	7.293	7.853	6.998	7.537	8.01	7.887	7.445	6.943	6.539	7.355	8.238	7.202	7.844	7.963	7.832	7.602	8.012	6.934	7.737	6.412	8.303	7.908	8	7.512	8.254	8.469
APOOL	7.042	7.13	6.761	6.907	6.831	6.399	6.846	6.434	6.487	6.256	6.715	6.466	7.325	6.582	6.649	6.704	6.717	6.299	6.95	6.344	6.351	6.389	6.093	6.515	6.62	6.874	6.262	6.604	7.016	6.105	6.436	6.687	6.33	6.729	6.483	6.608	6.15	6.503	6.514	6.802	6.52	6.701	6.01	7.085	6.115	6.897	6.497	6.568	6.879
APP	8.634	7.63833333333333	8.77666666666667	8.40433333333333	8.29466666666667	7.89966666666667	7.99533333333333	7.25333333333333	7.48166666666667	7.959	7.72533333333333	8.149	8.31033333333333	7.92833333333333	7.82333333333333	7.892	8.36966666666667	8.54033333333333	7.28633333333333	8.528	7.99633333333333	8.61466666666667	7.977	7.24633333333333	8.212	7.94366666666667	6.96133333333333	7.97133333333333	7.91033333333333	7.10666666666667	8.54133333333333	6.92466666666667	7.68166666666667	8.30066666666667	8.451	8.557	7.22333333333333	8.76866666666667	8.43	8.15466666666667	7.09133333333333	8.42333333333333	6.34733333333333	7.56766666666667	8.43766666666667	9.191	8.847	8.312	8.39933333333333
APPBP2	7.3885	7.607	8.107	7.717	7.166	7.95	7.7605	7.378	7.5895	7.7555	7.514	7.6995	7.3735	7.8165	7.498	7.6895	8.2215	7.767	7.26	7.519	7.421	8.1415	7.757	7.095	7.397	7.7335	7.2335	7.3285	7.4665	7.53	7.7985	7.3965	7.7475	7.8815	7.948	7.779	7.3925	7.9295	7.5375	7.4955	7.5555	7.7625	7.218	7.223	7.4185	7.493	8.267	7.668	7.4775
APPL1	7.906	8.128	8.158	7.971	8.141	8.113	8.15	8.811	7.952	8.304	8.115	8.092	7.842	8.284	7.908	8.26	7.84	8.126	8.245	8.202	8.386	8.151	8.804	8.254	8.415	8.512	8.43	8.454	8.352	8.504	8.435	8.534	8.667	8.358	8.286	8.221	8.471	8.563	8.744	8.18	8.884	8.45	7.657	8.276	8.621	8.389	8.701	8.809	8.405
APPL2	10.189	9.503	8.728	8.473	9.518	8.795	9.459	8.848	9.48	9.025	8.549	8.839	9.085	8.93	9.235	9.097	8.485	8.793	8.475	8.572	9.067	8.193	8.564	9.053	8.599	8.318	7.973	8.963	9.72	9.785	8.564	9.3	8.464	9.652	8.439	9.735	8.422	8.067	9.761	10.301	8.493	8.509	8.552	8.902	8.472	10.416	8.51	9.13	9.449
APRIN	5.972	6.046	6.076	6.045	6.126	5.935	5.864	6.002	6.003	6.115	5.965	6.088	5.984	5.759	6.007	6.155	6.105	6.009	6.038	5.975	6.211	6.196	5.982	6.165	6.145	6.101	5.854	6.129	6.139	6.271	5.922	6.065	5.956	6.303	6.17	6.002	5.998	5.982	5.814	5.952	6.285	6.128	6.209	6.203	5.692	5.849	6.111	5.993	6.407
APRT	8.9105	9.708	8.4425	8.8775	9.187	8.6535	9.848	9.1245	9.1805	8.259	9.0835	9.3215	9.4855	9.447	9.2085	9.2585	8.0685	9.0875	8.7725	8.932	8.418	8.829	8.8045	8.3475	8.842	8.5	8.99	9.554	9.0005	8.8015	8.417	8.549	7.969	9.4195	8.6745	8.4105	9.371	8.712	9.015	8.499	9.0245	8.628	9.7165	9.615	9.129	9.634	8.7425	9.8015	9.753
APTX	7.71866666666667	8.076	7.63833333333333	7.66466666666667	7.681	7.578	7.756	7.78033333333333	7.80233333333333	7.60633333333333	7.585	7.81633333333333	7.62366666666667	7.75066666666667	7.62566666666667	7.697	7.50933333333333	7.72633333333333	7.69833333333333	7.481	7.77133333333333	7.55733333333333	7.46	7.739	7.71966666666667	7.78966666666667	7.844	8.07833333333333	7.783	7.96766666666667	7.591	7.802	7.667	7.76966666666667	7.66	7.73566666666667	7.733	7.525	7.74533333333333	7.72266666666667	7.68266666666667	7.58266666666667	7.702	7.986	7.624	7.49366666666667	7.47133333333333	7.92666666666667	7.74166666666667
AQP1	6.5285	6.207	7.5535	7.2395	7.127	7.8255	6.4015	6.919	6.4405	7.564	6.6235	6.518	6.652	6.447	6.6805	6.54	7.4805	7.2535	6.4615	7.4185	7.475	7.26	7.2175	6.208	6.234	7.3175	6.029	6.4	6.3685	6.125	8.0235	6.1185	7.2905	6.357	6.766	6.7275	6.705	7.963	6.9475	6.5765	6.811	7.361	6.07	6.132	6.1575	6.9395	7.9115	7.744	6.358
AQP10	10.53	6.388	6.186	6.082	9.054	6.553	6.644	6.566	6.52	6.855	6.909	6.412	6.244	6.134	6.487	7.065	6.11	5.95	7.553	6.187	6.457	6.021	6.049	8.24	6.098	6.069	6.007	6.1	9.211	7.693	6.654	6.206	6.026	6.152	6.021	8.509	6.326	6.489	6.039	10.876	6.522	6.178	7.495	6.107	5.623	8.462	6.195	5.91	6.527
AQP11	9.763	6.299	6.795	6.119	7.74	6.761	7.545	6.262	7.325	6.305	7.805	7.09	7.621	6.788	6.847	7.091	6.524	6.704	7.124	5.953	6.617	6.503	6.137	8.437	7.055	6.289	5.873	6.73	9.263	7.023	6.094	6.559	6.483	7.193	6.015	8.74	6.188	6.599	7.291	10.318	5.786	9.118	5.854	7.421	7.02	8.582	6.613	7.566	7.322
AQP12A	6.918	6.228	6.342	6.274	6.658	6.284	6.255	7.167	6.121	6.468	6.143	6.094	6.305	6.385	6.325	6.245	6.175	6.372	6.511	6.336	6.561	6.311	6.683	6.681	6.374	6.295	6.527	6.718	6.48	6.906	5.986	6.727	6.709	6.426	6.206	6.534	6.359	6.363	6.11	6.819	5.937	6.082	6.278	6.201	6.057	6.225	6.489	6.45	6.657
AQP2	6.768	6	6.31	6.094	6.566	6.208	6.109	6.267	6.028	6.382	6.262	6.105	6.237	6.256	6.647	6.091	6.35	6.135	6.209	6.197	6.319	6.16	6.17	6	6.233	6.048	6.931	6.322	6.601	6.128	5.991	6.28	7.038	6.095	6.32	6.376	6.235	6.331	5.956	6.148	6.402	6.726	6.059	7.224	6.358	6.582	6.008	7.209	6.112
AQP3	5.845	5.811	5.998	5.99	5.758	5.922	5.996	5.926	5.877	5.968	5.917	5.827	6.057	5.855	5.914	5.871	6.377	5.941	5.841	5.966	5.735	6.071	6.055	5.757	5.767	6.097	5.881	5.718	5.726	5.558	5.884	5.673	6.021	5.84	5.963	5.86	6.135	5.949	6.005	6.031	0	5.814	5.709	6.171	5.931	6.078	6.17	6.031	5.982
AQP4	5.912	6.12	7.305	6.026	6.073	5.976	7.292	7.058	7.5705	5.957	5.9595	5.904	6.0325	6.0815	6.5175	7.051	6.0605	6.0855	6.1005	5.83	5.9785	5.9515	5.95	6.0265	6.094	6.2025	6.189	6.1855	5.997	7.0085	6.0705	6.428	6.2745	7.6685	6.182	5.8475	6.0395	6.1535	5.969	5.8295	6.121	6.0125	5.9245	5.868	6.0255	6.101	5.976	6.1235	7.733
AQP5	5.694	6.102	6.035	7.211	6.22	6.155	7.295	5.809	6.252	5.992	6.509	10.168	8.882	9.016	7.576	7.678	6.031	7.028	6.091	6.199	6.085	5.994	6.119	6.318	9.323	5.968	6.261	7.347	7.301	6.082	6.141	6.067	6.213	6.8	6.003	7.396	6.204	6.028	6.059	6.39	6.234	6.064	5.797	8.847	7.618	7.058	6.168	6.549	7.418
AQP6	6.6395	6.0485	6.2325	6.0755	6.632	6.359	6.3615	6.0925	6.37	6.309	6.324	6.503	6.283	6.372	6.3955	6.3245	6.1725	6.4555	6.396	6.2545	6.0245	6.262	6.0455	6.5015	6.533	6.3065	6.068	6.4855	6.553	6.39	6.3565	6.1895	6.1665	6.3215	6.2025	6.387	6.2305	6.5545	6.404	6.714	6.808	6.1605	6.387	6.61	6.3915	6.8295	6.319	6.651	6.721
AQP7	6.813	6.285	6.04	6.103	6.805	6.15	6.088	6.003	6.009	6.199	6.077	6.2	6.017	6.004	6.209	6.377	6.235	6.142	6.079	6.063	6.141	6.134	6.209	5.999	6.166	6.07	5.995	6.072	6.274	6.11	7.106	6.134	6.056	6.193	6.222	6.291	5.849	5.947	6.304	6.871	6.22	6.168	6.276	6.006	5.923	6.89	6.688	6.388	6.189
AQP7P2	6.96675	6.05375	6.2265	6.06825	6.3425	6.359	6.053	5.966	6.06775	6.6	6.08975	6.15775	6.04125	6.15375	6.0595	6.1115	6.30075	6.30375	6.1335	5.9405	5.96575	6.0685	6.16225	6.16425	5.97725	6.08425	6.05175	5.9185	6.391	5.885	7.063	5.97675	6.043	6.055	6.15825	6.29375	6.04025	6.23575	6.26775	6.80325	6.01375	6.0895	6.0785	6.0495	5.948	6.594	6.68325	6.19	6.18
AQP8	5.977	6.018	6.245	6.036	6.015	5.937	5.771	6.171	6.082	6.069	6.117	5.9	6.015	6.208	6.105	6.128	6.075	5.919	6.013	5.939	6.053	6.092	6.04	6.098	5.748	6.215	5.893	5.98	6.185	5.854	6.107	6.002	5.863	5.992	5.972	5.919	6.142	6.029	5.844	6.009	6.086	5.986	6.021	5.973	6.006	6.005	5.997	6.041	5.986
AQP9	5.807	6.712	7.108	6.907	6.444	6.874	6.636	5.973	6.536	6.506	7.267	6.538	6.955	6.763	7.258	6.708	8.231	6.537	6.813	7.871	7.386	7.782	6.563	6.442	6.615	6.507	6.39	6.936	6.338	6.301	7.175	6.65	6.552	6.485	6.516	6.385	6.408	7.489	6.316	6.554	7.38	8.42	7.863	7.078	6.72	5.997	6.978	6.726	6.419
AQR	7.6165	7.3595	7.4015	7.362	7.749	7.271	7.333	7.1445	7.2955	7.2045	7.5115	7.2615	7.7125	7.389	7.216	7.154	7.3835	7.329	7.317	7.538	7.136	7.545	7.3905	7.329	7.514	7.315	7.4945	7.14	7.2095	7.159	7.631	7.304	7.0895	7.4875	7.3825	7.1635	7.5325	7.3735	7.486	7.388	7.152	7.4815	7.551	7.385	7.275	7.601	7.2955	7.6395	7.413
AR	5.99533333333333	5.98066666666667	6.24833333333333	6.07533333333333	5.92566666666667	6.29566666666667	5.94566666666667	6.04233333333333	5.93233333333333	6.41633333333333	5.94066666666667	6.16166666666667	6.073	6.164	6.15566666666667	6.20066666666667	6.129	6.338	5.95033333333333	6.27266666666667	6.09933333333333	6.13166666666667	6.07966666666667	5.99533333333333	6.14266666666667	6.08566666666667	6.02166666666667	6.098	6.17733333333333	5.92633333333333	6.51733333333333	5.94533333333333	5.935	6.09433333333333	6.04466666666667	6.008	6.06566666666667	6.266	6.13366666666667	6.19166666666667	6.27	6.03933333333333	6.29733333333333	6.012	5.97366666666667	5.938	6.331	5.908	6.04433333333333
ARAF	9.948	9.582	9.248	9.844	9.444	9.329	10.002	10.634	9.736	9.602	8.918	9.766	9.016	9.222	9.386	9.607	9.249	9.254	10.164	9.48	9.367	9.486	9.799	10.211	9.965	10.384	9.991	9.798	8.889	10.19	9.366	10.623	9.841	9.176	9.69	9.559	10.22	9.397	9.539	9.763	10.12	9.598	9.985	9.869	10.019	9.611	9.008	8.648	8.73
ARC	6.106	5.971	9.675	6.767	5.854	6.108	6.127	6.037	6.127	6.44	5.929	5.973	6.044	6.106	6.307	5.97	7.056	6.014	6.201	6.135	6.099	6.368	6.012	6.182	6.104	6.449	6.02	5.986	6.029	6.122	6.32	6.008	6.065	5.965	5.994	6.178	5.976	6.726	6.192	6.155	6.102	6.198	6.092	6.32	6.015	6.177	6.072	5.875	5.792
ARCN1	10.505	10.414	10.157	10.098	10.08	9.935	10.249	9.504	9.937	9.86	9.438	10.177	9.679	10.185	10.443	10.301	10.495	10.075	9.453	10.327	9.715	10.225	9.383	9.666	10.31	9.993	9.793	10.458	9.782	10.298	10.208	9.522	9.147	10.767	10.2	10.244	9.62	10.016	10.177	10.193	9.584	9.758	9.865	10.12	9.54	10.757	10.264	10.473	10.989
ARD1A	8.721	9.041	8.827	9.072	8.701	9.045	9.112	9.006	8.793	8.956	9.501	8.555	9.617	9.357	8.682	8.843	8.939	9.037	8.945	8.683	8.743	8.984	9.008	8.761	8.753	9.802	9.165	9.118	8.62	8.234	9.024	8.28	9.274	8.225	8.399	8.246	9.968	9.32	9.546	8.606	9.044	8.492	10.002	9.459	9.035	9.135	9.133	8.878	8.243
AREG	6.459	6.156	6.082	5.964	5.916	5.965	6.372	6.168	6.237	6.011	5.985	5.982	6.064	6.093	6.016	6.212	6.149	5.948	6.006	6.146	6.013	6.212	6.174	6.217	6.136	5.909	6.117	5.957	6.129	6.069	6.1	5.974	6.131	5.995	5.815	6.054	6.346	6.028	5.911	5.872	6.021	5.98	6.137	5.696	6.03	6.12	5.834	6.169	6.117
ARF1	8.758	8.58566666666667	8.47233333333333	8.53666666666667	8.95366666666667	8.531	8.792	7.943	8.51133333333333	8.32166666666667	8.18033333333333	8.48166666666667	8.44	8.76666666666667	8.61666666666667	8.67666666666667	8.523	8.57466666666667	8.41833333333333	8.47066666666667	8.39533333333333	8.495	8.15633333333333	8.44933333333333	8.764	8.50933333333333	8.38066666666667	8.73566666666667	8.34433333333333	8.58266666666667	8.545	8.28166666666667	8.083	8.54133333333333	7.921	8.44833333333333	8.36866666666667	8.39833333333333	8.595	8.617	8.02	8.35966666666667	7.73966666666667	8.793	8.061	9.04066666666667	8.84666666666667	8.82433333333333	9.01166666666667
ARF3	9.174	9.535	9.404	9.015	9.179	9.368	9.551	8.215	9.448	9.361	9.228	9.257	9.881	9.099	9.241	8.993	9.266	9.382	9.024	9.75	8.946	9.707	8.867	8.802	8.861	9.007	8.654	9.169	8.96	9.32	9.819	9.169	8.326	10.053	9.392	9.298	9.367	9.304	9.801	8.695	8.874	9.057	8.774	8.817	9.132	9.777	9.816	9.82	10.01
ARF4	9.616	8.6355	9.57	9.161	9.432	9.251	9.7605	8.128	9.246	8.5595	9.2665	9.7285	9.26	10.009	10.1905	10.0595	9.5925	9.563	9.016	9.4715	9.141	9.27	8.5975	8.567	9.9855	9.1305	8.7705	9.4655	9.5335	9.2575	9.0065	8.886	8.6175	9.9745	8.8775	9.6585	8.569	9.597	9.2345	9.4935	8.2425	9.541	9.379	9.5565	8.921	10.2575	9.4315	10.6035	11.005
ARF5	10.142	9.411	9.643	9.914	10.214	9.976	10.645	10.032	10.154	9.945	9.959	10.378	10.076	10.554	10.416	10.423	9.818	10.143	10.207	9.961	10.297	10.433	9.87	9.88	9.961	9.749	9.661	9.664	10.326	10.32	10.041	9.901	9.795	10.517	9.751	10.342	9.824	9.978	10.187	10.198	9.931	9.467	10.278	10.247	9.802	10.561	9.728	9.783	10.422
ARF6	6.284	5.911	6.045	6.251	6.688	6.602	6.2	5.967	5.926	6.242	6.18	6.092	6.476	6.299	6.227	6.051	6.255	6.19	6.553	6.457	6.498	6.467	6.409	6.838	6.512	6.51	6.316	6.126	6.74	6.175	6.15	6.072	5.982	6.422	6.471	6.563	6.419	6.53	6.453	6.382	6.006	6.852	5.84	6.56	6.028	6.9	6.628	7.157	6.443
ARFGAP1	7.994	7.231	7.967	8.3515	8.414	8.2385	7.8345	9.0215	8.449	8.8105	7.7405	8.0925	8.0175	7.589	8.047	7.8015	7.9945	7.941	8.5485	8.7775	8.5215	8.2545	8.097	9.271	7.914	8.2095	8.562	8.315	7.7095	8.595	8.365	8.796	7.9995	7.3985	7.5995	7.783	8.5325	7.867	8.01	8.319	8.0405	7.723	7.518	8.716	8.52	7.7045	7.187	7.526	7.1615
ARFGAP2	8.438	8.107	8.409	8.878	8.416	8.17	8.716	8.309	8.427	8.11	8.137	8.534	8.019	8.242	8.223	8.118	8.248	8.27	8.531	8.241	8.016	8.272	8.559	8.793	8.732	8.525	8.538	8.619	7.679	8.909	8.356	9.05	8.535	7.92	8.642	8.171	8.597	8.194	8.084	7.596	8.101	8.521	6.452	7.985	7.863	8.373	8.122	7.896	7.472
ARFGAP3	7.6085	7.6115	7.4	7.427	7.347	7.3955	7.7865	7.172	7.303	7.2765	7.3415	7.427	7.003	7.522	7.431	7.7685	7.213	7.3265	6.981	7.8845	7.2355	7.451	7.4605	7.2985	7.7135	7.416	7.498	7.2905	7.547	7.4415	7.677	7.4395	7.2925	7.768	7.3525	7.431	7.0825	7.3895	7.2395	7.5725	6.914	7.9965	7.4385	7.4055	7.3625	7.5955	7.3065	7.5425	8.175
ARFGEF1	8.7905	7.195	8.221	7.704	7.961	8.158	8.6035	7.9465	8.3355	8.0535	8.362	8.2925	8.4405	8.5545	8.4105	8.687	8.1825	7.9405	8.81	8.699	8.5395	8.0525	8.478	8.5815	8.9415	8.5575	8.547	8.395	9.1615	9.0805	8.1905	9.1935	8.783	8.7795	8.425	8.768	7.9515	8.0565	8.312	8.632	8.275	8.2445	6.668	8.4905	7.839	8.9835	8.2015	9.327	8.683
ARFGEF2	7.252	6.178	6.598	6.573	7.521	6.565	6.886	6.133	7.008	6.357	6.837	6.803	7.145	6.868	7.043	6.809	6.682	6.569	6.946	6.87	7.125	6.141	6	7.485	7.041	6.731	7.123	7.029	6.993	6.748	6.81	6.227	6	7.016	6.293	7.018	6.058	6.14	6.476	7.197	6.504	7.325	6.034	7.698	6.823	7.331	6.3	7.027	6.721
ARFIP1	7.52133333333333	7.779	7.01533333333333	6.90066666666667	7.14833333333333	7.002	7.23666666666667	7.64233333333333	7.153	6.93033333333333	7.00533333333333	7.09233333333333	7.134	7.23333333333333	7.24133333333333	7.34166666666667	7.13366666666667	7.13566666666667	6.98233333333333	7.13733333333333	7.13833333333333	7.086	6.91733333333333	6.908	7.13533333333333	6.90166666666667	6.89433333333333	7.17233333333333	7.57866666666667	7.376	7.05833333333333	7.23333333333333	7.187	7.60466666666667	7.07233333333333	7.49233333333333	6.845	6.931	7.098	7.463	7.17266666666667	7.00233333333333	7.61466666666667	7.15733333333333	7.21333333333333	7.48633333333333	7.184	7.475	7.752
ARFIP2	6.496	5.659	5.958	6.279	6.3	6.205	6.545	6.105	6.226	5.727	5.79	6.039	6.53	5.98	6.099	5.816	6.138	6.127	6.406	5.557	5.818	5.786	6.289	5.859	5.977	6.286	5.864	5.803	6.233	5.765	5.816	5.784	5.823	5.962	5.853	5.932	5.854	6.14	5.915	6.649	6.195	6.093	5.697	6.284	5.998	6.181	6.259	6.288	6.016
ARFRP1	7.231	6.037	6.741	6.628	7.04	7.16	6.741	6.698	6.654	7.797	7.157	7.049	6.873	7.154	6.618	6.738	7.162	7.029	7.398	6.941	7.15	7.235	6.311	7.146	7.011	7.116	6.958	7.14	7.096	6.979	7.223	7.416	7.166	6.543	6.917	7.047	7.45	7.299	6.923	7.071	7.192	6.579	5.997	7.372	7.38	7.112	6.723	7.219	6.498
ARG1	6.161	6.112	5.974	5.93	5.953	6.117	6.061	6.127	6.031	6.031	6.203	6.164	5.999	6.002	5.77	6.217	6	5.913	6.104	6.152	6.075	6.145	6.145	6.43	5.818	6.129	6.09	6.065	6.011	5.896	6.223	6.252	6.14	6.082	6.26	6.007	6.182	6.218	5.978	6.047	6.009	5.966	5.963	6.113	5.982	6.01	6.013	6.025	5.978
ARG2	6.527	6.585	6.899	6.683	6.271	6.438	6.003	6.185	6.707	6.472	6.281	6.283	6.722	6.514	6.375	6.195	6.691	6.533	6.241	6.875	6.11	6.604	6.151	7.01	6.48	6.387	6.156	5.991	6.339	6.146	6.729	6.044	6.114	6.339	6.313	6.405	6.067	6.655	6.289	7.04	7.021	6.786	5.949	6.231	6.093	6.679	6.394	6.388	6.101
ARG99	5.573	5.903	6.317	6.057	5.713	6.113	5.949	6.205	5.71	6.132	6.219	5.751	6.095	6.147	5.989	5.722	6.286	6.104	6.074	6.907	6	5.968	5.979	5.882	6.067	6.006	5.971	5.888	5.892	6.074	6.208	5.873	5.957	6.01	6.027	5.652	6.009	5.656	6.126	6.226	6.177	6.337	6.04	5.953	6.029	6.072	6.146	5.941	6.228
ARGFX	5.731	5.831	5.901	5.989	5.813	5.971	5.894	5.869	5.843	5.75	5.708	5.815	5.825	5.988	5.724	5.883	5.88	5.987	5.874	5.913	5.887	5.89	5.806	5.844	5.679	5.764	5.857	6	5.834	5.871	6.071	5.91	5.793	5.956	5.886	5.8	5.936	6.018	5.946	5.914	5.842	5.802	6.094	6.074	6.016	5.884	5.897	6.115	5.661
ARGFXP2	6.074	6.0245	6.006	5.8925	6.1655	6.067	5.9755	6.0865	6.2015	5.859	6.089	6.0005	6.0065	6.0055	5.953	5.966	6.135	5.8895	6.1445	6.1735	6.2315	6.395	6.0955	6.0785	6.098	6.047	6.029	6.182	5.892	6.1625	6.1435	6.172	6.1175	6.136	6.087	6.139	5.903	6.021	5.907	6.148	5.8955	5.979	6.062	5.9855	6.058	6.18	5.841	6.1525	5.9675
ARGLU1	10.518	9.287	10.733	10.989	11.089	11.174	10.417	11.398	11.66	11.494	11.328	11.437	10.984	10.659	10.965	10.965	11.548	10.768	11.018	12.055	10.948	10.855	10.984	11.5	10.977	11.559	11.504	10.625	11.527	11.779	12.078	11.625	11.542	10.911	11.586	10.992	11.371	10.619	11.016	11.247	11.777	11.064	9.616	11.517	11.511	10.103	11.027	10.463	10.329
ARHGAP1	9.622	9.666	10.087	10.6	9.977	10.415	10.247	9.161	10.067	10.749	9.569	10.389	10.086	10.03	10.172	10.031	10.269	10.918	9.895	10.835	10.474	10.875	9.854	9.605	10.032	10.804	8.985	10.146	9.058	9.963	10.546	9.79	9.232	10.128	9.711	9.575	9.613	10.311	10.589	9.214	9.261	9.22	10.067	9.314	9.266	10.464	10.89	9.629	9.998
ARHGAP10	7.324	8.657	9.576	8.969	7.944	9.013	8.327	8.206	8.248	9.142	7.801	8.388	7.653	7.269	8.122	7.75	9.55	8.969	7.752	8.906	7.863	9.946	8.05	7.73	7.614	8.116	6.944	8.296	7.169	8.41	8.921	8.322	8.54	7.763	8.209	7.747	7.789	9.643	8.021	7.304	8.315	8.315	8.408	7.119	7.826	6.946	9.196	7.485	7.691
ARHGAP11A	6.31533333333333	6.71333333333333	6.40766666666667	6.32566666666667	6.514	6.291	6.52866666666667	6.05666666666667	6.41133333333333	6.24266666666667	6.45866666666667	6.242	6.622	6.305	6.311	6.384	6.308	6.34766666666667	6.55566666666667	6.317	6.22933333333333	6.19733333333333	6.243	6.51333333333333	6.515	6.325	6.65766666666667	6.238	6.57733333333333	6.35633333333333	6.28333333333333	6.33	6.109	6.394	6.346	6.38033333333333	6.506	6.33	6.48766666666667	6.66966666666667	6.67433333333333	6.53266666666667	6.046	6.705	6.37666666666667	6.73466666666667	6.33933333333333	6.634	6.54266666666667
ARHGAP11B	6.104	6.008	6.161	6.173	6.736	6.285	6.211	6.001	6.589	5.932	6.157	6.193	6.676	5.991	6.488	6.231	6.347	6.144	6.129	6.174	6	6.007	5.925	6.767	6.417	6.293	6.475	6.451	6.376	6.169	5.835	6.162	5.936	6.501	6.55	6.366	7	6.291	6.22	6.506	6.198	6.286	6.307	6.536	6.411	6.21	6.061	6.754	5.849
ARHGAP12	7.708	7.313	7.2595	6.967	7.602	7.1835	7.5545	6.7435	7.4985	6.8365	7.3145	7.103	7.4595	7.799	7.8585	7.8925	7.344	7.2195	7.7245	7.2795	7.3605	7.608	7.315	7.4735	8.262	7.459	7.0225	8.0215	8.4355	8.136	7.1855	8.1115	7.6835	8.131	7.0925	8.1145	6.76	7.563	7.3875	7.847	6.781	7.0665	6.255	8.3355	6.9295	7.906	7.7095	7.928	8.1155
ARHGAP15	7.113	10.252	8.576	8.406	7.942	8.953	8.031	9.565	8.508	9.769	10.056	9.163	8.439	9.061	8.64	8.256	9.246	9.046	9.04	9.857	8.818	8.9	10.356	9.239	8.547	9.883	10.315	7.85	7.686	7.86	10.37	8.273	8.786	8.803	10.316	8.192	9.339	9.934	9.411	7.688	9.77	9.489	9.295	7.525	9.768	6.728	9.895	7.14	8.605
ARHGAP17	8.018	8	7.59033333333333	7.689	7.897	7.71333333333333	7.57633333333333	7.764	7.854	8.431	7.65366666666667	7.668	7.59366666666667	7.49366666666667	7.644	7.57766666666667	7.82833333333333	7.79866666666667	7.664	8.34333333333333	7.66833333333333	8.032	7.752	8.008	7.743	7.748	7.84233333333333	7.53366666666667	7.63066666666667	7.69933333333333	8.543	7.62633333333333	7.47533333333333	7.657	7.83	7.70866666666667	8.18433333333333	7.52433333333333	7.88466666666667	7.793	7.80233333333333	7.99466666666667	7.65533333333333	7.433	7.62	7.89833333333333	7.57	7.592	7.34533333333333
ARHGAP18	7.865	7.218	6.882	6.687	7.512	7.285	8.182	7.868	7.884	6.963	7.519	7.425	7.068	7.363	7.169	7.55	6.667	7.047	7.594	7.292	7.782	6.703	7.855	7.704	8.209	7.351	7.479	7.859	8.054	8.076	7.719	8.275	8.18	8.016	7.299	8.009	7.17	7.049	7.507	8.323	7.259	9.252	5.942	7.643	7.515	7.947	7.474	7.36	8.514
ARHGAP19	7.34	7.929	7.619	7.413	7.356	7.373	7.224	7.519	7.393	7.501	8.019	7.684	7.534	7.519	7.348	7.541	7.514	7.405	7.547	7.873	7.31	7.727	7.817	7.743	7.395	7.444	8.97	7.593	7.588	7.545	7.678	7.614	7.197	7.881	8.284	7.495	8.393	7.328	7.543	7.585	8.67	7.592	6.174	7.554	7.664	7.408	7.251	7.657	7.373
ARHGAP20	6.439	6.226	6.86	6.694	6.287	6.639	6.87	6.267	6.151	7.042	6.499	6.542	6.317	6.501	6.363	6.509	7.774	6.694	6.241	6.401	6.749	8.272	6.051	6.38	6.045	6.485	6.252	6.131	6.345	6.295	7.174	6.154	6.384	6.467	6.851	6.663	6.269	7.212	6.436	6.329	6.349	6.659	5.974	6.031	6.236	6.031	6.784	6.066	6.524
ARHGAP21	10.733	10.718	10.742	10.778	10.9	10.562	11.239	11.314	11.321	11.024	10.666	10.978	10.111	11.453	11.007	11.345	10.568	10.591	11.333	10.25	10.955	10.03	10.759	11.297	11.348	10.919	10.156	11.405	11.144	11.67	10.837	11.609	11.071	11.153	10.309	11.148	10.004	10.363	10.8	11.002	10.056	10.754	10.739	11.047	10.11	10.6	10.553	10.759	10.346
ARHGAP22	6.032	7.26	6.946	6.691	6.255	7.093	6.771	6.616	6.607	7.563	7.091	6.855	6.856	6.381	6.599	6.412	6.667	7.195	6.909	7.168	7.194	6.63	7.256	6.596	6.581	7.355	6.898	6.657	6.547	6.124	6.875	6.335	6.287	6.239	7.287	6.484	7.856	7.194	7.34	6.364	7.096	7.796	6.437	6.389	7.088	6.086	7.387	6.388	6.292
ARHGAP23	6.28933333333333	6.87433333333333	7.19166666666667	6.92833333333333	6.64866666666667	7.01066666666667	6.51133333333333	6.56966666666667	6.663	7.378	6.707	6.69433333333333	6.62566666666667	6.56466666666667	6.661	6.619	7.42566666666667	7.11266666666667	6.76466666666667	7.35933333333333	6.77333333333333	7.41366666666667	6.81933333333333	6.342	6.48233333333333	7.015	6.403	6.50466666666667	6.24166666666667	6.351	7.34333333333333	6.406	6.61	6.501	6.85666666666667	6.51	7.37666666666667	7.097	6.84566666666667	6.36933333333333	6.59033333333333	6.89166666666667	6.37266666666667	6.665	6.646	6.181	7.252	6.776	6.54733333333333
ARHGAP24	6.474	6.60225	7.11525	6.95275	6.469	6.9785	7.37775	6.60725	7.25825	7.005	6.67125	7.429	6.46025	7.1605	7.002	7.03725	7.23075	7.08625	6.62625	7.243	6.968	7.067	7.12625	6.879	6.9175	6.93675	7.0545	6.7665	6.724	6.96375	7.1035	7.0415	6.75	7.26675	7.18925	6.82175	6.86375	7.01625	6.7915	6.462	7.019	6.87425	7.2305	6.6795	6.9445	6.56175	6.9495	6.30925	7.4405
ARHGAP25	6.10833333333333	6.85133333333333	6.219	6.56	6.372	6.392	6.39766666666667	6.88466666666667	6.57766666666667	6.427	6.89833333333333	6.68133333333333	6.45733333333333	6.585	6.54833333333333	6.553	6.432	6.44733333333333	6.66833333333333	6.85933333333333	6.478	6.55	7.10733333333333	7.07966666666667	6.553	6.463	7.322	6.40266666666667	6.211	6.55	6.417	6.68466666666667	6.655	6.70433333333333	7.242	6.36833333333333	7.179	6.32466666666667	6.46333333333333	6.249	7.29166666666667	6.85433333333333	6.04366666666667	6.47433333333333	7.14966666666667	6.26933333333333	6.59866666666667	6.32566666666667	6.53366666666667
ARHGAP26	7.378	6.269	6.597	6.76	7.403	7.076	7.253	6.337	6.704	6.971	6.595	7.196	6.482	7.244	7.127	7.182	6.704	6.937	7.364	6.488	7.252	6.783	6.86	7.6	7.281	7.433	6.318	7.698	7.028	7.594	7.051	7.686	6.99	6.963	6.484	6.866	6.975	6.604	7.361	6.98	5.985	7.197	6.158	7.106	6.634	7.513	6.976	6.841	6.86
ARHGAP27	6.819	5.781	5.871	5.953	7.075	6.143	6.689	6.234	6.151	6.091	6.282	5.98	6.46	5.989	6.042	6.094	6.103	6.499	6.081	6.234	6.096	6.051	6.237	6.378	5.984	6.494	5.936	6.285	6.665	6.095	6.394	5.909	5.927	6.098	6.213	6.385	6.794	6.011	6.668	6.999	5.752	6.147	5.992	6.465	6.149	7.289	6.506	6.904	6.698
ARHGAP28	6.4245	6.13975	6.601	6.54225	6.35125	6.40825	6.37825	6.5535	6.75175	6.28425	6.158	6.308	6.238	6.53775	6.632	6.8115	6.3935	6.359	6.74225	6.19725	6.581	6.706	6.36375	6.3145	6.58075	6.35625	6.168	6.46375	6.5405	6.481	6.59625	6.32025	6.461	6.522	6.39075	6.52925	6.07725	6.47375	6.3015	6.21425	6.16225	6.22675	6.72075	6.2875	6.09325	6.16025	6.429	6.1025	6.28475
ARHGAP29	6.362	6.555	6.247	6.572	6.125	6.329	6.298	5.977	6.094	6.361	6.133	6.373	6.212	6.323	6.309	6.053	6.229	6.488	6.466	6.368	6.496	6.092	6.171	6.02	6.438	6.158	6.08	6.16	6.341	6.337	6.693	6.635	6.256	6.244	6.164	6.355	6.019	6.58	6.145	6.047	5.916	6.446	6.047	6.054	5.951	5.817	6.584	6.071	6.229
ARHGAP30	6.82233333333333	7.506	6.752	7.022	6.77933333333333	7.19933333333333	6.97066666666667	7.55633333333333	7.365	7.174	8.065	7.43933333333333	6.99266666666667	7.57333333333333	7.09066666666667	7.093	6.91233333333333	7.24166666666667	7.39766666666667	7.24933333333333	7.04666666666667	7.20666666666667	8.03133333333333	7.76466666666667	7.22566666666667	7.17966666666667	8.221	6.85466666666667	6.73666666666667	6.741	7.256	7.195	6.94533333333333	7.42833333333333	8.285	6.72966666666667	8.38033333333333	7.00766666666667	7.431	6.79133333333333	7.95933333333333	7.98933333333333	7.10033333333333	6.864	8.013	6.87166666666667	7.55266666666667	6.741	7.601
ARHGAP4	7.359	8.338	7.312	7.95	8.761	8.658	6.863	9.558	8.616	9.748	9.302	8.141	8.072	8.159	8.009	7.417	7.909	8.173	9.009	9.495	8.299	7.907	9.589	9.869	7.64	8.445	9.987	9.428	7.626	7.649	8.859	9.134	8.409	7.052	9.104	7.417	10.164	7.835	8.366	8.645	10.003	9.301	7.72	9.177	9.557	6.657	7.898	6.873	6.853
ARHGAP5	6.562	7.557	6.387	6.107	6.7	6.253	6.394	7.1	6.501	6.442	6.175	6.347	6.432	6.285	6.444	6.372	6.402	6.522	6.366	6.123	6.219	6.358	6.094	6.893	6.556	6.25	6.579	6.286	6.373	6.595	6.657	6.711	6.227	6.279	6.36	6.533	6.269	6.684	6.379	6.548	6.92	6.393	6.203	6.459	7.05	6.409	6.564	6.361	6.508
ARHGAP6	6.1695	6.04875	6.1005	6.27025	6.01375	5.9845	5.95625	6.0455	6.03325	6.02175	6.02175	6.05875	6.08625	5.99875	5.968	5.95425	6.05275	5.9255	6.0475	6.063	6.07975	5.98575	5.9815	6.10175	6.15575	6.02925	6.1405	6.09125	6.16425	6.115	6.06025	6.0955	6.13375	6.05875	6.067	6.02375	6.00475	6.01725	5.9335	6.04525	5.98175	6.007	6.3275	6.04925	5.98975	5.997	6.156	6.03575	5.99
ARHGAP8	6.19	5.972	6.019	6.00333333333333	6.06733333333333	6.08	6.055	5.998	5.98566666666667	6.06233333333333	6.10766666666667	6.12166666666667	6.16766666666667	6.14366666666667	6.06	6.06133333333333	5.83666666666667	6.06733333333333	6.14366666666667	6.043	6.04266666666667	6.09033333333333	6.065	6	6.18333333333333	6.14033333333333	6.02766666666667	5.945	6.031	5.96233333333333	6.04366666666667	5.884	5.95266666666667	6.187	5.911	6.13166666666667	5.98666666666667	5.98766666666667	6.27366666666667	5.92333333333333	6.00633333333333	5.915	6.01733333333333	6.025	6.11066666666667	6.108	5.968	6.437	6.14566666666667
ARHGAP9	6.6925	8.2375	6.929	7.5595	7.195	7.6285	7.3185	8.45	7.8355	7.347	9.166	7.9215	7.2425	7.979	7.577	7.427	7.2595	7.608	8.439	8.379	7.0485	7.3675	9.0735	9.06	7.807	7.598	9.1815	7.567	7.1525	7.7305	7.351	7.491	7.4125	7.7475	9.266	7.019	9.6325	6.8945	7.8115	6.899	8.993	8.1415	6.155	7.281	9.136	6.544	7.694	6.6315	7.5195
ARHGDIA	10.95	9.961	10.295	10.31	11.549	10.404	10.691	10.109	10.633	11.095	10.011	10.279	10.271	10.598	11.036	10.7	10.844	10.57	10.998	10.25	10.036	10.081	9.6	10.884	10.498	9.836	9.562	10.594	9.916	10.789	10.647	10.434	8.888	10.728	9.42	9.983	10.611	10.078	10.865	10.367	10.033	9.565	10.77	10.016	9.482	11.222	10.349	11.262	11.024
ARHGDIB	11.151	12.751	10.957	12.407	11.895	12.553	11.286	13.157	12.42	12.623	13.795	12.678	12.218	12.512	11.987	12.106	11.576	12.345	13.148	12.826	12.814	12.264	13.483	13.371	12.466	12.873	13.827	12.028	11.537	11.507	12.162	12.486	12.546	12.101	13.795	11.396	13.536	11.326	12.659	10.953	13.324	14.061	12.462	11.68	13.076	10.656	12.375	10.499	11.49
ARHGDIG	7.3815	6.854	6.9295	6.7755	6.729	6.534	7.744	6.453	6.8935	6.4395	6.2345	7.2305	6.4705	6.7845	7.032	6.712	6.4985	6.3555	6.342	6.2805	6.266	6.211	6.3775	6.196	6.769	6.276	6.278	6.389	7.0265	6.765	6.1065	6.767	6.5185	6.8345	6.1805	6.7015	6.5925	6.304	6.34	7.3675	6.814	6.177	7.809	7.191	6.7135	6.674	6.1365	6.993	7.0485
ARHGEF1	6.35966666666667	5.951	6.35366666666667	6.13766666666667	6.753	6.83366666666667	6.504	6.357	6.59133333333333	6.648	6.82066666666667	6.58633333333333	6.77766666666667	6.63933333333333	6.45666666666667	6.49566666666667	6.63666666666667	6.52133333333333	6.71133333333333	6.84766666666667	6.498	6.58033333333333	6.78233333333333	6.98133333333333	6.52466666666667	6.649	6.88466666666667	6.363	6.49433333333333	6.926	6.74333333333333	6.804	6.105	6.67633333333333	6.595	6.14233333333333	7.29033333333333	6.555	6.98766666666667	6.512	7.15966666666667	6.49033333333333	5.887	6.559	6.90066666666667	6.727	6.61933333333333	6.564	6.71333333333333
ARHGEF10	7.166	9.211	9.186	8.889	7.899	9.452	8.805	8.507	8.742	10.056	7.988	8.973	7.872	8.583	8.571	8.445	9.678	9.26	8.216	9.298	9.012	9.384	8.739	7.858	8.434	9.085	8.339	9.182	7.617	8.891	9.818	8.315	8.65	8.294	9.001	8.512	8.29	9.13	8.797	7.64	8.022	9.116	9.004	8.185	7.771	7.425	9.211	7.202	7.805
ARHGEF10L	6.19066666666667	6.895	6.31366666666667	6.24966666666667	6.45166666666667	6.165	6.02166666666667	6.232	6.24966666666667	6.439	6.141	6.25833333333333	6.36833333333333	6.216	6.18233333333333	6.29833333333333	6.479	6.238	6.20733333333333	6.45933333333333	6.19	6.36066666666667	6.38233333333333	6.14466666666667	6.22366666666667	6.12733333333333	6.15633333333333	6.12733333333333	6.23366666666667	6.18633333333333	6.45866666666667	6.107	6.012	6.30366666666667	5.99133333333333	6.28033333333333	6.15333333333333	6.415	6.51	6.36533333333333	6.31166666666667	6.46	5.89466666666667	6.284	6.48033333333333	6.37233333333333	6.416	6.44866666666667	6.2
ARHGEF11	6.80966666666667	6.182	6.68466666666667	6.69833333333333	6.748	6.55366666666667	6.65966666666667	6.42033333333333	6.686	6.626	6.52666666666667	6.57566666666667	6.633	6.657	6.70966666666667	6.561	6.71866666666667	6.58966666666667	6.71633333333333	6.67766666666667	6.887	6.91166666666667	6.51333333333333	6.61433333333333	6.712	6.57833333333333	6.53866666666667	6.82966666666667	6.612	6.997	6.67233333333333	6.72566666666667	6.40266666666667	6.96233333333333	6.41533333333333	6.65133333333333	6.591	6.558	6.72733333333333	6.80033333333333	6.17033333333333	6.688	6.67866666666667	6.68433333333333	6.16266666666667	6.95433333333333	6.877	6.959	6.907
ARHGEF12	7.984	6.978	8.081	7.787	7.828	8.022	8.101	8.372	7.854	8.639	7.531	8.122	7.546	7.912	7.71	8.006	8.036	8.334	7.819	8.152	8.053	8.395	8.228	7.539	7.889	8.011	7.717	7.067	8.069	8.039	7.991	8.227	8.049	7.517	7.866	8.131	7.373	7.983	7.845	8.169	7.141	7.861	7.269	8.081	7.311	7.594	7.977	7.37	6.995
ARHGEF15	6.177	5.884	6.162	6.306	5.997	6.341	6.07	6.015	5.953	7.38	6.27	5.992	6.356	6.047	6.072	5.935	6.63	6.436	6.504	7.184	7.017	7.026	6.2	6.055	5.897	6.655	5.812	5.863	6.104	6.07	8.068	5.758	5.876	6.019	5.957	5.881	6.193	6.459	6.44	6.372	5.972	6.581	5.929	5.97	6.068	5.999	6.53	5.978	6.292
ARHGEF16	9.075	6.793	7.012	7.996	8.916	7.106	7.833	8.046	7.963	6.757	7.002	7.56	7.86	7.247	7.525	7.707	6.319	6.983	8.42	6.367	7.764	6.244	7.111	9.095	8.321	7.015	7.058	7.87	8.324	8.364	6.083	8.517	7.744	6.946	6.744	8.171	8.371	6.705	8.081	9.211	7.579	6.351	6.047	8.508	8.145	8.515	6.697	8.14	6.874
ARHGEF17	6.493	5.957	7.941	8.028	7.097	7.59	7.166	6.767	7.223	8.193	6.832	7.468	7.017	6.777	6.909	7.118	8.43	7.908	7.08	8.472	7.592	9.312	7.259	6.929	6.492	7.534	6.165	7.174	6.661	6.972	8.595	6.713	7.31	6.798	6.966	6.947	6.431	8.182	7.485	6.502	6.761	7.264	6.136	6.748	6.925	6.769	8.107	6.562	6.354
ARHGEF18	10.549	10.153	10.519	10.356	10.7	10.64	10.755	10.626	11.371	10.558	10.596	10.219	10.203	10.338	10.166	9.941	11.298	10.217	10.771	10.63	10.243	11.755	11.289	11.162	10.615	10.749	10.88	10.032	10.269	10.851	9.535	10.5	10.038	10.512	11.301	10.409	11.272	10.641	10.396	10.564	10.961	10.783	9.948	9.813	10.73	10.404	10.63	10.07	10.177
ARHGEF19	6.807	7.105	7.035	7.237	7.03	7.231	8.038	7.568	8.029	7.645	7.501	7.239	8.1	7.178	7.054	7.14	6.769	7.263	7.198	6.82	7.264	6.768	6.88	7.301	7.111	7.288	6.789	7.691	6.683	7.644	6.91	7.545	7.365	7.015	6.801	7.016	7.525	6.695	7.117	6.833	7.269	7.449	7.333	7.511	7.36	6.784	6.75	7.244	6.941
ARHGEF2	10.399	10.241	10.677	10.71	10.402	10.31	10.412	12.267	11.264	11.607	10.134	10.417	10.326	9.934	10.561	10.616	10.41	10.306	11.208	10.942	11.169	10.931	11.143	11.646	9.946	10.142	11.141	9.831	9.803	10.481	10.525	11.288	10.815	10.58	10.619	10.124	11.219	10.327	10.562	10.37	11.257	9.826	10.453	10.011	10.795	9.04	9.736	9.677	9.811
ARHGEF3	8.76	9.629	9.534	9.629	9.278	10.125	9.576	10.293	10.225	10.583	10.924	10.404	9.94	10.177	9.766	10.29	10.205	10.166	10.22	10.443	10.267	10.558	10.347	9.671	9.824	10.006	10.244	9.553	9.804	9.915	10.334	9.855	10.538	9.929	10.357	9.819	9.949	9.476	9.57	9.125	10.494	10.163	9.63	9.768	10.288	8.625	10.051	9.083	9.42
ARHGEF4	6.1595	6.067	7.369	6.662	6.266	6.7925	6.1635	5.9715	6.2455	6.1275	6.358	6.266	6.176	6.055	6.067	6.1095	7.0525	6.5935	6.0835	6.1375	6.0425	6.8945	6.108	6.048	6.104	6.5075	5.991	6.1265	6.1215	6.5115	6.181	5.991	6.4465	6.189	6.5255	6.307	6.062	7.1615	6.443	6.121	6.1625	5.927	5.984	6.1355	6.016	6.138	7.052	6.3165	6.0525
ARHGEF5	7.989	6.7	6.572	7.296	7.417	6.781	7.768	6.385	7.176	6.525	6.789	6.97	7.161	7.404	7.441	7.522	6.762	6.893	7.557	6.557	6.821	6.641	6.161	7.817	7.601	6.793	6.011	7.048	7.576	7.616	6.245	7.291	5.931	7.788	5.961	7.789	6.066	6.027	7.153	7.943	5.852	5.977	6.145	7.457	6.487	8.481	7.176	8.151	7.994
ARHGEF6	7.672	10.09	9.513	9.476	8.63	9.9	8.902	9.867	9.142	10.347	10.342	9.774	8.842	9.494	9.398	9.552	9.607	9.868	9.709	9.772	9.387	9.592	10.557	9.81	9.285	9.86	10.633	8.456	8.882	9.36	10.458	9.352	9.734	9.329	10.833	8.949	10.42	9.503	9.773	8.378	10.743	10.826	9.436	8.557	10.117	7.889	9.739	7.257	9.117
ARHGEF7	6.9565	6.844	6.85275	6.92	6.88625	7.025	6.81575	6.88925	6.96425	7.128	6.92475	6.90575	7.0575	6.86275	6.93875	6.6525	6.9535	6.91225	6.859	7.068	6.87425	6.94125	6.919	6.97025	6.8905	6.94375	7.12725	6.69475	6.83275	6.9815	7.28475	6.83275	6.891	6.85725	7.02475	6.8	7.05725	6.845	6.89325	6.7915	6.885	6.868	6.153	6.9085	6.72725	6.98225	6.98175	7.01825	6.843
ARHGEF9	6.321	6.202	6.639	6.862	6.451	6.688	6.169	6.192	6.278	6.447	6.284	6.31	6.348	6.457	6.402	6.091	7.022	6.424	6.374	6.897	6.014	6.913	6.243	6.388	6.293	6.424	6.02	6.392	6.509	6.208	6.949	6.493	6.265	6.403	6.733	6.635	6.525	6.991	6.557	6.227	6.772	6.364	6.153	6.164	6.246	6.473	6.654	6.488	6.625
ARID1A	7.617	7.4995	7.724	7.8275	7.363	7.7925	7.801	7.743	7.912	7.8215	7.7245	7.845	8.072	7.7665	7.764	7.632	7.7645	7.698	7.71	7.825	7.7005	8.041	7.8175	7.943	7.795	7.6165	7.9715	7.7485	7.631	7.7955	7.8355	7.7875	7.4395	8.025	7.965	7.6385	8.073	7.6345	7.7625	7.6705	7.812	7.594	6.487	7.835	7.8095	7.858	7.6975	7.8225	7.533
ARID1B	6.267	6.7305	6.0265	6.1315	6.0795	6.1025	6.061	6.138	6.0605	6.227	6.107	5.9205	5.976	6.128	6.025	6.211	5.9795	6.171	6.087	6.129	6.052	6.242	6.193	6.1165	6.0995	6.062	6.096	6.145	6.0995	6.152	6.149	6.1955	6.094	5.9795	6.1045	5.9075	6.096	5.9705	6.0465	6.076	6.011	5.9765	6.703	6.155	6.095	6.131	5.8485	6.047	6.048
ARID2	7.013	6.156	6.9815	6.847	7.124	6.9085	6.8925	6.51	6.909	6.8275	7.007	6.723	7.0085	7.028	6.7455	6.878	7.0145	7.073	6.728	6.9995	6.662	7.1525	7.1035	6.5365	6.8315	7.0765	7.157	6.528	7.1745	7.004	7.0345	6.862	6.705	7.1075	7.185	7.083	6.752	7.1475	7.329	7.134	6.3805	6.9455	5.95	6.911	6.7985	6.8985	7.1075	7.457	7.0165
ARID3A	6.552	6.624	7.302	7.576	7.326	7.258	7.307	6.836	7.589	7.541	7.549	7.664	7.91	7.761	7.82	7.582	7.212	7.611	7.711	7.632	7.566	7.962	7.877	7.893	7.306	6.833	8.004	6.904	6.997	8.149	7.208	7.282	7.599	7.903	7.436	6.758	7.879	7.393	7.26	7.028	6.967	8.122	6.011	7.271	7.597	6.962	7.835	7.624	7.561
ARID3B	7.653	7.926	6.943	7.7	7.941	6.786	7.67	7.431	7.979	7.183	7.175	7.569	7.533	7.683	8.167	7.44	6.827	6.954	7.857	7.38	7.795	6.672	7.77	8.742	7.731	7.172	7.955	7.291	7.167	7.91	6.93	8.465	7.367	7.437	7.352	7.222	7.897	6.902	7.5	7.411	7.665	7.195	8.73	7.326	7.76	7.703	6.6	7.607	7.51
ARID3C	6.126	5.821	6.14	5.969	6.068	6.151	6.171	6.072	6.091	5.954	6.154	6.043	6.159	6.139	6.006	6.04	6.221	6.169	6.1	5.969	5.716	5.966	6.008	6.192	6.216	6.022	6.052	6.216	6.106	6.091	6.169	6.015	5.911	6.101	6.016	6.116	6.509	6.204	6.114	6.018	6.062	6.149	6.235	6.041	6.069	6.557	6.066	6.106	6.067
ARID4A	6.27866666666667	6.65533333333333	6.623	6.35133333333333	6.31933333333333	6.56566666666667	6.615	6.34066666666667	6.55333333333333	6.485	6.65233333333333	6.57066666666667	7.004	6.686	6.61233333333333	6.78166666666667	6.871	6.46333333333333	6.64166666666667	6.802	6.47433333333333	6.75233333333333	6.89066666666667	6.61966666666667	6.51633333333333	6.35866666666667	7.11666666666667	6.452	6.72633333333333	6.81333333333333	6.557	6.498	6.752	6.772	6.98466666666667	6.72433333333333	6.246	6.63366666666667	6.50833333333333	6.366	6.142	6.45866666666667	6.156	6.32666666666667	6.278	6.33733333333333	6.80233333333333	6.378	6.74966666666667
ARID4B	7.672	7.07733333333333	7.64666666666667	7.355	7.48066666666667	7.58533333333333	7.666	8.42033333333333	7.771	7.93933333333333	7.437	7.62266666666667	7.87833333333333	7.69266666666667	7.807	7.956	7.52166666666667	7.434	7.96866666666667	7.758	7.89066666666667	7.265	8.16733333333333	8.393	7.54933333333333	7.519	7.98733333333333	7.32433333333333	7.38766666666667	7.92466666666667	7.248	8.2	8.24333333333333	7.42766666666667	7.91766666666667	7.396	7.50566666666667	7.15533333333333	7.37966666666667	7.23533333333333	7.9	7.276	7.96333333333333	7.36633333333333	8.007	6.95833333333333	7.09566666666667	6.938	7.22666666666667
ARID5A	6.27766666666667	6.36233333333333	6.638	6.36666666666667	6.245	6.291	6.335	6.26733333333333	6.006	6.318	6.268	6.19933333333333	6.187	6.17566666666667	6.163	6.27566666666667	6.742	6.325	6.18466666666667	6.697	6.22	6.339	6.08866666666667	6.17666666666667	6.23766666666667	6.276	6.24766666666667	6.074	6.00933333333333	6.058	6.755	6.20433333333333	6.21333333333333	6.41433333333333	6.114	6.03933333333333	6.26533333333333	6.24433333333333	6.305	6.02766666666667	6.212	6.26366666666667	6.69433333333333	6.01566666666667	6.34266666666667	6.25966666666667	6.24966666666667	6.19333333333333	6.42466666666667
ARID5B	8.352	10.482	9.71	10.137	9.313	10.761	9.172	9.887	9.55	10.349	10.32	10.272	10.262	10.314	10.488	9.714	10.841	10.654	9.745	11.644	10.712	10.763	10.635	9.664	9.45	11.003	10.206	9.209	10.134	9.329	12.517	9.51	10.203	9.95	10.832	10.105	9.643	9.015	10.533	9.413	10.07	10.36	9.412	8.871	10.17	8.757	10.424	8.839	9.711
ARIH1	7.361	8.732	7.887	7.316	6.791	7.109	7.403	6.816	7.341	6.997	7.515	7.164	7.437	6.999	7.193	7.154	7.723	7.182	6.987	7.489	6.855	7.528	6.878	7.47	7.251	7.254	7.188	7.047	6.811	6.563	7.254	7.058	6.287	7.487	7.137	6.919	6.681	7.777	6.933	7.028	6.586	7.418	6.296	7.524	7.54	7.12	7.337	7.287	7.661
ARIH2	8.638	9.505	9.726	9.522	9.192	9.229	9.104	8.927	9.626	9.365	8.938	9.157	9.047	8.784	8.86	8.534	9.634	9.082	8.901	9.431	8.94	9.538	9.207	9.269	8.881	9.042	9.363	8.641	8.251	9.269	9.473	9.14	9.342	8.453	9.446	8.639	9.215	9.794	9.021	8.651	9.533	8.842	9.29	8.948	8.832	8.386	9.304	8.66	8.25
ARL1	9.56	9.316	10.113	9.554	9.581	9.794	9.886	9.182	9.765	9.713	9.319	10.076	9.37	10.047	9.939	9.8	9.887	9.729	9.302	9.469	9.388	9.467	8.909	9.035	10.228	9.508	9.064	9.689	9.787	9.705	9.554	9.552	9.577	9.841	9.379	9.895	8.725	10.064	9.849	9.446	9.061	9.129	8.16	9.294	9.159	9.991	10.066	9.766	10.272
ARL10	6.346	6.255	6.079	6.273	5.814	5.729	5.879	6.032	6.123	5.798	6.426	5.844	6.083	6.039	6.037	5.993	6.17	5.9	5.983	6.282	6.242	6.198	6.061	6.127	5.956	6.126	5.671	6.006	5.898	5.931	6.107	6.138	6.196	6.147	6.005	6.186	5.979	5.785	5.955	5.954	6.092	6.116	6.173	6.119	6.133	6	5.922	5.788	6.207
ARL11	5.969	6.201	6.045	5.853	5.81	5.746	6.074	5.957	6.007	6.088	5.957	5.832	6.056	6.025	6.238	5.951	6.069	5.834	5.961	5.845	5.858	5.964	6.073	5.884	6.085	5.944	6.095	5.891	5.948	5.934	5.84	5.972	5.924	6.021	6.039	5.943	6.189	6.004	6.023	5.641	5.891	5.9	6.183	5.7	6.022	5.899	6.08	6.066	6.021
ARL13A	5.942	6.137	6.08	6.147	6.173	5.963	6.044	6.339	6.281	5.967	6.149	6.164	6.069	6.151	5.872	6.128	5.891	6.191	6.059	6.326	6.175	6.181	6.07	6.081	6.116	6.167	6.056	6.108	6.199	6.069	6.107	5.99	5.976	6.091	6.114	6.212	6.142	6.088	6.157	6.103	6.146	5.927	5.932	6.217	6.135	6.139	6.142	6.028	6.082
ARL13B	5.9035	6.1995	6.468	6.1575	6.211	6.3465	6.113	6.021	6.0305	6.2315	6.128	6.037	6.528	6.4455	6.457	6.26	6.593	6.481	6.0795	6.596	5.995	6.3655	6.219	6.194	6.135	6.319	6.0635	6.167	6.1925	6.0115	6.724	6.1115	6.0875	6.295	6.5375	6.2475	6.122	6.5225	6.2525	5.9585	6.1245	6.349	5.959	6.1255	6.169	5.9205	6.3615	6.405	6.436
ARL14	11.006	8.049	8.832	10.22	10.806	8.804	9.667	10.459	11.171	7.524	7.909	9.044	8.278	9.697	11.039	10.654	6.706	9	10.783	7.961	9.432	6.413	8.98	11.309	10.323	8.366	8.8	9.817	11	11.141	6.333	10.687	9.036	9.976	8.577	11.027	8.517	8.053	9.202	11.201	9.356	6.383	10.423	11.159	8.907	10.703	7.075	10.311	11.134
ARL15	7.237	7.0105	6.565	6.8555	7.104	6.9625	6.798	6.8915	6.9295	7.2765	6.721	6.8145	6.787	7.0645	6.826	7.0275	6.755	6.805	7.113	7.5545	7.3655	7.03	7.3165	7.044	7.0415	7.1065	6.6395	6.7355	7.323	6.6975	7.2925	7.0065	6.9715	6.9495	6.697	7.118	6.6995	6.792	7.149	7.304	7.1715	7.4585	6.9095	6.918	7.2125	7.158	6.7435	6.8505	6.828
ARL16	10.5365	11.288	10.633	10.807	10.4455	10.7395	10.79	11.37	10.813	10.933	10.052	10.575	10.0655	9.9845	10.3165	10.2925	10.521	10.3415	10.708	10.77	11.159	10.9115	11.194	11.26	10.213	10.9685	11.088	11.0625	10.2345	11.1	10.5055	11.341	11.5925	9.834	10.83	10.1465	11.0295	10.8755	10.5265	10.559	11.415	10.444	11.542	10.8735	11.3525	9.4505	9.593	8.813	8.4145
ARL17P1	6.565	6.719	7.194	7.092	6.665	6.982	6.667	6.485	6.72	6.817	6.543	6.647	6.732	6.378	6.587	6.55	7.085	7.051	6.313	7.468	6.508	6.397	6.985	6.96	6.628	6.983	6.937	6.725	6.505	7.029	6.689	6.861	7.147	6.578	7.078	6.476	7.082	7.285	6.506	6.539	7.93	6.724	8.454	6.818	7.431	6.154	6.535	6.579	6.226
ARL2	10.696	11.542	11.395	11.542	10.813	11.359	10.875	11.738	10.527	11.932	10.713	11.239	10.821	10.565	10.54	10.437	11.389	11.759	11.502	11.372	10.929	11.431	11.603	10.789	10.764	11.77	10.787	10.725	10.008	10.634	11.238	11.498	10.921	10.253	11.431	10.679	10.978	11.522	11.319	10.58	10.692	11.656	11.403	10.867	11.455	9.998	11.148	9.605	9.365
ARL2BP	8.67	10.116	10.013	9.692	9.114	9.799	9.254	8.993	9.366	9.592	9.515	9.541	9.345	9.833	9.809	9.419	10.318	9.957	9.092	10.154	9.608	10.098	9.922	8.898	9.463	9.731	9.855	8.986	8.879	9.519	9.996	9.13	9.569	9.726	10.146	9.443	9.822	10.082	9.808	8.845	9.825	9.515	9.962	8.823	9.857	9.481	10.335	9.39	10.29
ARL3	5.956	6.4	7.67	7.117	6.714	7.027	6.836	6.9	6.826	7.105	6.548	6.87	6.558	6.744	6.661	6.439	7.262	7.163	6.644	6.552	6.743	6.982	6.413	6.221	6.274	6.906	6.294	6.992	6.606	6.613	7.052	6.286	6.302	6.48	6.642	6.63	6.174	7.641	6.811	6.091	6.168	6.027	6.093	6.394	6.128	6.121	7.596	6.64	6.511
ARL4A	7.7396	6.654	6.8838	6.6808	7.1754	7.0528	6.8532	6.242	6.615	6.8048	6.9558	6.7358	7.324	6.9504	7.0596	7.1148	7.0186	7.1106	6.7446	7.5372	7.0848	7.047	7.2302	6.993	7.037	7.1202	6.2946	7.2082	7.8808	7.092	7.387	6.9882	6.8234	7.131	6.971	7.8392	6.5276	7.0022	7.4934	7.7926	6.6808	7.2694	6.6662	7.0006	6.9018	7.9074	7.293	7.0586	7.2236
ARL4C	6.012	7.342	6.231	6.217	6.058	6.563	6.062	6.191	6.175	6.302	7.096	6.429	6.647	6.508	6.702	6.444	6.457	6.766	6.622	6.173	6.593	6.137	6.418	6.195	6.468	6.541	6.23	5.873	6.286	6.754	6.353	6.229	5.847	6.524	6.18	6.185	6.448	6.545	7.123	6.054	7.012	8.226	5.836	6.318	7.026	6.035	6.842	6.346	6.663
ARL4D	6.089	6.421	6.616	6.498	6.316	6.58	6.116	6.154	6.096	6.717	5.952	6.22	6.5	6.285	6.354	6.081	7.187	6.95	6.297	6.035	6.257	7.188	6.119	5.923	6.191	6.42	6.289	6.134	6.189	6.149	6.594	6.403	6.577	6.319	6.569	6.406	6.013	7.753	6.199	5.871	6.876	6.334	6.532	6.336	6.113	6.335	6.733	6.344	6.271
ARL5A	9.15766666666667	9.80566666666667	9.35566666666667	9.03266666666667	8.94433333333333	9.467	9.266	9.39833333333333	9.22266666666667	9.322	9.48233333333333	9.22766666666667	9.50366666666667	9.46633333333333	9.20733333333333	9.34566666666667	9.437	9.2	9.29833333333333	9.68133333333333	9.232	9.48633333333333	9.332	9.262	9.35633333333333	9.235	9.83966666666667	9.14233333333333	9.74233333333333	9.39033333333333	9.54333333333333	9.26833333333333	9.73766666666667	9.39966666666667	9.42233333333333	9.258	9.553	9.70933333333333	9.19833333333333	9.65866666666667	9.61066666666667	9.50266666666667	9.391	9.22666666666667	9.68566666666667	9.183	9.683	9.03733333333333	9.34533333333333
ARL5B	7.2535	6.783	6.4165	6.6165	6.9165	6.4385	6.314	6.361	6.4805	6.2985	7.167	6.4345	7.043	6.6355	7.0025	6.9415	6.4035	6.379	7.0065	6.5125	6.7	6.304	6.607	7.173	7.1475	6.4115	6.5725	6.879	7.427	6.651	6.431	6.7165	6.3105	6.713	6.4415	7.213	6.2885	6.43	6.5945	6.9645	6.3485	7.0735	6.0535	6.8785	6.5535	7.007	6.745	7.1225	7.2605
ARL5C	6.193	6.288	5.959	6.263	6.059	5.978	6.165	6.02	5.945	6.146	6.151	6.292	5.984	6.079	6.238	6.101	6.222	6.02	6.207	6.392	6.216	6.088	6.141	6.457	6.197	6.216	6.663	6.162	6.37	6.192	5.999	6.184	6.329	6.091	6.042	6.36	6.011	6.066	5.938	5.94	6.252	6.126	6.153	6.12	6.131	5.912	6.018	5.877	6.084
ARL6	5.9485	5.9455	6.012	6.0315	5.99975	6.12125	6.04525	5.9405	6.00075	6.02075	6.0565	6.057	6.154	6.13775	6.04975	6.02425	6.11075	6.2195	6.18375	6.00075	6.1265	6.095	5.91775	6.147	6.17875	6.0885	5.9565	6.15575	6.01675	5.96775	6.05925	6.08175	6.061	6.0335	6.053	6.111	6.0095	6.10425	6.131	5.94225	6.00075	6.16625	6.0835	6.1205	6.05725	6.11	6.13075	6.0765	6.2345
ARL6IP1	9.659	9.1385	8.66	9.2595	9.903	9.0975	9.33	8.636	9.2865	8.6345	9.3235	8.9155	9.8995	9.833	9.8315	9.788	8.8655	9.256	10.2455	9.369	10.1105	8.7745	9.27	9.949	10.326	9.508	10.05	10.856	11.014	9.83	9.5635	9.635	9.6985	10.4855	9.511	10.749	9.572	8.7245	9.5815	9.953	9.5175	9.706	8.7655	10.2665	9.4715	10.5645	9.767	11.1375	10.6025
ARL6IP2	7.63	6.84	8.431	8.005	7.669	8.043	7.233	6.534	7.172	6.962	7.5	7.251	8.066	7.368	7.429	7.139	8.538	7.43	7.113	7.579	7.271	8.558	6.56	7.363	7.345	6.982	7.555	7.399	7.719	7.139	7.576	7.247	7.631	7.719	7.741	8.024	7.23	8.952	7.039	7.756	7.441	7.592	5.962	7.572	7.506	7.52	8.558	8.017	8.096
ARL6IP4	7.914	8.08766666666667	7.99433333333333	8.227	7.952	7.85566666666667	8.11833333333333	8.098	7.799	7.84833333333333	7.806	7.82233333333333	7.57833333333333	7.85133333333333	7.59866666666667	8.01266666666667	7.84133333333333	7.765	7.58533333333333	7.816	7.78533333333333	7.90266666666667	7.832	7.80366666666667	7.83833333333333	7.77466666666667	7.96633333333333	8.06133333333333	7.78166666666667	7.97333333333333	7.916	7.94033333333333	8.05633333333333	7.60133333333333	7.52533333333333	7.47466666666667	8.08733333333333	8.32033333333333	8.033	7.96333333333333	8.21766666666667	7.85166666666667	8.383	8.04166666666667	7.976	7.81766666666667	7.82533333333333	7.623	8.059
ARL6IP5	11.74	10.536	11.134	11.07	11.632	11.956	11.351	11.638	10.92	11.909	11.99	11.781	10.559	11.77	11.408	11.366	11.205	11.537	11.674	11.753	11.564	11.57	12.204	11.507	11.511	11.869	11.644	10.332	11.982	11.185	11.827	11.292	11.817	11.333	11.982	11.932	11.382	11.54	11.839	11.646	11.576	12.357	10.102	11.278	11.613	11.371	11.85	10.518	11.313
ARL6IP6	6.526	6.6015	6.273	6.3735	6.522	6.467	6.377	6.0695	6.7575	6.483	7.0485	6.556	7.1035	6.977	6.6535	6.787	6.5955	6.6185	6.589	7.0295	6.4885	6.679	6.6015	6.3	6.5915	6.586	6.7775	6.935	7.015	6.5555	6.6695	6.469	6.2385	6.9965	6.767	6.7655	6.447	6.475	6.564	6.6875	5.896	6.721	6.046	6.441	6.6375	6.8	6.5125	7.391	7.4085
ARL8A	6.021	6.068	6.099	5.859	6.062	6.083	6.116	5.78	6.091	6.054	6.117	6.119	5.887	5.915	6.109	5.967	6.136	6.278	6.157	5.924	5.777	6.127	6.131	6.117	5.908	6.055	6.228	5.792	6.036	5.795	6.3	6.092	6.076	6.067	5.796	5.99	6.003	6.068	5.972	6.262	6.318	6.136	6.153	5.964	5.894	6.169	6.33	5.927	5.918
ARL8B	9.652	9.652	9.903	9.703	8.896	9.862	9.709	9.3	9.619	9.618	9.696	9.433	9.725	9.657	9.648	9.717	10.117	9.801	9.626	9.731	9.821	9.758	9.742	9.179	9.799	9.754	9.569	9.051	10.358	10.118	9.456	9.647	9.835	9.954	9.991	10.177	9.182	10.141	9.709	9.922	9.917	10.16	8.734	9.446	9.576	9.779	10.498	10.263	10.384
ARL9	6.456	6.328	6.549	6.957	6.723	7.256	5.917	6.296	6.061	6.387	7.714	6.578	6.396	6.014	6.429	6.373	7.449	7.295	7.459	6.426	7.225	7.87	6.493	6.502	6.693	7.543	6.215	7.236	6.958	6.121	6.136	6.09	6.641	6.123	6.522	6.544	6.596	7.01	6.571	6.181	5.899	6.409	6.212	6.777	6.025	6.953	6.941	7.162	5.972
ARMC1	9.688	9.464	9.825	9.524	9.381	9.601	9.836	10.529	9.506	9.684	9.421	9.921	9.575	9.471	9.666	9.697	9.555	9.542	10.284	9.704	10.503	10	10.003	10.039	9.88	9.924	9.912	9.609	10.083	9.989	9.673	10.531	10.513	9.818	10.036	10.065	10.38	9.956	9.53	10.259	10.519	9.275	9.192	10.533	9.932	9.302	9.601	10.158	9.426
ARMC10	7.1215	7.7205	8.0865	7.3745	7.333	7.778	7.7685	7.153	7.774	7.3365	7.941	7.715	8.2195	8.087	7.9345	7.992	7.7855	7.8965	7.396	7.478	7.615	7.8325	7.449	6.947	7.6735	7.64	7.557	7.92	7.703	7.4045	7.4445	7.21	7.463	8.033	7.683	7.517	7.1025	8.0485	7.415	7.083	7.1405	7.549	7.4485	7.71	7.5825	7.643	7.8355	7.718	8.6545
ARMC2	6.024	6.1575	6.2425	6.041	6.1645	6.21	6.0255	6.0445	6.194	6.226	6.104	6.099	6.273	6.105	6.044	6.0355	6.1125	6.1895	6.0445	6.148	6.1785	6.135	6.0475	6.0835	6.0985	6.0625	6.0645	6.003	6.0195	6.0445	6.242	5.989	6.039	5.967	6.084	6.034	5.9475	6.179	5.9305	6.165	6.1125	6.0285	5.942	6.044	6.177	5.987	6.039	5.972	6.212
ARMC4	5.787	5.926	6.933	6.001	6.047	6.293	6.061	5.555	6.175	6.183	6.158	6.33	6.035	5.875	5.935	5.821	6.526	6.12	6.047	6.059	5.911	6.849	5.985	5.828	5.88	5.796	5.727	5.937	5.986	5.843	6.141	5.849	5.99	6.295	6.093	6.14	5.788	6.286	5.891	6.067	5.941	6.223	5.824	6.097	6.099	6.314	6.197	6.197	5.881
ARMC5	6.818	6.194	6.862	7.055	6.963	6.783	6.657	6.445	6.743	7.059	6.556	6.83	7.087	6.815	6.641	6.523	6.936	6.794	6.865	7.106	6.883	7.128	6.362	6.959	6.922	7.03	6.616	6.769	6.748	7.091	7.872	6.658	6.442	6.273	6.408	6.487	7.176	6.989	6.909	7.027	6.06	6.817	6.055	7.16	6.133	6.521	6.706	7.667	7.155
ARMC6	7.259	6.804	6.941	7.007	7.411	6.823	7.196	7.446	7.187	6.965	7.349	7.127	7.039	7.118	6.772	7.048	7.037	6.862	6.987	6.588	6.873	6.998	6.787	7.288	7.207	7.01	7.119	7.545	7.128	7.148	6.949	6.682	6.698	7.048	6.772	6.913	7.109	7.08	7.175	7.063	7.456	6.886	6.199	7.353	6.685	7.61	6.918	7.797	6.942
ARMC7	8.456	6.188	7.473	7.552	7.908	7.757	8.233	8.285	8.335	7.893	7.717	8.341	7.891	8.218	8.467	8.335	7.225	7.835	7.879	7.697	7.922	7.618	7.984	8.711	7.928	7.574	7.645	8.567	7.913	8.161	7.153	8.202	8.028	8.205	7.769	7.855	8.054	7.295	8.015	7.884	7.841	7.392	6.164	8.061	7.941	8.487	7.16	8.486	8.101
ARMC8	6.47575	6.481	6.69875	6.56925	6.49525	6.45525	6.4925	6.51075	6.38575	6.41725	6.4665	6.2355	6.49	6.51375	6.56975	6.44025	6.69025	6.484	6.448	6.647	6.4265	6.7185	6.38825	6.38625	6.45775	6.415	6.5945	6.23625	6.50625	6.174	6.61	6.3305	6.3945	6.6115	6.7815	6.63025	6.3995	6.626	6.431	6.39175	6.332	6.50625	6.76775	6.48875	6.33975	6.772	6.73375	6.548	6.6415
ARMC9	6.089	5.949	6.512	6.33	6.264	6.288	6.075	6.288	5.76	5.849	6.152	6.068	6.059	6.448	6.103	6.218	6.277	6.361	6.77	6.31	6.273	6.153	6.027	5.768	6.244	6.389	6.198	5.913	6.281	6.196	6.161	6.103	6.212	6.232	6.041	5.891	6.327	6.339	6.388	6.232	5.933	6.274	5.812	6.422	6.04	6.19	6.335	6.346	6.279
ARMCX1	6.184	8.089	8.8455	8.4165	6.9745	7.982	7.6065	7.215	7.4655	7.9955	7.3275	7.825	7.2955	7.847	7.5625	7.7345	8.53	8.1115	7.117	8.094	7.5955	8.622	7.8725	6.5365	7.7635	8.076	7.2805	7.162	7.166	7.429	8.735	7.0375	8.418	7.698	8.441	7.69	6.816	9.1875	7.5065	6.71	7.537	8.463	6.3905	6.7775	6.792	6.2475	8.785	6.4165	7.7945
ARMCX2	6.853	8.008	9.691	9.195	7.751	9.467	8.682	8.117	8.519	9.417	8.442	9.27	8.04	8.658	8.512	8.78	9.707	9.266	7.902	8.704	8.496	9.581	8.89	7.46	8.663	9.014	8.066	8.687	8.157	7.994	8.946	8.057	8.847	8.509	8.863	8.192	7.851	9.593	8.602	7.367	8.166	9.401	6.047	7.732	7.992	7.516	9.813	6.429	8.201
ARMCX3	6.48225	6.76	6.939	6.80875	6.20725	6.89225	6.69925	6.288	6.5815	6.53625	6.4665	6.5925	6.31	6.635	6.60825	6.7675	7.033	6.8635	6.4505	6.968	6.38375	6.9465	6.34925	6.3105	6.5255	6.60675	6.33225	6.47	6.4985	6.63975	6.85225	6.4825	6.4845	6.5225	6.68375	6.7495	6.13975	7.1515	6.45425	6.326	6.27625	7.10575	6.17725	6.3575	6.226	6.357	6.9075	6.603	6.71825
ARMCX4	6.289	6.218	6.571	6.238	6.233	6.524	6.182	6.086	6.562	7.087	6.189	6.593	6.226	6.115	6.214	5.99	6.91	6.478	6.036	6.456	6.095	6.072	6.443	6.565	6.211	6.263	6.271	6.402	6.435	6.563	7.199	6.175	6.037	6.36	6.554	6.124	6.265	6.339	6.468	6.227	6.21	6.41	6.273	6.257	5.958	6.048	6.314	6.157	6.211
ARMCX5	7.672	7.661	7.137	7.399	7.477	7.279	7.485	7.095	7.362	7.109	7.54	7.399	8.051	7.745	7.563	7.89	7.194	7.311	7.568	7.343	7.585	7.454	7.451	7.017	7.569	7.73	7.099	7.636	8.164	7.808	7.285	7.369	7.491	8.181	7.261	7.941	6.909	7.137	7.471	7.764	6.865	7.449	6.015	7.631	7.546	7.69	7.839	7.818	8.283
ARMCX6	6.698	7.06833333333333	7.29333333333333	7.06966666666667	6.80366666666667	7.22833333333333	7.27666666666667	7.01633333333333	7.17333333333333	7.11133333333333	7.09066666666667	7.37066666666667	6.67966666666667	7.28033333333333	7.39	7.34266666666667	7.47566666666667	7.246	7.02666666666667	7.56033333333333	6.794	7.68233333333333	7.229	6.98933333333333	7.064	7.304	7.43466666666667	7.199	6.74233333333333	6.93366666666667	7.09533333333333	7.17	6.98666666666667	7.41333333333333	7.691	6.88333333333333	7.41466666666667	7.78	7.17666666666667	6.63433333333333	6.986	7.70933333333333	7.469	6.93466666666667	7.02166666666667	7.17333333333333	7.63066666666667	6.94266666666667	7.625
ARMET	11.607	10.146	10.709	11.396	11.309	10.975	11.582	11.509	12.178	10.951	11.761	12.073	11.187	12.519	12.462	11.878	10.869	11.329	12.348	10.962	11.895	11.012	11.294	12.114	13.121	10.728	12.015	12.404	11.451	11.698	10.415	11.063	11.65	11.775	10.703	11.619	11.485	9.941	11.057	11.416	11.008	10.72	10.164	12.466	11.044	10.48	10.12	11.245	11.932
ARMETL1	6.553	6.258	6.311	6.029	6.232	5.972	6.695	6.263	6.46	6.235	6.524	6.329	6.428	6.305	6.491	6.42	6.302	6.286	6.167	6.272	6.625	6.254	6.177	6.281	6.58	6.323	6.786	6.454	6.24	6.55	6.4	6.5	6.88	6.372	6.42	6.235	6.345	6.242	6.007	6.395	6.245	5.832	6.023	6.377	7.062	6.357	6.083	6.175	6.583
ARNT	6.5135	6.8385	6.4385	6.3665	6.5735	6.721	6.997	6.5235	6.4365	6.8005	6.321	6.4125	6.51	6.561	6.494	6.445	6.665	6.4435	6.566	6.669	6.7155	6.525	6.1445	6.1785	6.658	6.59	6.657	6.259	6.3325	6.51	6.9815	6.8165	6.2435	6.5845	6.6535	6.6875	6.8715	6.899	6.7495	6.5985	6.273	6.6855	6.1405	6.7495	6.27	6.5725	6.8715	6.741	6.4345
ARNT2	5.998	6.176	7.565	7.015	6.397	7.005	6.795	6.287	6.755	6.895	6.861	7.25	6.445	7.152	6.777	6.761	7.512	6.972	6.974	7.063	7.081	7.634	6.62	6.203	6.906	7.673	6.462	6.663	6.832	6.175	6.849	6.979	6.661	6.789	6.935	6.771	7.063	7.353	7.021	6.238	7.495	6.696	6.071	6.835	6.669	6.218	7.155	6.106	6.694
ARNTL	7.003	6.507	6.948	6.649	6.7	6.61	6.804	6.704	6.892	7.014	6.757	6.7695	6.642	6.499	7.049	6.9395	7.035	6.904	6.665	6.7615	6.387	6.8245	6.592	6.7815	6.9755	6.8155	6.881	6.5425	7.042	6.465	6.3995	6.98	6.535	6.9745	7.015	6.633	6.6945	6.7075	6.757	7.0855	6.3145	6.976	6.0975	6.984	6.697	6.852	7.066	6.5105	7.0975
ARNTL2	5.937	6.418	6.036	5.879	6.022	6.106	6.459	6.114	6.05	5.989	5.889	6.059	5.777	5.946	6.109	5.907	5.869	5.944	6.12	6.024	6.135	6.11	5.885	6.013	6.073	5.836	5.891	6.019	6.123	5.816	6.027	5.882	5.984	5.91	5.727	6.133	5.952	6.328	6.07	5.995	6.176	6.136	5.879	6.291	6.055	6.051	6.041	5.722	6.022
ARPC1A	11.104	11.825	10.514	10.596	11.218	10.549	11.07	10.489	11.124	10.733	10.143	10.557	10.55	10.873	11.642	11.208	10.711	10.596	11.052	10.51	10.571	10.724	9.882	10.659	11.341	10.287	9.883	11.317	10.438	11.458	10.783	10.528	10.194	11.492	9.846	11.171	9.808	10.417	10.353	11.019	10.178	10.142	11.338	11.505	10.307	11.114	10.217	10.731	11.325
ARPC1B	8.651	6.775	6.906	7.975	7.622	8.078	7.297	7.596	7.517	7.597	8.336	7.315	8.408	7.652	8.057	8.125	7.578	7.993	7.836	7.807	8.115	7.62	7.93	7.181	7.676	7.934	8.545	7.865	8.218	7.071	7.454	7.293	6.869	7.668	8.389	7.909	8.278	7.286	7.824	8.026	7.606	8.627	7.928	7.753	8.143	9.223	8.006	8.315	7.6
ARPC2	8.49966666666667	8.21266666666667	8.14766666666667	8.263	8.217	8.18266666666667	8.274	8.193	8.30166666666667	8.11	8.405	8.197	8.245	8.28133333333333	8.35633333333333	8.132	8.09933333333333	8.20633333333333	8.31033333333333	8.272	8.16766666666667	8.28133333333333	8.10766666666667	8.22833333333333	8.139	8.01333333333333	8.283	8.283	8.22466666666667	8.23733333333333	8.11066666666667	8.32633333333333	8.03333333333333	8.36466666666667	8.37	8.14933333333333	8.359	8.18833333333333	8.24766666666667	8.33266666666667	8.284	8.24833333333333	8.11433333333333	8.19266666666667	8.127	8.32933333333333	8.42466666666667	8.15466666666667	8.39933333333333
ARPC3	11.158	11.982	10.398	10.559	10.749	10.25	10.775	10.828	10.679	9.57	11.269	10.865	11.172	11.19	11.522	11.468	10.091	10.472	10.514	11.636	10.02	10.554	11.147	10.276	10.951	10.633	12.037	10.761	10.825	10.987	10.105	10.87	10.512	11.848	11.799	10.983	11.193	10.699	10.904	10.739	10.926	10.797	11.316	10.374	11.46	11.451	10.776	10.788	12.388
ARPC4	8.774	7.72233333333333	8.50433333333333	8.44066666666667	8.34966666666667	8.57433333333333	8.57166666666667	8.419	8.43333333333333	8.42633333333333	8.68733333333333	8.54533333333333	8.75433333333333	8.845	8.92233333333333	8.87966666666667	8.80666666666667	8.768	8.48633333333333	8.4	8.54333333333333	8.48433333333333	8.41966666666667	8.562	8.702	8.42	8.85566666666667	8.677	8.59833333333333	8.462	8.089	8.51333333333333	8.23366666666667	8.976	8.913	8.612	8.62066666666667	8.519	8.37566666666667	8.488	8.32533333333333	8.19433333333333	8.55633333333333	8.621	8.278	9.00466666666667	8.584	8.92966666666667	9.18366666666667
ARPC5	11.914	12.173	10.719	11.238	11.827	11.781	11.141	11.504	11.199	11.642	12.119	11.072	11.77	11.7	11.313	11.615	11.406	11.406	12.098	11.676	12.303	11.58	12.192	11.766	12.154	12.116	12.57	11.613	11.891	11.253	11.742	11.572	11.95	11.353	12.221	11.987	12.275	11.254	11.57	11.766	12.204	12.873	11.522	11.813	11.979	11.979	11.672	12.151	11.95
ARPC5L	10.202	9.838	9.484	9.472	9.509	9.546	9.729	9.846	9.924	9.442	9.932	9.862	10.428	9.972	10.098	10.098	9.646	9.477	10.33	9.98	9.929	9.781	9.641	10.49	10.307	9.632	10.273	9.271	9.781	9.755	9.704	9.78	9.529	9.883	10.003	10.149	9.905	9.296	9.022	9.729	9.902	9.784	10.092	9.883	9.761	9.639	9.286	10.045	9.982
ARPM1	6.562	5.906	6.285	5.977	6.445	6.428	6.074	6.162	5.944	6.361	6.141	6.122	6.298	6.37	6.375	6.318	6.269	6.41	6.481	6.379	6.08	6.186	6.051	6.036	6.358	6.2	6.307	5.957	6.325	6.334	6.371	6.662	5.96	6.485	5.949	6.498	6.121	6.341	6.401	6.285	6.271	6.501	5.926	6.863	5.98	6.184	6.359	6.134	6.069
ARPM2	6.041	5.899	5.923	5.91	5.938	5.804	5.992	6.083	6.042	6.04	6.235	5.894	6.003	5.991	5.894	5.958	6.263	5.908	6.015	6.084	6.129	6.041	6.043	6.1	6.032	6.15	6.225	5.986	6.22	6.09	5.93	6.054	6.044	6.153	5.971	6.063	5.893	5.987	5.751	6.304	6.213	6.044	6.074	6.178	5.925	6.021	6.036	6.239	6.173
ARPP-19	8.074	8.7975	9.2135	8.6265	8.3665	8.7145	8.436	8.3355	8.1265	8.2515	8.6085	8.143	8.3865	8.402	8.2665	8.174	9.4055	8.398	8.1895	9.1655	8.6895	9.3645	8.5015	8.017	8.3745	8.471	8.844	8.0825	8.4395	8.276	9.2685	8.181	8.841	8.2615	8.7095	8.4225	8.4865	9.5205	8.5395	8.2955	8.885	8.981	9.235	8.358	8.545	8.3735	9.4425	9.1065	8.7595
ARPP-21	5.9942	5.8656	6.034	5.953	6.0492	6.1118	5.828	5.931	5.939	5.8894	5.924	5.8386	6.0252	5.8312	5.9504	5.861	6.1078	5.973	5.9414	5.9328	5.962	5.9108	5.858	5.9182	5.9832	6.043	5.8768	5.9254	5.975	5.8534	6.0374	5.887	5.9188	5.9228	5.9324	5.9444	6.0338	5.9452	5.856	5.997	5.9032	5.9816	6.0852	5.8614	5.8086	5.9162	5.8354	6.114	5.9436
ARR3	5.857	5.772	5.926	6.024	6.063	5.807	6.093	5.937	6.102	5.935	5.691	5.813	6.102	6.105	5.897	5.964	6.009	6.071	6.074	5.956	6.313	5.961	6.126	6.134	6.026	6.129	6.158	6.043	5.763	5.974	6.103	6.041	6.402	5.868	5.921	6.225	6.051	6.149	5.953	6.113	5.894	6.064	6.468	6.071	5.947	6.111	6.225	6.112	5.817
ARRB1	8.893	8.246	8.6195	8.4145	8.5905	8.3125	8.889	8.737	8.323	8.9505	7.9355	8.4425	8.175	8.1825	8.1935	8.6665	8.209	8.607	9.0325	7.76	8.6065	8.6975	8.427	8.4925	8.1965	8.18	7.5405	8.98	8.498	9.133	8.614	9.04	8.4335	8.5595	8.2115	8.57	8.005	8.616	8.453	8.6555	8.082	8.034	7.146	9.2455	7.9525	8.731	8.184	8.0125	8.3505
ARRB2	6.5905	6.1435	6.2545	6.429	6.485	6.3465	6.593	6.1215	6.596	6.296	6.318	6.2515	6.4355	6.538	6.3575	6.469	6.1745	6.453	6.41	6.082	6.2265	6.5155	6.1105	6.1855	6.3885	6.0505	6.6265	6.3125	6.42	6.4645	6.25	6.1605	6.0555	6.456	6.301	6.143	6.2705	6.4045	6.448	6.402	6.0765	6.756	6.785	6.366	6.257	6.4935	6.4365	6.738	6.6135
ARRDC1	7.152	6.049	6.682	6.954	6.968	6.541	7.059	7.181	6.93	6.619	6.523	6.756	7.238	6.956	7.135	6.819	6.231	6.589	6.732	6.512	6.717	6.225	6.355	6.872	6.88	6.542	6.582	7.746	7.161	7.269	6.38	7.634	6.227	7.135	6.483	6.598	6.285	6.167	6.758	6.598	6.072	6.333	6.248	6.742	6.023	7.416	6.312	7.328	7.541
ARRDC2	6.59466666666667	6.68133333333333	6.405	6.77666666666667	6.58733333333333	6.905	6.63533333333333	6.90633333333333	6.76733333333333	6.891	6.79066666666667	6.584	6.50566666666667	6.699	6.63066666666667	6.65233333333333	6.48366666666667	6.68266666666667	6.76266666666667	6.97633333333333	6.84733333333333	6.53166666666667	6.891	7.03733333333333	6.71466666666667	6.781	6.72466666666667	6.47233333333333	6.53933333333333	6.86833333333333	7.23866666666667	6.83933333333333	6.79966666666667	6.61066666666667	6.59433333333333	6.46866666666667	6.89266666666667	6.66	6.74766666666667	6.72066666666667	6.781	6.75433333333333	5.86633333333333	6.52433333333333	6.839	6.53966666666667	6.69733333333333	6.97133333333333	6.611
ARRDC3	6.318	6.845	6.5385	6.691	6.418	6.647	6.3675	6.78	6.459	6.3545	6.6445	6.6175	6.3635	6.692	6.498	6.541	6.808	6.6575	6.3495	7.3485	6.493	6.671	6.762	6.532	6.447	6.69	6.932	6.659	6.3985	6.674	6.598	6.699	6.9455	6.844	7.0725	6.679	6.656	7.0795	6.4675	6.496	6.9895	6.968	7.4085	6.4365	7.1135	6.358	7.0395	6.5385	7.542
ARRDC4	7.74	7.758	8.409	7.59	7.4885	7.2335	7.8065	7.6645	8.1215	7.167	7.453	7.2855	7.1335	7.4015	7.8735	7.4875	8.269	7.7635	7.166	7.196	7.2685	8.2975	7.7645	7.191	7.3945	7.826	7.1685	7.438	8.0805	8.6435	7.266	7.848	7.7545	8.0335	7.6105	8.4175	6.496	8.973	8.0855	7.757	8.15	7.919	6.918	7.2985	7.0835	8.078	7.91	7.0725	8.2295
ARRDC5	6.147	6.165	5.588	6.415	6.113	6.402	5.986	6.099	6.217	6.084	6.819	6.191	6.089	6.028	5.972	6.061	6.106	6.207	6.63	6.838	6.093	6.254	6.809	6.803	6.442	6.503	6.723	6.192	6.109	5.991	6.332	6.05	5.975	6.23	7.069	6.132	6.803	5.818	6.347	5.958	5.986	7.163	5.906	6.051	6.76	5.626	6.335	5.835	5.939
ARS2	8.489	8.28	8.21	8.574	8.6255	8.257	8.232	8.393	8.5395	8.532	8.345	8.124	8.6855	8.0955	8.35	7.9485	8.62	8.2345	8.437	8.425	8.582	8.178	8.2595	8.851	8.5105	8.5375	8.55	8.7815	7.981	8.4035	8.5085	8.4675	8.0115	8.139	8.5925	8.296	8.8	8.187	8.369	8.17	8.5975	8.4665	8.533	8.336	8.7815	8.286	8.404	8.65	7.968
ARSA	8.424	6.3155	7.08	7.326	7.8515	7.2705	7.958	7.743	7.4895	7.5565	7.3625	8.103	7.2155	7.9415	7.5855	7.7325	7.324	7.391	7.569	6.9335	7.342	7.3775	7.3865	7.8025	7.785	7.35	7.633	7.928	7.4535	8.152	7.1855	7.699	7.4255	7.632	6.9925	7.339	7.766	7.121	7.3025	7.9275	7.0475	7.6325	6.9505	8.131	7.3155	8.3555	7.166	7.445	7.62
ARSB	6.10975	6.02575	6.63625	6.501	6.337	6.78	6.329	6.2645	6.63275	6.48925	6.62325	6.48275	6.4765	6.48775	6.503	6.37525	6.7335	6.858	6.41025	6.679	6.75575	6.6805	6.493	6.373	6.65325	6.64975	6.445	6.3855	6.36475	6.082	6.4945	6.2075	6.43475	6.56925	6.5975	6.342	6.30875	6.8225	6.6945	6.31075	6.35625	7.2355	6.2885	6.363	6.51675	6.32425	6.55275	6.45575	6.455
ARSD	7.62666666666667	6.757	7.28	7.091	7.14866666666667	7.33466666666667	8.61766666666667	7.54266666666667	8.299	7.35966666666667	6.884	7.712	6.90533333333333	7.50333333333333	8.012	8.18466666666667	7.108	7.187	7.33766666666667	7.175	7.67133333333333	7.12066666666667	7.05266666666667	7.20966666666667	7.73966666666667	7.24766666666667	7.01233333333333	7.43466666666667	7.29133333333333	8.10433333333333	7.32166666666667	8.08066666666667	7.68666666666667	7.87833333333333	6.94533333333333	7.22266666666667	7.115	6.87866666666667	7.51266666666667	7.362	6.72433333333333	6.882	7.497	7.314	6.996	8.28466666666667	7.06566666666667	7.653	8.29466666666667
ARSE	6.871	6.289	6.094	5.993	7.631	6.48	7.038	6.943	6.158	5.991	6.709	6.21	7.035	6.532	6.25	6.432	5.977	6.718	6.849	6.08	6.847	6.07	6.018	6.157	6.488	6.923	5.861	6.157	6.83	6.158	5.927	6.081	6.131	6.185	5.93	6.537	6.232	6.027	7.351	7.143	6.036	5.879	5.893	7.111	6.603	7.708	6.682	6.372	6.025
ARSF	5.935	5.88	5.98	6.191	5.88	6.141	5.861	6.039	5.93	6.038	6.07	5.932	6.086	5.993	5.963	6.12	6.325	6.084	6.103	6.304	6.159	5.938	6.353	5.982	5.944	6.043	6.029	5.864	6.174	5.975	6.144	5.922	5.963	5.894	5.972	5.787	5.944	6.009	5.949	6.088	6.138	5.972	5.961	5.631	5.994	5.947	5.956	6.162	5.667
ARSG	6.244	6.103	6.527	6.249	6.265	6.406	6.826	6.405	6.868	6.67	6.789	6.773	6.254	7.044	6.745	6.687	6.351	6.57	6.623	6.62	6.549	6.311	6.197	6.738	6.895	6.348	6.636	6.203	6.301	6.505	6.491	6.113	6.225	6.5	6.464	6.635	6.621	6.3	6.39	5.975	6.18	6.813	5.979	6.423	6.138	6.49	6.568	6.101	7.304
ARSH	6.045	6	6.12	5.969	5.886	6.033	5.875	6.083	6.117	5.965	6.057	5.988	6.051	5.959	6.258	6.09	6.004	5.832	5.919	5.989	5.668	6.19	5.999	6.09	6.006	5.93	6.408	6.216	6.249	6.036	6.215	6.264	5.83	6.115	6.031	6.123	6.09	5.844	6.122	6.11	5.951	6.285	6.12	6.028	6.086	6.033	6.054	6.013	5.949
ARSI	6.154	6.001	6.289	6.08	6.025	6.301	6.448	5.996	6.086	6.07	6.11	6.04	5.919	6.196	5.913	5.993	6.409	6.248	6.114	5.854	5.98	6.231	6.091	5.923	5.658	6.121	6.024	6.026	5.992	6.087	6.205	5.728	5.953	6.195	6.029	6.085	5.915	6.125	5.906	5.893	5.755	5.758	5.94	6.029	6.009	6.12	5.973	5.912	5.916
ARSJ	6.858	6.686	6.826	7.148	6.306	6.785	6.418	7.085	6.333	6.87	6.78	6.413	6.521	7.29	6.642	6.559	7.959	6.83	6.525	6.684	6.488	6.638	6.024	6.319	6.911	6.786	6.533	6.799	7.061	6.828	6.359	6.238	6.463	6.011	6.58	6.755	6.072	6.828	6.416	6.83	6.939	6.259	8.229	6.135	6.265	7.348	6.781	6.357	6.395
ARSK	6.333	6.071	6.758	6.694	6.178	6.626	6.902	6.128	6.741	6.519	6.585	6.587	6.42	6.85	6.711	6.476	6.697	6.838	6.311	6.583	6.236	6.52	6.729	6.22	6.409	6.18	6.151	6.883	6.527	6.2	6.576	6.063	6.993	6.73	6.477	6.464	6.331	6.497	6.406	6.107	6.252	6.515	6.4	6.33	6.292	6.336	6.408	6.666	6.943
ART1	5.887	6.318	6.305	5.967	6.466	5.87	5.989	6.414	6.169	6.398	6.048	6.268	6.304	6.072	5.975	5.991	6.215	5.917	6.146	5.746	6.391	5.965	5.965	6.011	6.091	5.855	6.153	6.303	5.893	5.954	6.151	6.212	6.146	6.14	5.881	6.11	6.512	6.403	6.102	6.149	6.317	6.087	6.23	6.351	5.865	6.234	6.131	6.428	6.169
ART3	6.119	6.505	8.501	6.867	6.465	6.303	6.114	6.102	6.127	6.085	6.631	8.094	6.679	7.024	6.122	6.054	6.404	6.209	6.098	6.115	6.147	5.806	6.008	6.171	7.26	6.095	5.71	6.103	6.505	6.234	6.287	6.681	6.203	6.16	6.923	6.716	6.047	6.702	6.227	6.469	6.15	6.046	6.217	7.202	6.371	6.016	6.129	6.088	6.227
ART4	6.504	6.148	6.464	6.791	6.358	6.569	6.365	6.195	6.472	6.582	6.782	6.707	6.679	6.396	6.442	6.427	6.578	6.504	6.483	6.987	6.391	6.706	6.343	6.196	6.606	6.664	6.538	6.312	6.365	6.227	6.782	6.398	6.95	6.39	6.533	6.254	6.862	6.758	6.451	6.47	6.966	7.464	6.319	6.485	6.096	6.645	6.706	6.402	6.507
ART5	6.1675	6.1635	6.1595	5.996	5.9815	6.0145	6.0555	5.9055	5.945	6.076	5.8875	6.168	5.9435	5.9415	5.9245	5.915	5.8885	6.145	5.921	5.9965	6.072	6.134	6.0585	6.0545	6.0285	6.067	6.144	6.2705	5.921	6.0915	6.216	5.9545	6.195	6.0505	6.1355	5.877	5.923	6.074	6.0095	6.047	6.17	5.958	5.979	6.056	6.015	5.8095	6.09	6.119	5.876
ARTN	5.9205	6.04425	6.04675	6.01925	6.066	6.11125	5.95525	6.08625	6.10875	6.35025	5.955	6.13125	6.06475	5.9975	6.11925	6.0215	6.016	6.05075	6	6.41375	6.115	6.1045	6.1145	6.06775	5.981	6.3025	6.05525	6.038	6.118	6.1095	6.11425	6.059	6.37325	6.105	5.9385	5.90575	6.05225	6.08775	6.07825	6.05675	6.053	6.01525	6.387	5.99625	5.92925	6.05075	6.1255	5.95425	6.1165
ARV1	8.781	8.465	8.947	8.787	8.97	8.2	8.91	7.833	8.738	7.925	8.453	8.581	8.268	8.517	8.511	8.584	8.417	8.337	8.364	8.159	8.059	8.381	8.089	7.828	8.649	8.438	8.573	8.767	8.985	8.29	7.781	7.981	8.653	9.153	8.582	8.771	8.209	9.245	8.648	8.873	8.231	8.04	7.397	8.991	8.29	9.308	8.78	8.331	9.085
ARVCF	6.045	5.793	6.202	6.057	6.026	6.298	6.265	6.699	6.107	6.642	5.932	6.199	6.08	6.081	6.113	5.888	6.394	6.282	5.898	5.938	6.098	6.425	5.949	5.686	6.276	5.959	5.939	5.999	6.08	5.912	5.876	6.228	5.928	6.119	6.179	5.982	6.085	6.228	6.317	5.895	5.869	5.832	5.999	6.403	5.853	6.595	6.409	6.302	5.748
ARVP6125	6.15	6.467	6.321	6.056	6.324	6.051	6.298	6.562	6.532	6.359	5.944	6.017	6.11	6.325	6.274	6	6.389	6.263	6.049	5.995	6.282	6.129	6.423	6.253	5.999	6.334	6.47	6.099	5.885	6.09	6.278	6.091	6.601	6.271	6.088	6.212	6.045	6.057	6.265	6.184	6.136	6.249	7.412	6.252	6.072	6.227	5.96	6.086	6.057
ARX	6.217	6.171	5.955	6.523	6.4	6.074	6.091	5.987	6.117	5.957	6.106	6.544	6.218	6.536	6.203	6.218	6.149	5.957	6.378	6.157	5.849	6.057	5.995	6.219	6.172	6.351	6.075	6.101	6.389	6.222	6.356	5.741	6.044	6.295	6.126	6.122	5.942	6.017	6.339	6.21	6.276	6.043	6.253	5.912	5.946	6.631	6.133	6.373	6.174
AS3MT	6.2	6.181	7.123	6.687	6.75	6.751	6.069	6.313	6.645	6.528	6.474	6.284	6.346	6.326	6.434	6.507	6.551	6.882	6.519	6.597	6.443	6.787	6.173	6	6.071	6.932	5.975	5.894	6.604	6.89	7.031	6.109	6.911	6.438	6.657	6.618	5.982	7.311	6.473	6.093	6.213	9.967	6.252	6.118	6.07	5.99	7.002	6.205	6.524
ASAH1	6.6565	7.4145	6.576	6.566	6.4895	6.507	6.603	6.704	6.475	6.361	6.786	6.606	6.559	6.648	6.5835	6.646	6.6765	6.613	6.507	6.722	6.497	6.777	6.566	6.351	6.706	6.4645	6.643	6.555	6.5485	6.3955	6.753	6.2805	6.5165	6.6825	6.72	6.611	6.5805	6.703	6.5745	6.609	6.308	6.785	6.175	6.632	6.868	6.8125	6.784	7.237	7.286
ASAH2	6.47433333333333	6.13833333333333	6.199	6.28833333333333	6.17433333333333	6.02866666666667	6.17433333333333	6.344	6.12166666666667	6.044	6.15	6.193	6.19366666666667	6.06633333333333	6.281	6.14966666666667	6.077	6.144	6.175	6.097	6.131	6.052	6.277	6.295	6.08066666666667	6.16233333333333	6.10766666666667	6.172	6.36233333333333	6.23333333333333	6.16866666666667	6.18966666666667	6.08466666666667	6.28766666666667	6.138	6.11633333333333	6.113	6.11533333333333	6.01866666666667	6.883	6.08266666666667	6.08566666666667	7.05733333333333	6.167	6.15666666666667	6.13466666666667	6.13533333333333	5.975	6.26
ASAH2B	6.027	6.023	6.226	6.1315	6.213	6.209	6.153	6.7165	6.2665	6.0555	6.084	6.182	6.046	6.159	6.16	6.341	6.131	6.0635	6.1235	5.988	6.2525	6.006	6.2445	6.0715	6.1165	6.1915	6.042	6.077	6.1555	6.1745	6.0415	6.1335	6.1815	6.0745	6.117	6.1825	6.218	6.171	6.1595	6.525	6.155	6.198	6.259	6.2275	6.096	6.0775	6.152	6.145	6.1605
ASAH3	6.024	6.088	5.944	5.903	5.93	5.989	6.024	6.106	5.849	6.172	5.962	6.052	6.205	5.924	6.205	5.902	5.868	6.058	6.248	6.052	5.992	6.038	6.172	5.827	5.944	6.049	6.36	6.187	6.112	5.986	5.868	5.904	5.957	6.012	6.043	5.749	5.793	6.074	5.975	6.036	5.966	6.034	6.026	6.039	6.125	6.124	6.196	5.893	6.083
ASAH3L	6.995	6.404	6.306	6.288	6.527	6.294	6.351	6.279	6.715	6.303	6.069	6.313	6.253	6.661	7.292	7.326	6.059	6.301	6.879	6.222	6.249	5.814	6.06	6.43	7.033	5.995	6.236	6.207	6.671	7.328	6.204	7.099	6.022	7.978	6.284	7.097	6.315	6.161	6.718	7.006	6.166	6.329	5.917	6.502	6.152	7.806	6.271	6.941	7.484
ASAHL	8.57	6.84933333333333	7.36266666666667	7.59233333333333	7.20366666666667	7.37533333333333	7.78966666666667	7.04366666666667	7.16833333333333	7.67433333333333	8.01766666666667	8.169	7.492	7.78	7.509	7.56133333333333	6.85966666666667	7.55233333333333	7.17666666666667	7.58833333333333	7.319	7.08966666666667	7.403	7.24566666666667	7.644	7.504	7.17233333333333	7.201	7.89866666666667	6.90766666666667	7.66666666666667	7.03433333333333	7.17733333333333	7.37133333333333	7.51033333333333	7.60033333333333	7.57733333333333	7.08766666666667	8.09433333333333	8.20166666666667	6.91433333333333	8.035	6.30466666666667	7.432	7.23433333333333	7.92333333333333	7.432	7.13433333333333	7.501
ASAM	7.008	7.962	9.904	8.659	7.793	8.845	7.481	7.247	7.531	8.797	7.172	8.373	7.396	7.704	8.145	7.868	10.31	8.729	7.379	7.136	8.215	9.422	8.216	6.83	7.285	8.794	7.577	7.163	7.137	7.315	8.734	7.321	7.952	7.387	8.707	8.296	7.298	8.635	7.616	7.181	8.296	7.262	8.448	6.951	7.449	7.041	8.657	6.214	6.991
ASB1	8.104	8.595	9.28	8.724	8.548	8.78	8.337	9.26	9.122	9.273	8.037	8.635	8.125	7.708	8.347	7.96	9.479	8.966	8.773	8.732	8.655	9.584	8.768	9.079	8.552	8.586	8.51	8.211	8.152	8.814	8.683	9.022	8.943	7.58	9.042	8.595	9.031	9.345	8.408	8.892	8.862	8.361	6.454	8.657	8.629	7.806	8.665	7.529	6.98
ASB10	6.849	6.018	6.658	6.225	6.325	6.525	6.17	6.854	6.228	6.533	6.54	6.709	6.422	6.431	6.426	6.126	6.282	6.486	6.225	6.289	6.089	6.54	6.111	6.185	6.227	6.468	6.03	6.07	6.599	6.62	6.944	6.588	6.02	6.224	6.236	6.173	5.959	6.316	6.561	6.815	5.842	6.457	6.93	6.737	6.078	6.996	6.362	6.45	6.416
ASB11	6.17433333333333	6.07166666666667	6.03966666666667	5.94266666666667	6.02	6.13833333333333	6.08533333333333	6.10033333333333	6.02633333333333	6.18766666666667	6.10233333333333	6.18433333333333	5.99066666666667	6.08833333333333	6.167	6.06466666666667	6.147	6.292	6.10433333333333	5.95733333333333	6.17633333333333	6.05666666666667	6.052	5.942	6.04466666666667	6.012	6.45	6.04966666666667	6.00533333333333	6.098	6.189	6.13733333333333	6.32633333333333	5.936	5.94733333333333	5.9	6.335	6.22966666666667	6.085	6.18433333333333	6.23	6.09666666666667	6.732	6.273	6.31233333333333	5.96266666666667	6.149	6.102	6.32
ASB12	6.262	6.282	6.183	5.932	6.132	6.185	6.515	6.094	5.728	6.333	6.117	6.113	6.303	6.11	6.117	6.311	6.236	6.249	5.945	6.056	6.007	6.083	6.047	6.1	5.894	6.084	5.902	6.035	6.325	6.215	5.984	6.41	6.019	6.1	6.216	6.326	5.891	6.042	6.201	6.091	6.207	5.846	6.127	6.015	6.269	6.482	6.119	5.942	6.226
ASB13	9.074	8.077	7.269	7.712	8.651	7.979	7.655	7.439	7.436	8.339	7.69	7.921	7.28	7.697	7.425	7.654	7.404	7.842	7.512	7.455	7.676	7.745	7.683	7.739	7.391	8.033	8.779	8.207	8.489	7.281	7.861	7.309	7.402	7.241	8.475	8.482	8.868	7.194	8.291	8.903	8.488	7.703	6.865	7.469	6.998	9.183	7.923	8.097	7.123
ASB14	5.985	6.292	6.065	5.894	5.991	6.041	6.104	5.999	6.128	6.056	5.953	6.163	5.735	5.818	5.914	6.244	6.162	5.982	6.371	6.079	6.091	5.97	5.992	5.994	6.198	6.146	6.161	6.269	6.086	5.928	5.925	6.166	5.912	6.062	6.164	5.975	6.306	5.982	6.254	6.09	6.214	5.898	5.837	6.131	5.923	6.203	5.9	6.245	5.851
ASB15	5.963	5.864	5.878	5.955	5.842	5.905	5.965	5.859	5.942	6.048	5.946	6.063	5.891	6.129	6.056	6.168	5.96	5.932	5.866	5.95	6.483	5.876	5.783	5.813	5.796	5.948	5.947	5.817	5.93	6.093	6.055	5.849	6.005	5.89	6.028	6.17	5.805	5.907	5.962	6.036	6.066	6.159	6.309	6.19	5.954	5.663	6.165	6.062	6.114
ASB16	6.132	6.092	5.859	6.702	6.22	6.094	6.373	6.45	7.068	6.089	6.486	6.835	5.8	7.912	6.477	6.31	6.358	5.866	6.157	5.965	5.877	6.021	6.103	6.164	7.189	5.964	7.346	6.227	6.162	5.976	6.1	6.095	7.743	6.453	6.188	6.173	6.427	6.426	6.171	5.58	6.054	6.174	6.041	6.186	6.09	6.241	6.4	6.004	6.903
ASB17	5.927	5.942	6.0615	5.8315	6.1965	6.0315	6.174	5.9475	6.1775	6.3045	5.971	5.98	5.987	6.093	5.937	6.0035	6.0655	6.021	5.9475	6.0875	5.8535	6.055	6.1185	5.9675	6.1745	5.919	6.087	5.96	6.093	6.1175	6.0585	6.137	5.9375	6.0085	5.9725	6.0615	6.02	5.8085	6.05	6.062	6.086	6.13	7.231	6.1765	6.005	6.2195	6.2305	6.0225	5.9
ASB2	6.105	6.304	6.758	7.063	6.38	6.603	6.199	6.285	6.398	6.343	6.479	6.55	6.695	6.479	6.273	6.588	7.407	6.921	6.552	6.563	6.361	7.959	6.443	6.872	6.567	6.341	6.963	6.897	6.346	6.039	6.247	6.406	6.88	6.35	6.627	6.274	6.949	7.946	6.527	6.573	7.044	6.312	6.245	6.47	6.77	6.426	7.269	6.102	6.319
ASB3	7.367	7.53033333333333	7.64333333333333	7.61433333333333	7.392	7.69666666666667	7.87566666666667	8.17533333333333	7.785	7.70066666666667	7.736	7.76166666666667	7.60466666666667	7.67766666666667	7.752	7.897	7.33	7.65566666666667	7.742	7.85	7.71233333333333	7.91433333333333	7.758	7.59733333333333	7.57166666666667	7.62333333333333	8.04633333333333	7.44333333333333	7.59633333333333	7.74633333333333	7.43233333333333	7.75866666666667	7.92333333333333	7.63433333333333	7.92933333333333	7.55933333333333	8.31	7.80533333333333	7.673	7.68833333333333	8.17766666666667	7.80733333333333	7.779	8.003	8.01733333333333	7.249	7.545	7.353	7.40033333333333
ASB4	6.07366666666667	6.025	5.87466666666667	5.92833333333333	5.85233333333333	6.073	5.99766666666667	6.04166666666667	6.00733333333333	5.90433333333333	5.93733333333333	6.06933333333333	6.03766666666667	5.867	5.94533333333333	5.90333333333333	6.00433333333333	6.096	6.05066666666667	6.07733333333333	6.126	6.02066666666667	5.76666666666667	6.191	6.08066666666667	6.44633333333333	6.09633333333333	6.07433333333333	6.06	6.21233333333333	6.046	6.04233333333333	6.123	5.94333333333333	6.005	5.94066666666667	5.97166666666667	6.01133333333333	6.153	6.09633333333333	5.939	6.64033333333333	5.90533333333333	6.07366666666667	6.46633333333333	5.96833333333333	6.10266666666667	6.10666666666667	5.93066666666667
ASB5	6.3455	5.9145	9.097	7.9815	6.08	7.3385	5.9525	6.0215	6.0455	5.925	6.8655	6.125	7.256	6.156	5.897	5.966	9.8405	7.8825	5.9975	6.089	6.046	9.4655	5.9255	5.9765	5.9985	5.889	5.931	5.7615	5.986	6.1245	5.9995	6.044	7.5515	6.0605	7.6595	6.2365	5.938	9.798	6.3105	5.9895	6.8435	5.9185	6.275	5.8495	5.9845	5.932	8.16	6.039	6.132
ASB6	6.67	6.477	6.94	6.804	6.94633333333333	6.75433333333333	6.79266666666667	6.63633333333333	6.98833333333333	7.116	6.73166666666667	6.78833333333333	6.746	6.63233333333333	6.52133333333333	6.751	6.95666666666667	7	6.63066666666667	6.852	6.62466666666667	6.61033333333333	6.64233333333333	6.88366666666667	6.45533333333333	6.988	6.38833333333333	6.64766666666667	6.51866666666667	6.82033333333333	6.684	6.65933333333333	6.753	6.81766666666667	6.70866666666667	6.47233333333333	6.573	7.08666666666667	6.84733333333333	6.74366666666667	6.36066666666667	6.54833333333333	6.16233333333333	6.42033333333333	6.39666666666667	6.686	6.803	6.64033333333333	6.75833333333333
ASB7	6.50733333333333	5.96333333333333	6.12033333333333	5.99	6.45966666666667	6.53333333333333	6.18066666666667	6.246	6.43766666666667	6.319	6.519	6.05233333333333	6.39533333333333	6.39833333333333	6.17466666666667	6.355	6.24533333333333	5.98233333333333	6.49166666666667	6.344	6.349	6.11733333333333	6.473	6.52133333333333	6.25333333333333	6.135	6.41966666666667	6.18433333333333	6.36733333333333	6.368	6.19233333333333	6.092	6.21133333333333	6.33033333333333	6.30666666666667	6.42	6.05333333333333	6.03866666666667	6.27733333333333	6.36366666666667	5.809	6.27	5.80266666666667	6.26766666666667	6.119	6.45	6.17066666666667	6.45566666666667	6.26566666666667
ASB8	8.3225	7.629	8.4565	8.2385	8.0885	8.1145	8.1405	7.9275	8.1535	7.976	8.021	8.01	7.824	8.032	8.175	8.2745	8.1745	8.137	8.1275	7.9345	8.1115	8.4035	8.038	7.9795	8.031	7.9625	8.007	7.5615	8.429	8.152	7.879	8.226	8.51	8.1395	8.2935	8.362	8.01	8.2765	8.3315	8.5815	8.234	8.0165	5.9965	8.3405	8.048	8.301	8.1915	8.1035	8.484
ASB9	6.224	6.1345	6.9425	6.257	6.4895	6.8925	7.957	6.948	6.76	7.3805	7.419	6.9065	7.9635	6.641	6.909	7.516	6.707	6.7135	6.841	7.2275	6.904	6.4665	6.8305	6.0985	6.378	7.767	6.1105	6.2265	6.705	7.148	7.419	6.549	6.809	7.31	6.55	6.5525	6.5705	6.3725	6.7045	6.3705	6.2015	6.9245	5.9305	6.4625	6.0715	6.698	6.4575	6.5265	7.647
ASCC1	9.359	8.96	9.547	9.13	9.111	9.45	9.43	8.883	9.127	9.164	9.291	9.478	9.066	9.082	9.13	8.906	9.074	9.416	9.297	9.504	9.176	9.706	9.589	9.047	9.064	9.501	9.469	9.94	9.24	9.124	9.206	8.806	9.059	9.239	9.721	9.667	9.085	9.49	8.797	9.009	9.274	9.999	8.715	9.692	9.783	9.439	9.397	9.209	9.094
ASCC2	11.007	10.389	9.965	10.602	10.793	10.192	10.778	10.745	10.71	10.378	9.836	10.471	10.177	10.12	10.524	10.513	9.693	9.938	10.843	9.894	10.019	9.949	10.593	10.874	10.893	10.378	10.348	9.844	9.301	10.896	10.095	10.956	10.003	9.996	10.297	10.309	10.679	9.869	10.168	10.574	10.366	10.719	10.892	10.116	10.056	10.06	9.384	9.371	9.663
ASCC3	7.24225	6.47125	6.80425	6.7285	7.319	6.8535	6.80625	6.91625	6.86	6.83625	7.1885	6.87525	7.35325	7.03075	7.0735	7.00275	6.97525	7.0565	7.09425	6.88175	6.99675	6.85625	6.954	6.90675	7.27325	6.8695	7.16925	6.90725	7.51975	6.80525	6.68	6.82425	6.928	7.09175	6.97775	7.45175	6.934	7.072	6.94575	7.2395	6.7075	7.019	5.948	7.746	7.10875	7.48575	7.0635	7.4615	7.2265
ASCC3L1	7.477	6.993	8.139	8.143	8.232	7.788	7.698	7.676	7.708	8.133	7.167	7.684	6.842	7.148	7.101	7.16	7.908	7.748	7.417	7.673	7.569	8.208	7.62	7.481	7.228	7.735	7.385	7.516	6.995	7.715	8.203	7.532	7.802	6.865	7.804	7.479	7.507	8.322	7.873	7.655	7.879	7.473	6.15	7.703	7.321	7.427	7.94	7.413	6.89
ASCL1	6.126	6.229	6.263	6.623	6.234	6.158	6.726	6.013	6.257	6.071	6.002	6.664	6.24	7.005	6.674	6.666	6.089	6.223	5.986	6.121	6.357	5.967	6.419	6.203	6.625	6.251	6.18	8.946	6.037	6.057	6.226	6.194	6.802	6.478	6.004	6.244	6.247	6.24	6.104	6.3	6.28	6.222	6.128	6.249	6.184	6.118	6.061	6.114	6.432
ASCL2	8.466	11.007	6.772	8.662	9.728	7.295	8.646	8.857	7.555	7.325	8.857	9.576	11.658	8.966	7.618	8.169	6.487	8.189	7.781	8.466	7.32	6.895	8.51	7.727	8.453	10.17	7.946	9.461	8.861	7.651	6.769	8.625	8.862	8.817	7.466	9.838	9.209	7.299	11.808	8.667	8.062	8.373	9.508	9.108	7.919	8.68	10.537	10.255	7.379
ASCL3	6.17	5.979	5.905	6.218	6.123	6.059	6.175	5.945	6.065	5.895	5.882	6.05	5.932	6.033	6.014	5.96	5.894	6.151	5.935	5.899	5.859	5.859	6.074	5.908	5.919	5.904	5.941	5.851	6.04	6.157	5.734	5.955	6.079	6.147	6.004	6.035	5.833	6.097	5.946	6.184	6.07	6.071	5.993	5.995	5.857	6.059	5.822	5.906	5.958
ASCL4	5.912	6.092	5.979	5.717	6.164	5.696	6.092	5.972	5.871	5.942	5.623	5.919	5.882	5.933	6.018	5.87	5.695	6.088	6.086	6.004	6.054	6.13	5.994	5.772	5.759	6.021	6.122	5.848	5.815	6.042	6.041	6.045	5.944	6.211	5.964	5.9	5.969	6.557	6.105	5.8	5.89	6.086	5.871	6.109	5.884	6.085	5.714	6.265	5.995
ASF1A	7.037	8.108	7.72	7.587	7.213	7.549	7.867	7.869	7.672	7.021	8.224	7.636	7.974	8.219	7.637	7.931	7.543	7.744	7.516	7.721	7.013	7.409	7.972	7.099	7.356	7.731	8.263	7.254	7.612	7.588	7.649	7.674	8.039	8.552	8.397	7.805	7.468	7.891	7.517	7.076	8.079	7.364	8.42	7.205	7.993	7.536	8.236	7.452	8.72
ASF1B	7.031	6.953	6.64	7.369	7.703	6.498	6.409	7.062	7.082	6.411	7.694	6.636	7.826	7.103	7.355	6.853	6.096	6.474	7.995	6.823	6.94	6.185	6.295	7.948	7.371	6.873	7.823	8.03	7.157	6.568	6.439	6.299	6.368	6.988	6.818	7.001	8.437	6.504	7.301	7.213	7.582	6.26	5.893	7.808	7.52	6.789	6.501	7.959	7.083
ASGR1	7.115	6.559	6.968	6.997	7.108	7.169	6.67	6.587	6.815	7.605	7.289	6.855	8.279	6.573	7.085	7.007	7.285	6.959	7.277	7.566	7.806	7.25	7.42	6.672	7.319	7.062	6.619	7.042	7.251	6.467	7.491	7.478	7.13	6.55	6.83	6.99	6.964	6.708	7.006	7.199	7.25	8.775	5.827	7.613	7.267	6.976	6.82	6.613	6.277
ASGR2	6.02233333333333	6.39033333333333	6.09366666666667	6.095	5.952	6.20766666666667	6.01	6.233	6.163	6.226	6.247	6.10666666666667	6.16433333333333	6.10166666666667	6.09166666666667	6.08066666666667	6.13066666666667	6.02433333333333	6.09266666666667	6.10733333333333	6.10266666666667	6.27833333333333	6.10166666666667	6.00666666666667	6.202	6.19866666666667	6.12733333333333	6.03233333333333	6.05433333333333	6.26166666666667	6.424	6.10066666666667	6.257	6.14466666666667	6.053	6.11333333333333	5.826	6.08066666666667	5.98466666666667	6.01533333333333	5.98166666666667	6.535	6.05466666666667	5.97666666666667	6.14233333333333	5.928	6.205	6.117	6.122
ASH1L	6.137	6.105	6.301	6.478	6.112	6.287	5.978	6.436	6.08	5.945	6.107	6.24	6.27	6.014	6.308	6.227	6.274	6.084	6.209	6.232	6.162	6.207	6.215	6.254	6.14	6.317	6.123	6.168	6.036	6.328	6.1	6.4	6.512	6.232	6.135	5.931	6.264	6.482	5.984	6.123	6.619	5.986	6.067	6.114	6.137	6.526	6.55	6.262	6.236
ASH2L	9.307	10	9.747	9.473	8.874	9.5	9.447	9.061	9.37	9.324	9.506	9.441	9.674	9.275	9.134	9.426	9.708	9.577	9.322	9.101	9.391	9.432	9.031	8.713	8.97	9.146	9.397	9.062	8.767	9.053	9.097	9.084	8.889	9.411	9.672	9.11	9.328	9.586	9.044	9.012	9.283	8.74	9.278	9.215	8.841	9.286	9.351	10.001	9.475
ASIP	6.211	6.272	6.362	5.805	5.758	6.407	5.86	6.32	6.537	6.026	6.633	6.17	6.082	6.102	6.265	6.299	6.453	6.148	6.362	6.401	6.098	5.938	6.46	6.047	6.39	6.065	6.298	6.089	5.951	6.216	6.344	5.871	6.261	6.057	6.154	5.933	5.955	6.309	6.221	5.813	6.009	7.273	6.049	6.182	6.121	5.857	6.317	6.11	5.887
ASL	7.88833333333333	6.65866666666667	6.54566666666667	6.82566666666667	7.82133333333333	6.418	6.50033333333333	7.00566666666667	7.29933333333333	6.89266666666667	6.49966666666667	6.63733333333333	6.62133333333333	6.64766666666667	6.67266666666667	7.01133333333333	6.38933333333333	6.51766666666667	7.128	6.55633333333333	6.907	6.18066666666667	6.40133333333333	7.676	7.022	6.499	6.44433333333333	7.59066666666667	7.206	6.83733333333333	6.272	6.85833333333333	6.45366666666667	6.55033333333333	6.289	7.43466666666667	6.80166666666667	6.21166666666667	6.66633333333333	7.627	6.24666666666667	6.74566666666667	6.46333333333333	7.916	7.01133333333333	7.43566666666667	6.44133333333333	6.75966666666667	6.36866666666667
ASMT	6.219	6.715	6.179	6.16	6.082	6.281	5.866	5.912	6.148	6.266	5.972	5.926	6.195	6.12	5.912	5.922	5.97	6.147	6.187	6.091	6.084	6.124	5.992	6.146	5.893	5.997	6.146	5.867	6.152	6.096	6.249	6.157	6.195	5.995	6.38	6.228	6.509	5.987	5.919	6.124	6.163	6.039	6.167	5.904	6.021	5.824	5.987	5.941	6.18
ASMTL	6.99266666666667	7.775	7.60433333333333	8.05833333333333	7.45166666666667	7.88833333333333	7.86066666666667	7.20533333333333	7.69633333333333	8.16766666666667	7.73133333333333	8.00166666666667	7.381	8.03866666666667	7.46633333333333	7.60333333333333	7.89066666666667	8.046	7.333	7.86733333333333	7.681	8.468	7.65533333333333	7.439	7.427	8.17266666666667	7.865	7.596	7.129	7.181	8.40733333333333	7.25633333333333	7.81966666666667	7.29033333333333	7.69	7.19033333333333	8.21366666666667	8.26633333333333	7.77566666666667	7.247	7.99033333333333	7.58433333333333	8.065	7.12533333333333	7.436	7.452	7.961	7.76433333333333	7.54666666666667
ASNA1	6.02	5.916	6.246	6.096	6.091	6.269	6.481	5.904	5.995	6.272	5.913	6.036	6.136	6.024	5.945	5.962	6.199	6.044	5.986	6.044	5.954	5.87	5.96	5.753	5.975	5.928	6.004	5.944	6.019	5.983	6.058	6.066	5.912	6.033	5.8	6.018	6.048	6.018	6.275	6.284	6.124	5.986	6.063	6.198	6.099	6.554	5.961	5.999	6.001
ASNS	8.6405	7.7595	8.8155	8.5185	8.0615	8.4975	8.719	9.625	9.286	7.763	7.632	8.609	8.7845	8.8165	8.588	8.828	8.642	8.4645	8.215	7.9995	8.144	8.447	7.9565	8.553	9.0015	7.8725	8.872	8.1115	7.758	9.4735	7.791	8.925	8.865	8.5305	8.6135	7.878	8.6495	8.8005	7.6885	8.1165	8.454	7.821	7.304	8.8275	8.5355	7.38	8.3035	8.295	8.5875
ASNSD1	8.924	9.57	9.639	9.008	8.557	9.423	9.22	9.018	9.38	9.254	9.453	9.424	9.866	9.39	9.326	9.276	9.795	9.365	9.074	9.502	9.211	9.609	9.368	8.939	9.276	9.115	9.546	9.182	9.496	9.031	9.859	9.318	9.791	9.615	9.336	9.253	8.753	10.06	9.243	9.008	9.23	9.198	8.648	9.004	9.551	8.576	9.457	9.364	9.379
ASPA	6.23	6.113	6.394	6.525	6.412	6.369	6.553	6.323	6.12	6.849	6.616	6.611	6.099	6.301	6.288	6.718	6.583	6.528	6.17	5.98	6.106	6.208	6.588	5.939	5.985	6.051	6.145	5.836	6.865	5.885	7.34	6.372	5.908	6.421	6.086	6.24	5.959	6.205	6.35	7.239	5.944	6.8	5.892	5.91	6.07	6.705	6.638	5.768	7.102
ASPH	6.551	6.06133333333333	6.54533333333333	6.50133333333333	6.523	6.42266666666667	6.48066666666667	5.99366666666667	6.299	6.53466666666667	6.50933333333333	6.55033333333333	6.8	6.552	6.713	6.586	6.629	6.613	6.617	6.78233333333333	6.503	6.65733333333333	6.21833333333333	6.23333333333333	6.717	6.361	6.30633333333333	6.29166666666667	6.53933333333333	6.242	6.543	6.12533333333333	6.07533333333333	6.71366666666667	6.45833333333333	6.819	6.557	6.52666666666667	6.412	6.28866666666667	6.037	6.68666666666667	6.119	6.875	6.17466666666667	6.732	6.64266666666667	7.198	7.176
ASPHD1	6.63266666666667	6.199	6.42966666666667	6.36733333333333	6.59166666666667	6.22333333333333	7.206	6.77933333333333	6.71833333333333	6.02333333333333	6.34733333333333	6.65733333333333	6.38066666666667	6.33133333333333	6.46133333333333	6.445	6.13	6.59866666666667	6.456	6.13033333333333	6.335	6.40133333333333	6.02466666666667	6.389	6.45033333333333	6.78666666666667	6.076	7.47566666666667	6.45033333333333	6.90933333333333	6.14733333333333	6.87766666666667	6.41733333333333	6.49	6.26533333333333	6.36466666666667	6.42833333333333	6.14233333333333	6.13433333333333	6.316	6.09866666666667	6.054	6.13866666666667	7.27266666666667	6.58166666666667	6.43466666666667	6.10733333333333	6.397	6.304
ASPHD2	8.236	5.963	6.832	7.297	7.854	7.029	7.624	7.211	7.762	6.782	7.515	7.317	7.16	7.88	8.263	7.591	6.324	7.125	7.959	6.711	7.58	6.589	7.13	8.029	8.24	6.478	7.233	7.078	7.555	8.028	6.254	7.938	6.341	7.932	6.756	7.39	7.642	6.614	7.009	7.386	6.893	6.48	6.042	7.422	7.325	8.145	6.826	8.141	8.863
ASPM	7.667	6.925	6.982	8.61	8.626	7.345	7.043	8.323	8.015	6.973	9.365	7.616	9.866	7.887	8.119	8.154	6.407	6.742	8.78	6.986	8.065	6.63	7.368	8.885	8.615	7.894	10.05	8.882	8.687	6.081	6.073	6.509	7.83	9.002	8.768	8.336	9.01	6.638	8.039	8.306	9.705	6.826	6.477	9.09	8.349	7.941	7.397	8.973	7.463
ASPN	5.87	6.037	5.961	6.084	5.906	6.219	6.13	6.554	6.025	6.074	5.873	6.026	5.903	6.132	6.126	6.115	5.894	6.204	6.109	6.111	6.019	6.059	6.116	6.46	5.997	6.499	6.016	6.085	6.085	5.88	6.067	6.465	6.203	6.252	6.121	6.022	6.099	6.339	6.195	5.782	6.115	6.187	6.455	6.15	6.103	5.914	6.264	6.673	5.999
ASPRV1	7.086	6.791	6.517	6.651	6.71	6.589	6.475	6.269	6.815	6.724	6.408	6.533	7.495	6.456	6.923	6.672	6.706	6.33	7.051	6.549	6.433	6.213	6.685	6.782	6.696	6.576	6.389	6.162	6.788	7.046	6.723	6.606	6.315	6.969	6.374	6.816	6.198	6.406	6.377	6.933	6.21	6.345	6.207	6.996	6.214	7.132	6.493	6.523	6.194
ASPSCR1	7.88033333333333	7.87266666666667	7.92033333333333	7.99266666666667	7.98733333333333	7.931	8.62333333333333	8.39766666666667	8.235	7.907	7.78566666666667	8.20233333333333	8.154	8.095	7.969	8.26933333333333	7.86933333333333	7.96966666666667	8.002	7.66866666666667	7.82733333333333	7.663	7.81533333333333	8.04566666666667	8.15533333333333	8.20433333333333	7.93	8.23166666666667	7.71966666666667	8.399	7.57166666666667	8.62233333333333	8.057	8.09866666666667	7.97733333333333	7.73166666666667	8.16633333333333	7.8	7.891	7.741	7.91933333333333	7.94633333333333	7.93166666666667	7.758	8.03533333333333	7.914	7.51433333333333	8.04866666666667	7.79066666666667
ASRGL1	6.204	5.946	6.371	6.94	6.261	6.982	6.193	6.088	6.693	6.576	6.538	7.275	6.458	6.974	7.078	6.997	6.334	6.526	6.956	6.806	6.662	6.471	5.993	6.5	7.587	6.933	6.206	8.155	6.782	6.062	7.345	6.324	6.096	7.049	5.914	6.491	6.554	6.19	6.769	6.395	6.076	6.836	5.883	7.945	6.255	7.08	6.739	6.519	7.069
ASS1	9.342	9.62533333333333	8.31133333333333	8.15133333333333	9.46066666666667	7.972	8.64533333333333	8.289	8.13866666666667	8.62766666666667	7.58433333333333	8.552	7.15166666666667	8.244	8.23966666666667	8.329	8.10133333333333	8.451	9.119	8.58033333333333	8.149	8.47066666666667	7.94066666666667	8.79433333333333	8.481	9.11833333333333	7.294	8.67666666666667	9.60533333333333	8.05433333333333	9.08633333333333	8.15933333333333	8.44	8.019	7.46233333333333	8.996	8.51566666666667	7.96566666666667	8.611	9.03	7.54666666666667	8.31933333333333	8.72833333333333	9.562	7.391	9.338	8.729	9.90133333333333	8.008
ASTE1	8.228	6.273	6.935	7.102	7.732	7.157	7.936	6.969	7.667	7.507	7.524	7.283	7.676	7.458	7.411	7.455	7.096	7.255	7.393	6.985	7.431	7.506	7.554	7.408	7.394	7.455	7.677	8.116	7.738	7.797	7.26	7.576	7.585	7.354	7.362	7.61	7.762	7.45	7.983	8.247	7.485	6.965	6.149	7.514	7.159	8.149	7.342	7.711	7.859
ASTL	5.991	6.509	6.22	6.43	6.146	6.468	5.934	6.455	6.589	6.139	6.132	6.405	6.246	6.318	6.153	6.44	6.184	6.215	6.355	6.211	6.43	6.275	6.367	6.344	6.341	6.206	6.263	6.11	6.266	6.398	6.112	6.851	6.496	6.261	6.416	6.125	6.488	6.2	6.258	6.24	7.348	6.739	6.29	6.406	6.788	6.175	6.109	6.352	6.298
ASTN1	6.2025	6.167	6.337	6.093	6.2075	6.151	6.175	6.222	6.281	6.384	6.165	6.251	5.996	6.204	6.1005	6.2005	6.224	6.0885	6.0285	6.2035	6.2065	6.0655	6.3615	6.0295	6.116	6.248	6.183	6.0055	5.929	6.118	6.3865	6.1515	6.1695	6.1455	6.178	6.1635	6.143	6.382	6.119	6.0465	6.1605	7.018	6.205	6.1265	6.247	6.2585	6.066	6.137	6.0995
ASTN2	6.13233333333333	6.06466666666667	6.82	6.23066666666667	6.29666666666667	6.49833333333333	6.647	6.24733333333333	6.457	6.53433333333333	6.24766666666667	6.51633333333333	6.40266666666667	6.49133333333333	6.28866666666667	6.43933333333333	6.69666666666667	6.21333333333333	6.14466666666667	6.228	6.245	6.32333333333333	6.16166666666667	6.19733333333333	6.40433333333333	6.27233333333333	6.22666666666667	6.211	6.03533333333333	6.49666666666667	6.38233333333333	6.56833333333333	6.39833333333333	6.24	6.37666666666667	6.39166666666667	6.23266666666667	6.598	6.364	6.18466666666667	6.418	6.16333333333333	6.035	6.326	6.18833333333333	6.37733333333333	6.493	6.45433333333333	6.343
ASXL1	7.303	6.677	7.404	7.898	7.415	7.384	7.52	6.827	7.761	7.83	7.877	7.821	7.663	7.407	7.373	7.337	7.501	7.647	7.405	8.144	7.466	7.464	7.763	7.947	7.316	7.714	7.56	7.366	7.111	7.781	8.553	7.549	7.675	7.652	7.514	7.26	7.97	7.295	7.588	7.289	7.963	7.904	6.857	7.786	7.645	7.174	7.408	7.545	7.482
ASXL2	8.412	8.977	8.859	8.643	8.614	9.087	8.653	8.249	8.998	8.758	8.699	8.672	9.084	8.531	8.587	8.151	9.337	8.931	8.55	9.159	8.722	9.065	8.472	8.831	8.619	8.935	8.677	8.407	8.27	8.755	8.594	8.372	8.298	8.963	9.208	8.567	9.184	8.527	9.135	8.507	8.624	8.705	7.468	8.231	8.965	9.15	9.639	8.651	8.516
ASXL3	6.2	6.01	6.246	6.119	6.105	5.978	5.823	6.295	6.174	6.358	5.94	6.242	6.106	6.013	6.063	6.078	6.136	6.211	5.885	5.896	5.917	6.077	6.143	5.977	5.982	5.988	5.952	5.905	5.868	6.045	5.905	5.945	5.955	6.053	5.91	5.914	6.257	6.022	6.139	6.081	5.949	6.144	6.011	5.849	5.839	5.798	6.145	5.787	5.996
ASZ1	5.8915	6.211	5.8145	5.9795	6.0215	5.852	5.8645	6.057	5.897	5.824	6.0335	5.8245	6.067	5.9345	5.901	5.976	5.8825	6.147	5.74	5.888	5.8485	5.9695	5.767	5.9515	5.984	5.948	5.9235	5.9675	5.83	5.926	5.7635	5.9375	5.9235	5.9785	5.897	5.8305	5.8925	5.727	5.955	5.7965	6.1985	5.969	5.8885	5.897	5.9	5.969	6.0725	5.942	6.054
ATAD1	7.8505	7.0725	8.3155	7.9825	7.728	8.073	8.052	7.55	7.9865	7.3705	8.1915	7.765	8.1095	8.155	8.0305	8.0725	8.4535	8.1505	7.745	7.86	7.7345	8.2935	7.7595	7.4395	7.9865	7.8665	8.3405	8.2865	8.568	8.028	8.1035	7.804	8.39	8.3365	8.292	8.417	7.5075	8.558	7.9055	7.916	7.7245	7.818	6.4375	8.241	7.9155	8.002	8.6265	8.632	8.966
ATAD2	6.441	6.234	6.704	6.761	6.515	6.471	6.773	6.191	6.693	6.636	7.631	6.448	8.55	6.559	6.887	6.725	6.568	6.581	7.032	6.815	6.599	6.258	6.811	6.905	6.706	6.584	8.385	7.403	7.232	6.609	6.3	6.127	6.242	7.525	7.395	7.014	6.99	6.362	6.684	6.62	7.255	6.787	5.996	7.249	6.628	6.607	6.639	8.715	7.268
ATAD3A	8.152	7.362	7.811	8.134	8.883	7.923	7.758	8.089	8.226	7.953	7.929	7.679	9.221	7.57	7.722	7.533	7.833	7.614	8.341	7.383	8.147	7.67	7.624	8.781	7.981	7.757	7.741	8.945	8.316	7.713	7.608	7.312	7.536	7.326	7.124	7.754	8.454	7.455	7.915	8.166	7.532	7.488	6.267	9.128	7.735	7.91	7.564	8.749	7.249
ATAD3B	6.22	6.032	6.213	6.32	6.179	6.046	6.075	5.848	6.35	5.984	6.124	6.161	6.611	6.314	6.292	6.096	6.311	6.319	6.093	6.037	6.153	5.943	6.085	6.169	5.883	6.148	6.169	6.221	6.121	6.109	6.053	5.997	6.073	6.375	6.088	6.261	6.173	6.285	6.251	5.881	6.067	6.294	5.912	6.22	6.323	6.232	6.216	6.675	6.471
ATAD3C	6.08	6.118	6.093	6.376	6.184	6.081	5.993	6.525	6.336	6.237	6.05	6.052	6.146	6.225	6.101	6.244	6.122	5.973	5.969	6.316	6.415	5.854	6.153	6.323	6.108	6.099	6.079	6.264	6.345	6.394	6.306	5.977	6.479	6.255	6.382	6.249	6.753	6.476	6.311	6.234	6.55	6.104	6.922	6.221	7.074	6.101	5.944	6.036	6.235
ATAD4	12.184	10.237	9.846	9.975	11.418	9.695	11.881	10.364	11.07	9.029	9.387	10.492	10.545	11.075	11.076	11.092	7.633	9.584	10.655	8.427	10.299	7.226	9.396	10.381	11.027	9.969	8.739	11.709	11.779	11.382	7.291	11.396	10.849	11.266	8.466	11.909	10.105	8.083	11.019	11.83	9.283	7.496	10.906	12.482	10.067	12.106	8.682	11.676	11.091
ATAD5	5.909	6.026	6.089	6.107	5.935	5.903	6.115	6.479	5.845	5.884	6.02	6.109	5.995	6.072	5.828	5.79	5.871	6.008	6.156	5.84	5.895	5.79	5.948	5.94	5.831	5.882	6.066	5.797	5.894	6	6.104	5.902	5.834	5.967	5.878	5.917	5.988	5.952	5.973	6.026	6.117	5.904	5.959	6.02	6.093	6.407	5.946	6.073	5.619
ATCAY	6.522	5.903	6.209	6.047	6.145	6.096	6.194	5.984	6.175	6	6.002	6.091	6.068	6.063	5.924	6.039	5.884	5.993	6.09	5.755	6.204	6.148	6.064	6.146	6.337	6.177	6.471	6.106	5.893	6.196	6.061	6.055	5.977	5.93	5.945	6.24	5.78	6.1	6.049	6.068	6.083	6.248	5.985	5.939	5.962	6.094	6.12	5.906	6.102
ATE1	6.24975	5.938	6.0635	6.056	6.0565	6.14075	6.0855	5.99025	6.15575	6.0775	6.23	6.05825	6.37375	6.1465	6.13175	6.101	6.21975	6.08425	6.11575	6.14525	6.07775	6.1265	6.0355	6.02275	6.08175	6.17275	6.14325	6.1685	6.19825	6.0015	6.123	6.2275	5.9995	6.2035	6.1305	6.36075	6.07275	6.09575	6.105	6.20475	5.85725	6.03625	6.1325	6.28125	5.9785	6.067	6.195	6.3575	6.34775
ATF1	7.085	6.816	6.757	6.583	6.911	6.436	7.143	6.713	6.583	6.547	6.831	6.686	6.842	7.104	6.7	6.722	7.083	6.944	6.864	7.235	7.091	7.266	7.28	6.725	7.271	6.86	7.576	7.059	7.364	6.657	7.081	6.883	7.155	7.242	6.972	7.132	6.565	6.971	6.864	7.302	6.709	6.909	6.068	7.244	7.298	7.366	7.518	7.99	7.811
ATF2	6.288	6.174	6.409	6.747	6.618	6.245	6.329	6.632	6.293	6.378	6.498	6.614	6.574	6.459	6.493	6.283	6.724	6.472	6.311	6.746	6.338	6.127	6.041	6.101	6.647	6.215	6.247	6.836	6.463	6.32	6.563	6.211	6.043	6.766	6.605	6.434	6.432	6.585	6.501	6.424	6.156	6.794	6.106	6.695	6.412	6.363	6.609	6.711	7.038
ATF3	7.966	7.227	8.398	7.71133333333333	6.625	7.124	7.2	7.11933333333333	6.73533333333333	6.887	7.04633333333333	7.16166666666667	6.912	6.941	7.23566666666667	7.41233333333333	7.53666666666667	7.05033333333333	7.08733333333333	7.32266666666667	7.377	6.771	6.80533333333333	7.118	6.96633333333333	6.58333333333333	6.89633333333333	7.50833333333333	6.872	7.48566666666667	7.708	7.468	7.172	7.21766666666667	6.73266666666667	6.91333333333333	6.42866666666667	7.396	6.57533333333333	6.76366666666667	6.56033333333333	7.506	6.94433333333333	7.007	6.96566666666667	7.13066666666667	7.05933333333333	6.90066666666667	7.231
ATF4	9.14066666666667	9.147	9.78266666666667	9.90566666666667	9.343	9.51066666666667	9.73466666666667	9.30066666666667	9.442	9.265	9.08866666666667	9.282	9.54866666666667	9.37833333333333	9.577	9.543	10.0343333333333	9.46466666666667	9.23233333333333	9.76033333333333	9.24166666666667	9.64666666666667	9.32966666666667	9.63766666666667	9.834	9.209	9.34466666666667	9.065	9.134	9.84666666666667	9.79633333333333	9.621	9.44033333333333	9.57	9.46733333333333	9.254	9.185	10.017	9.31033333333333	9.04433333333333	9.21	9.67533333333333	9.61233333333333	9.316	8.938	9.309	9.78433333333333	9.807	9.905
ATF5	9.394	10.127	8.746	9.028	9.39	8.876	8.695	10.025	8.906	10.034	9.566	9.107	9.817	8.826	8.508	9.163	8.707	9.011	9.711	8.939	9.129	9.099	9.815	9.835	8.886	9.24	10.498	8.751	8.193	8.474	9.327	9.486	9.024	7.63	9.453	8.591	9.972	9.129	9.844	9.153	9.253	9.446	10.499	9.281	10.422	8.225	8.44	9.27	7.564
ATF6	9.53	7.834	8.825	8.998	8.878	9.077	8.9	8.331	9.049	8.935	9.269	9.073	9.279	9.16	9.274	9.402	8.983	8.924	8.963	8.499	9.265	8.355	8.641	8.908	9.459	8.756	8.728	9.32	9.402	8.918	8.728	8.585	8.563	9.298	8.368	9.44	8.632	8.274	8.796	9.18	8.542	9.798	5.837	9.181	8.728	9.588	8.953	9.437	9.775
ATF7	6.372	6.494	6.159	6.05	6.069	6.246	6.359	6.196	6.099	6.302	6.008	6.045	6.157	5.896	6.246	5.96	6.202	6.154	5.991	6.208	6.307	6.393	6.07	6.085	5.959	6.099	6.072	6.091	6.049	6.15	6.211	6.284	6.012	6.361	6.259	6.099	6.001	6.099	5.896	5.824	6.314	6.035	6.03	5.789	6.173	6.128	6.05	6.365	6.156
ATF7IP	6.253	6.224	6.349	6.581	6.203	6.292	6.238	7.046	6.188	6.344	6.287	6.088	6.366	6.335	6.491	6.365	6.286	6.272	6.28	6.174	6.636	6.267	6.375	6.168	6.3	6.286	6.452	6.398	6.167	6.211	6.151	6.13	6.743	6.571	6.482	6.428	6.105	6.216	6.404	6.101	6.195	6.115	7.098	6.128	6.321	6.075	6.24	6.218	6.369
ATF7IP2	8.041	7.159	7.388	7.486	7.807	7.513	7.664	8.399	8.24	7.179	8.271	7.838	7.304	7.371	7.553	7.833	6.798	7.035	8.254	8.267	8.127	6.953	7.443	8.184	7.454	7.466	7.946	8.385	7.809	7.237	6.747	7.786	7.753	7.574	8.042	7.166	8.101	6.81	7.483	8.224	7.934	7.361	6.097	7.705	8.359	7.496	6.736	7.502	6.869
ATG10	8.2795	9.175	8.3895	8.3135	8.2075	8.656	8.5655	9.308	8.671	8.7595	8.2575	8.85	7.9915	8.297	8.693	8.626	8.515	8.2835	8.8185	8.7035	9.1615	8.9805	8.7995	8.798	8.6535	8.84	9.0425	8.394	8.495	9.0555	8.5395	9.2335	9.4005	8.1	8.769	8.4205	9.354	8.486	8.321	8.541	9.653	8.1695	8.4695	8.76	9.1065	7.8305	7.598	7.2735	7.2945
ATG12	10.2065	10.151	9.8175	9.5145	9.687	10.165	9.9795	11.536	9.881	10.578	9.8725	10.234	9.599	9.6145	10.0845	10.0175	9.277	9.776	10.445	10.2505	10.693	9.7285	10.991	10.1975	9.7565	10.289	10.511	9.2425	9.8335	10.122	9.452	11.252	11.081	9.346	10.071	9.9345	11.186	9.6	9.7935	10.3835	12.112	9.34	8.616	10.802	11.464	8.846	8.1925	8.0075	7.7385
ATG16L1	8.9785	8.4525	8.3275	8.544	9.1	8.43	8.8845	8.685	8.7495	8.483	8.806	8.6955	9.185	8.79	8.4495	8.78	8.567	8.6815	8.753	8.6725	8.63	9.026	8.594	9.08	8.5895	8.452	8.3215	8.9635	8.7035	8.901	8.611	8.943	8.977	8.722	8.39	8.998	8.742	8.645	8.8675	8.9975	8.693	8.4665	7.797	9.0915	8.4115	8.545	8.355	9.1905	8.714
ATG16L2	6.739	6.197	7.003	7	7.193	7.166	6.77	8.032	7.486	7.817	6.867	6.779	6.563	6.667	6.607	6.668	7.28	7.026	6.866	7.758	6.902	6.772	7.469	8.182	6.71	6.869	7.557	6.833	6.41	7.394	7.885	7.75	6.772	6.724	7.185	6.454	7.835	6.749	7.032	6.912	8.005	7.888	6.18	6.844	7.807	6.781	6.715	6.809	5.94
ATG2A	7.961	7.469	7.998	7.698	8.129	7.749	8.191	8.133	8.181	8.017	7.961	7.904	7.508	7.716	7.898	7.805	7.952	7.645	8.253	7.752	7.992	8.042	7.589	8.517	7.749	7.646	7.59	8.113	7.765	8.222	7.955	8.145	7.738	7.821	7.278	7.328	8.407	7.817	7.931	8.217	7.65	7.525	7.36	8.103	7.768	8.145	7.926	7.803	7.445
ATG2B	7.982	7.702	7.058	6.881	7.415	6.967	6.952	6.883	7.306	7.225	7.081	7.123	7.229	6.76	7.213	7.037	7.167	7.057	7.104	7.315	6.965	7.183	7.188	7.222	7.175	7.212	7.237	7.169	7.594	7.379	7.476	7.329	6.555	7.234	6.921	7.581	7.244	6.986	6.957	7.85	6.993	7.201	6.149	7.47	7.16	7.669	7.025	7.236	7.338
ATG3	8.131	9.013	7.8385	7.4835	7.866	7.726	8.135	8.0135	8.049	7.525	7.959	7.9145	7.7645	7.96	8.006	8.021	7.8095	7.7125	7.775	8.023	7.745	7.8385	7.8355	7.618	8.028	7.7095	8.3245	8.448	8.1875	8.159	7.758	8.0445	7.8615	8.225	7.6765	7.999	7.896	8.1205	7.8495	8.2755	8.1675	8.247	8.9565	8.08	8.3625	8.5885	8.2005	8.3315	8.607
ATG4A	7.6745	6.7795	7.2245	6.881	7.449	6.8465	7.2175	7.1795	7.06	6.717	6.8095	6.9275	6.7965	7.104	7.1345	7.1835	6.809	6.748	7.075	7.003	6.941	6.8915	6.7435	7.2275	7.301	6.883	6.9945	7.0585	7.3265	7.199	6.881	7.007	7.077	7.18	6.7785	7.2125	6.907	7.2005	7.038	7.656	7.101	7.1205	5.9745	7.3795	6.8385	7.3795	6.8975	6.741	7.21
ATG4B	6.7825	5.9625	6.934	6.5345	6.487	6.5965	6.68	6.1975	6.519	6.3635	6.6635	6.6225	6.832	6.867	6.6755	6.722	6.847	6.587	6.5855	6.378	6.512	6.7385	6.5215	6.248	6.627	6.773	6.884	6.8285	6.6275	6.6375	6.3465	6.557	6.2705	6.8675	6.8285	6.775	6.4255	6.7625	6.4875	6.4	6.288	6.2835	6.1045	6.4935	6.468	6.85	6.728	7.061	7.107
ATG4C	6.599	7.058	6.968	6.647	6.594	6.6535	6.965	6.7735	6.7335	6.6355	6.849	6.6935	6.8185	6.7705	6.6825	6.654	6.491	6.814	6.6745	6.722	6.676	6.733	6.6515	6.581	7.0305	6.564	7.0795	6.8315	6.7895	6.6495	6.6655	6.8515	6.967	7.092	6.9685	6.8065	6.856	6.985	6.5795	6.597	6.3035	6.913	5.8985	6.482	6.868	6.59	6.701	6.767	7.102
ATG4D	6.6415	6.0665	6.4025	6.1355	6.84	6.194	6.7125	6.268	6.3905	6.2095	6.2735	6.3115	6.184	6.4615	6.5185	6.33	6.392	6.2845	6.4865	6.1725	6.228	6.4495	6.3875	6.4435	6.555	6.473	5.9945	6.268	6.5855	6.432	6.1	6.108	6.0555	6.5545	6.219	6.4275	6.1355	6.3375	6.5575	6.481	6.2505	6.262	6.1665	6.507	6.1975	7.303	6.4535	6.7625	6.9985
ATG5	8.749	8.825	8.504	8.274	9.042	8.227	8.621	8.464	8.178	8.341	8.061	8.495	8.044	8.434	8.029	8.689	8.426	8.492	8.218	8.244	8.096	8.42	8.579	8.03	8.6	8.537	8.002	7.56	8.845	8.667	8.295	8.733	9.216	7.983	8.232	8.53	7.554	8.787	8.406	8.632	8.08	8.658	7.775	8.192	7.434	8.427	8.324	7.908	8.232
ATG7	8.862	9.787	8.298	8.791	8.961	8.799	9.051	9.402	8.751	9.2	9.473	9.162	8.858	8.585	8.881	8.837	8.465	8.521	9.145	8.961	9.215	9.126	9.551	9.089	9.333	8.896	8.976	8.699	8.277	8.539	8.886	9.141	8.846	8.68	8.809	8.59	9.149	8.509	8.808	9.079	9.067	10.404	8.474	9.091	8.969	8.947	8.364	8.164	8.192
ATG9A	7.86633333333333	7.22966666666667	7.38233333333333	7.42033333333333	8.059	7.45433333333333	7.633	7.53833333333333	7.516	7.63166666666667	7.22866666666667	7.789	7.35433333333333	7.30766666666667	7.54266666666667	7.54966666666667	7.50333333333333	7.475	7.691	7.49833333333333	7.64566666666667	7.60133333333333	7.56866666666667	7.88066666666667	7.44366666666667	7.45233333333333	7.266	7.66866666666667	7.40933333333333	7.772	7.50633333333333	7.639	7.319	7.60166666666667	7.10066666666667	7.575	7.399	7.23466666666667	7.66033333333333	7.87566666666667	7.38933333333333	7.342	7.491	7.73833333333333	7.21366666666667	7.775	7.404	7.554	7.331
ATG9B	6.038	6.314	6.191	6.234	6.272	6.165	6.093	5.875	5.973	6.196	6.088	6.166	6.278	6.185	6.159	6.178	6.074	6.122	5.985	6.015	6.044	6.251	5.952	5.999	6.105	5.883	6.14	6.073	5.912	5.94	6.075	6.659	5.99	5.866	6.222	6.149	6.322	5.961	6.171	5.788	5.931	6.122	6.14	6.064	6.198	5.914	6.186	6.265	5.818
ATHL1	8.42	8.019	6.698	7.498	8.635	7.418	6.777	8.706	8.426	8.371	7.703	8.075	7.424	7.218	7.716	6.869	8.04	7.351	7.508	9.668	7.464	6.947	8.264	9.526	7.446	7.327	8.591	9.092	7.739	7.668	8.471	8.801	8.642	7.433	7.75	6.821	8.74	6.964	7.307	7.612	8.9	7.688	6.078	7.459	8.669	6.578	8.075	6.938	6.671
ATIC	10.288	11.019	10.209	10.488	10.754	10.307	10.361	10.038	10.52	9.988	10.859	10.532	11.234	10.732	10.319	9.974	10.461	10.505	10.468	9.55	10.366	10.177	10.067	10.307	10.337	10.082	10.449	11.07	9.776	9.944	9.869	10.183	9.778	10.613	10.817	10.209	10.97	10.317	10.937	10.09	10.601	9.534	10.212	10.716	10.608	10.512	10.289	11.003	10.427
ATL3	9.569	9.043	8.108	8.454	9.686	8.437	8.297	8.322	8.455	8.402	9.517	8.399	9.302	8.629	8.924	8.948	8.262	8.489	9.454	8.848	9.165	8.391	8.873	9.022	9.466	8.942	8.472	9.322	9.315	8.407	7.896	8.34	8.008	8.639	8.091	9.512	8.53	8.099	8.287	9.565	8.017	8.71	7.168	10.328	8.991	9.438	8.091	9.101	8.319
ATM	6.523	6.47875	7.231	7.03475	6.78725	7.18725	6.94725	7.32925	7.0805	7.0515	7.41475	7.1105	6.93825	7.083	6.9385	6.909	7.17175	7.12425	7.04375	7.25375	6.8215	7.2115	7.4395	7.23375	7.09	7.4105	7.8615	7.02425	6.94975	7.034	7.0445	7.04775	7.21525	7.105	7.7275	6.85475	7.4175	7.10425	7.06125	6.854	7.6525	7.30625	6.88625	6.959	7.69125	6.724	7.3715	6.92425	7.269
ATMIN	7.523	7.492	7.713	7.4885	7.4645	7.6095	7.949	7.7145	7.7035	7.415	7.296	7.4345	7.876	7.776	7.4855	7.5	7.6255	7.563	7.8955	8.1305	7.799	8.0705	8.078	7.674	7.893	7.759	7.8685	7.4335	8.2055	8.2205	8.102	8.126	8.079	7.9805	8.1325	8.0485	7.729	7.998	7.715	7.7985	7.484	7.774	7.3715	7.455	7.215	8.0385	8.1915	8.097	7.973
ATN1	6.72033333333333	6.66866666666667	7.189	6.90466666666667	7.12	6.94666666666667	6.83266666666667	6.632	6.87233333333333	7.20066666666667	6.625	6.82266666666667	6.78333333333333	6.67966666666667	6.91766666666667	6.66566666666667	7.204	7.04733333333333	6.89966666666667	7.023	6.70266666666667	7.12633333333333	6.56566666666667	6.78433333333333	6.68466666666667	6.92733333333333	6.768	6.81966666666667	6.627	6.843	7.06166666666667	6.82566666666667	6.49066666666667	7.31566666666667	6.66366666666667	6.556	6.42933333333333	7.18766666666667	6.72633333333333	6.51133333333333	6.574	6.541	6.655	6.46133333333333	6.37466666666667	6.911	7.10066666666667	7.05	7.45733333333333
ATOH1	5.966	6.393	5.886	6.501	6.05	6.116	6.139	6.11	6.146	6.066	6.033	6.185	6.188	6.049	5.919	6.142	5.953	5.79	5.793	6.001	6.083	5.595	5.708	6.036	5.869	6.177	6.056	6.007	6.3	6.063	6.003	6.039	5.941	6.09	5.944	5.87	5.979	6.18	6.5	5.654	6.219	6.035	5.824	5.934	5.828	6.438	6.044	5.961	6.024
ATOH7	6.0175	6.0925	6.1895	6.2265	6.0275	6.0525	5.9725	6.1635	6.0625	5.988	6.006	6.009	6.1005	5.9645	6.115	6.1175	6.1335	6.043	6.0185	5.89	6.0065	6.0905	6.1665	6.079	5.9405	5.9615	6.2205	5.979	6.0295	6.0815	6.024	5.89	6.2335	6.074	5.964	5.942	6.0485	6.059	5.9965	6.1775	5.878	5.97	6.493	6.091	6.169	6.013	5.9095	6.3355	6.05
ATOH8	6.918	6.371	7.054	7.293	6.678	7.946	7.017	7.245	7.098	8.983	6.368	7.619	6.741	7.258	6.701	6.95	7.252	7.338	6.834	7.731	6.754	6.757	7.77	6.634	7.059	7.052	7.315	6.493	6.729	7.177	9.469	6.019	7.747	6.482	6.783	7.03	7.276	7.429	7.422	6.765	6.908	7.545	5.926	6.397	6.051	6.685	6.785	5.979	6.471
ATOX1	11.011	11.71	9.288	10.498	10.091	10.065	9.801	10.73	10.134	10.578	11.063	10.389	10.137	10.053	9.971	10.033	9.855	10.124	10.586	10.269	10.572	10.851	10.826	10.645	10.416	10.128	10.592	10.659	10.196	9.83	10.093	10.332	10.067	9.426	10.247	10.202	10.857	9.933	10.399	10.941	10.836	11.464	11.35	10.913	11.068	10.16	9.5	8.97	8.927
ATP10A	6.111	6.549	6.288	6.142	6.446	6.038	6.218	6.127	6.055	6.186	5.954	6.136	6.118	6.287	6.298	6.529	6.052	5.984	6.109	6.233	6.441	6.385	5.968	6.136	6.054	5.967	6.096	6.189	6.191	6.349	6.098	6.236	6.04	6.146	6.075	6.052	6.287	5.993	6.28	6.222	6.685	6.016	6.174	6.143	5.998	6.132	6.189	6.229	6.073
ATP10B	11.249	8.879	6.679	8.443	11.578	6.692	8.701	8.312	7.471	7.605	8.399	8.241	9.43	8.442	8.758	9.557	6.956	7.326	9.749	7.519	10.007	6.099	8.261	10.149	10.1	9.846	7.172	9.436	11.07	9.42	6.263	8.635	8.639	8.915	6.306	10.803	8.968	6.723	10.599	10.785	7.055	6.257	7.038	10.214	8.287	10.681	9.65	10.428	8.343
ATP10D	6.288	5.972	6.212	6.063	6.385	6.433	6.231	5.914	6.156	6.413	6.451	6.233	6.273	6.311	6.333	6.205	6.399	6.282	6.426	6.165	6.164	6.172	6.118	6.127	6.247	6.245	6.228	6.271	6.294	6.295	6.544	6.155	5.803	6.294	6.515	6.089	5.974	5.937	6.254	6.084	5.951	6.638	6.017	5.916	6.194	6.269	6.073	6.097	6.156
ATP11A	5.9865	5.878	6.061	5.9475	5.8955	6.01	6.189	5.98	5.9435	5.821	6.081	5.9175	5.9965	5.8735	5.982	5.899	5.962	6.018	6.117	5.9565	5.728	6.0645	5.779	6.0225	6.09	6.0505	5.932	5.8295	5.9585	5.856	6.0435	6.1675	5.9615	5.976	6.1975	5.9645	5.9815	5.823	5.9325	6.0165	5.8315	5.901	5.962	5.85	5.8055	6.1755	6.1575	6.1595	6.2985
ATP11B	8.0565	7.415	7.852	7.7475	7.6935	7.8035	8.5585	8.4005	8.659	7.651	7.8635	7.7495	7.384	8.2605	8.045	7.9965	7.696	7.7875	8.206	8.0545	8.0035	8.174	8.0395	8.1385	8.4445	8.0025	8.4095	8.144	8.3715	8.8725	8.2225	8.397	8.1945	8.597	8.1025	8.1475	7.611	7.978	7.881	8.1095	7.88	7.5855	6.477	7.582	7.7065	8.401	8.129	7.9155	8.8445
ATP11C	6.78633333333333	6.44033333333333	7.048	7.13533333333333	6.897	7.237	7.02633333333333	6.74866666666667	6.919	7.60033333333333	7.39633333333333	7.13366666666667	7.525	7.30733333333333	7.402	7.29533333333333	7.54633333333333	7.19266666666667	7.44766666666667	7.63633333333333	7.52566666666667	7.46566666666667	7.31033333333333	7.178	7.273	7.529	7.25366666666667	7.02533333333333	7.547	6.877	7.98733333333333	6.78866666666667	7.34866666666667	7.21366666666667	7.32666666666667	7.32566666666667	7.082	6.94066666666667	7.23133333333333	7.13033333333333	6.951	7.30866666666667	6.05066666666667	7.092	7.11666666666667	6.87133333333333	7.35433333333333	7.022	7.16666666666667
ATP12A	5.84	6.981	6.216	5.921	6.207	5.869	5.925	5.95	6.211	5.938	5.858	6.058	6.436	6.185	6.091	5.916	6.029	5.912	6.206	6.268	6.281	6.045	5.851	6.077	5.94	5.867	6.039	6.245	5.963	5.865	6.106	6.546	6.08	5.962	6.091	5.974	6.358	6.15	6.236	5.991	6.803	6.321	6.146	6.102	6.183	6.084	6.121	6.2	6.212
ATP13A1	9.148	6.487	8.342	8.828	9.32	9.071	8.433	9.817	9.052	8.788	8.694	8.879	8.573	8.429	8.577	8.498	7.91	8.334	9.301	8.201	9.058	7.985	9.119	9.713	9.138	8.773	9.313	8.809	8.447	8.909	8.001	9.292	9.077	8.479	8.795	8.84	8.712	7.439	8.156	8.746	8.855	9.221	7.791	8.959	8.836	8.518	7.241	8.9	7.552
ATP13A2	8.058	6.095	7.262	7.385	8.389	7.36	7.992	6.813	7.486	7.706	7.55	8.163	7.523	7.437	7.842	7.708	6.89	7.304	7.796	6.694	7.866	6.979	7.264	7.677	8.174	7.375	7.602	7.871	7.47	7.822	6.992	7.477	6.323	7.883	6.868	7.299	7.646	6.934	7.588	7.18	6.816	6.98	6.917	7.475	7.112	8.093	7.249	8.265	7.737
ATP13A3	6.1905	6.114	6.1025	6.0655	6.151	6.0975	6.0515	6.107	6.1235	6.1215	6.2405	6.0245	6.1825	6.1075	6.0615	6.062	6.2095	6.1495	6.0375	6.0505	6.2175	6.167	6.217	6.1775	6.014	6.1645	6.2705	5.993	6.2305	6.0995	6.064	6.113	6.038	6.075	6.263	6.273	5.97	5.9425	6.039	6.0475	6.0295	6.289	6.2185	5.841	6.095	6.0835	5.957	6.015	6.108
ATP13A4	5.832	6.106	6.26	6.235	5.905	6.085	6.768	6.45	6.31	5.921	5.832	6.436	5.984	6.415	6.434	6.381	5.694	5.951	6.434	5.878	6.183	6.027	5.921	6.392	6.67	5.854	5.918	5.881	5.963	6.824	5.631	6.418	5.971	6.225	6.06	6.135	5.88	6.024	5.837	6.19	5.839	5.931	5.827	6.201	5.942	6.003	6.217	6.121	6.994
ATP13A5	5.632	5.999	5.864	5.907	5.671	6.144	6.922	5.876	5.944	5.809	5.918	5.808	5.893	5.883	5.797	6.105	5.761	5.966	6.021	5.79	5.865	5.841	5.871	5.996	5.985	5.798	6.097	6.135	5.772	6.697	5.788	6.035	5.923	5.612	5.997	5.974	5.792	5.825	5.71	5.871	5.918	5.952	5.946	5.959	5.95	5.795	5.982	5.916	6.814
[truncated: 24,030 more rows]
[truncated: 60 more columns]
