# Supplementary material for: Characterization of Platelet Function-Related Gene Predicting Survival and Immunotherapy Efficacy in Gastric Cancer
Source: Front Genet. 2022 Jun 28;13:938796. doi: 10.3389/fgene.2022.938796 (PMC9274243; doi:10.3389/fgene.2022.938796)
Supplement: Supplementary file 9 [file Table4.XLSX]

ID	GSM2235556	GSM2235557	GSM2235558	GSM2235559	GSM2235560	GSM2235561	GSM2235562	GSM2235563	GSM2235564	GSM2235565	GSM2235566	GSM2235567	GSM2235568	GSM2235569	GSM2235570	GSM2235571	GSM2235572	GSM2235573	GSM2235574	GSM2235575	GSM2235576	GSM2235577	GSM2235578	GSM2235579	GSM2235580	GSM2235582	GSM2235584	GSM2235585	GSM2235586	GSM2235587	GSM2235588	GSM2235589	GSM2235593	GSM2235595	GSM2235596	GSM2235597	GSM2235598	GSM2235599	GSM2235600	GSM2235601	GSM2235602	GSM2235603	GSM2235604	GSM2235605	GSM2235606	GSM2235607	GSM2235608	GSM2235609	GSM2235610
ABCC4	4.97667264071937	4.32547563703	4.67154163877885	4.5836511563158	4.16342379840629	4.44133364344406	4.1054327058776	6.53106196256714	5.22752841593823	4.18497771516556	3.90310768944599	4.43047244076506	4.97118496906988	5.90690462293613	3.91364166534947	4.02605857735536	4.29851952868992	5.34159099861977	5.24762760394688	5.92942873572183	4.68997023416073	4.89250896760195	4.74102025664613	4.45017721175204	4.45321051705621	4.85291311198766	4.29056867393827	5.2682383209359	5.10472991887491	4.18291341680455	4.94035637652133	3.72049276660078	4.66150706771626	4.82820958438795	4.95271689861589	4.36329811862569	4.62575782789528	4.65251970936036	5.04266161595037	5.40740550439993	4.79299651456878	5.1964512952881	6.17998569453438	4.99114189545006	4.8066108691345	4.43841553528117	6.68664030365453	5.23390493972208	5.30036587396454
ABHD6	5.76794113797569	5.45603554579471	5.38689947987924	5.50794239108622	5.11770617146973	5.1519614076509	5.24893801340055	5.68985093888632	5.31987188758501	5.37374383027373	4.83118580402763	5.24977613799573	5.3964473509544	5.48267568786974	5.16929147913855	5.63371307183843	5.05643943424362	4.76369777145103	4.74110629578816	5.24419550993127	4.99142908691096	5.00266708665973	5.02808530258217	4.7503214575208	4.36659843738007	4.95895328108745	5.66210732106321	5.12009481768146	5.33784797615173	4.74990596672153	4.84686385868862	4.90512693077537	4.68886977146872	5.21102659090017	5.57342064692262	4.77195501265862	4.86949578655668	4.84503610760113	5.143690567896	5.40344109037586	4.83779508705088	4.69280893370088	5.75208586311201	4.97069065885058	4.92836898244487	5.01919712824027	4.72028773883203	4.63325720927384	4.90172057168163
ACTN2	3.34654540671745	3.1629552785003	3.31464896315715	3.03444517552579	3.77870946965109	3.35277110503174	3.4501836751724	3.17075072176053	3.44951201884701	4.19211276006622	3.78844718389296	3.41448109703536	3.19899348979366	3.89202097804506	3.64401596189205	3.62233475579525	3.55489736087072	3.36233859713568	3.27048312165647	3.40511911581025	3.02801759266984	3.31821652492661	2.83854783695458	2.73430455691381	2.84452434870595	3.47778668339215	3.55860068644143	3.43371395218644	3.27129571582217	2.77549875678958	2.96214664739647	3.14884389990637	2.89016596708202	3.2888158125052	3.45774213680393	3.64470284895305	3.00080694878978	3.71196382936256	3.42725243216134	3.24490518835499	3.2213447615606	3.1949435935486	3.44790228940341	3.03007006062174	3.16520335814676	3.31628825683687	3.69041733045615	3.03082534046525	3.06515904459993
AHSG	3.40394347256423	3.23382701868282	2.72059974657895	2.74321556255922	2.7670681375667	3.0541171205939	2.66948368497363	3.05551893119754	3.58488051766742	3.5346416046828	3.22358986406085	3.31557504829381	3.14583405942307	3.82766750128983	3.14614349330173	3.59197881860829	2.59755833491996	3.0800599926756	3.08889349296989	3.11802037853993	2.74893578382913	2.77346135978896	3.23992565981484	2.38326315627601	2.55477906578035	2.6280128461629	2.60221120691732	2.91235461831511	2.81817662611729	2.27885047047817	2.55661380775383	2.39657001747387	2.40427337506683	3.28677792028191	2.96393371380171	3.01570123263126	2.66198896477456	3.81694184673938	3.33619042007647	3.47148425886248	3.30623156615213	3.72786310284587	3.19681866595189	3.06975375994883	3.21066033227169	3.64357462494917	3.2729287970401	3.4496092220341	3.17779510117649
APOA1	9.02925296016829	3.52335867744333	5.33795222154393	3.53085158335086	3.65487142278986	3.3127129923093	5.53743365063374	4.09873886879651	4.23169278169984	3.34444510430529	3.0684767269322	3.93811490649704	5.10403105649868	5.32782091010577	3.14950080949494	7.0192427699649	3.25241346797324	3.77213059609588	3.46571130175114	7.02461896072334	2.93973883986411	3.40721150786868	3.08752295198197	2.95307430648499	3.03158939560479	3.03650724694098	6.66920818130726	2.78008750482109	4.3346738028622	3.02611932728487	3.50830241702758	2.94670239841463	4.05536349036162	4.45875299200357	9.43518653359509	2.98019207530101	3.38969260718765	3.99780916046227	3.18347243985	4.14407571579837	3.40176377108368	7.10205185096788	3.48322803046617	3.09387826786327	3.42497002391822	3.41078962411243	3.23424125931876	3.51414605861254	3.44652938000218
CD36	3.19062682148633	5.21272569634762	3.69642892834957	3.44595776008225	3.8820724928765	4.57813892652622	4.18351885889726	3.60985519092723	3.85445714479854	4.24544320809254	4.21660602519704	4.02165705088695	3.30338212578297	3.50763516372906	4.74756643036045	3.90729825683923	3.73376139507818	4.35718114460405	3.67904000939841	3.86828827390376	4.6485687172207	4.38188133900672	5.54384128501458	3.66572834313625	4.63369692352872	4.20265708144718	5.33856787986547	4.06126198668043	4.62220412699788	5.11013039221526	4.45338147442292	4.37497209563757	3.88621936700275	4.3706704341446	5.34129275945664	3.70140102640619	4.2400556285021	3.83420098223656	5.76938983334983	5.69352888751669	4.10650753301686	3.50618450246212	3.84322027421842	4.81435642723941	4.96535101136854	5.46894225794888	4.86329076946147	4.99429650578926	5.20067841807951
CFD	5.65174266859474	10.1177422870221	6.54203223462112	5.27601970625442	7.73678801024596	10.1730126318171	7.04882809767089	6.23051345417773	4.09541618910032	8.30149138422101	6.84773578492657	9.84534178835319	5.963538295124	6.19800904485773	5.9778693681904	6.25003515304577	7.08696289291297	5.47454101785054	7.07528397800994	5.10409532676569	5.58618863804236	7.36139135755114	5.80007041727206	7.08222737886257	8.03958381380326	5.6513334027024	6.19440269997468	6.54051429683527	7.57031262985035	6.84773578492657	7.6246345201586	5.38051435948441	5.96178585336835	8.96314491715574	7.36004590109487	6.47560552875851	7.82744087622804	7.82744087622804	7.59115105829134	9.05987158680919	8.94625945613432	7.01809888754235	6.20343597336992	10.9372133508299	10.8252736694978	8.16859568444923	8.17044985309574	8.73302808922267	9.67173681611763
CLEC3B	4.51961741236225	6.51206624529997	4.51862430117593	4.64292852813767	5.21182351912583	5.74851357636774	4.07244234840317	4.21183683781256	3.69524711385819	6.0195557868371	5.19522094528361	6.19413274206301	4.62119645496958	3.85833122651551	4.94062901588316	4.19164186317143	5.31301782336236	3.54575203581048	3.97587173797489	3.15404072528138	3.79224757736321	4.51765269356211	3.32402112727977	3.53877886452363	4.16834265200508	3.18919778848198	3.97407571817407	3.89170992125114	4.66177840123762	4.79975735934076	4.23900180885562	3.52766512148675	4.04905015525289	5.12142037216468	4.32729685604058	3.74065947962303	4.91384183168951	5.01583090718122	4.88006265364545	5.08595016875698	5.2045296487971	4.02129927253866	3.7263943511809	6.80462980160183	7.23542672376948	4.5649319866866	3.92108972201727	5.2255496619385	5.40823728516251
COL1A1	11.1294762954092	12.3440517774674	11.1611312289999	12.5315524018654	11.8303024502101	12.7891246221624	11.7568492597766	12.1467697973525	10.6086012132707	10.3847942676307	11.9160954317592	11.0208109883774	12.2460206062852	11.7449942140413	13.0936969794033	12.7520478268768	10.2572195616195	12.0636679162295	13.2818199641882	10.5491211167112	10.9349311187997	12.7707576605274	10.7743119554722	13.2818199641882	10.9560017650913	10.2164949785276	9.95459237569264	10.7587654052341	10.1760229081241	10.821131024071	11.168811147838	12.7520478268768	11.7809901591687	11.889112237558	10.7960019412952	10.7012219944088	11.9853157508608	10.7835931599044	12.115711398752	11.4396124811703	11.8243232591978	12.1788168234152	11.645381323134	11.4067102012753	12.6994999243206	12.3980590940665	9.74919471303652	11.5922569791757	12.1956031397595
COL1A2	9.84576186324069	11.2186621110194	9.55998867318591	10.6203180731143	10.8196426446697	11.5591699739566	10.788511282289	10.6040288342382	8.83815794895695	9.87718287222338	9.6460052076159	10.0512461483113	9.34586717674604	10.7840891503408	11.9002465353148	11.0638912915813	8.35823773529646	11.0381653345242	11.8485992021307	8.90490466723397	9.85540292552841	11.4316025905948	9.90164006720305	12.1376252086574	10.6451478643564	9.47746532753938	9.39489963624225	10.0297731701535	9.81509582647115	9.89917055062909	10.3998624656593	11.4593986150382	10.6121518624805	10.9204239528373	9.87237337447173	9.35443539024073	10.8738526518991	10.1212636961422	11.3143132778094	10.9395858769796	11.1053695922575	11.131268155721	10.6775392479636	11.1526714425775	11.8585483240441	11.6114165101372	8.80450031046826	11.0691810147274	11.358525848903
DAGLA	7.1192350510188	5.99840924924118	4.60331423384447	5.12721583703819	4.65818981035281	5.63912242767799	5.62311408343023	6.39826600270253	5.3745964149942	4.56145462376499	5.25349398594653	4.67484015885838	5.7683960076431	5.269811773017	5.33229422787851	6.01731575672723	4.36760760979321	4.94696644646361	6.23860283174357	4.79455019662217	5.56442718739063	5.42358414158798	6.6824180166335	4.75135677559281	5.38848221869455	5.05538296329404	5.69863206541037	5.0275239883495	4.64283377071055	4.69195399085168	5.40083767418276	5.54180197619815	5.98392084264953	4.77389693774046	5.3319122791133	5.58540948002339	4.64221030223503	5.40417067592904	5.22749036451079	5.33308466843787	4.97104193072672	5.64198866420193	4.65394268575088	5.46390713668359	4.58707588265746	4.8557169255134	5.29653145625635	5.19840659388125	5.28231775560279
DGKB	3.17502875741538	3.11384232406134	3.23142714282761	3.31854955698526	3.05608605717309	3.04305768722718	3.02972730669821	3.12290901702568	3.09054775647429	3.46910680618568	3.44246109136534	3.18810808936325	3.0546437617365	3.27059583563894	3.10143130201423	3.09752655133618	3.65825195121878	3.25582537159941	3.14636234237466	3.06655726748144	3.14813787253329	3.20286944344344	3.23516547292851	3.10896519370888	3.22920768276172	3.4390334727669	3.20506688300985	3.13377318600806	3.68015932235716	3.10473782629955	3.36881768836037	3.22597573047067	3.20101619380359	3.21922679699553	3.09888326838975	4.31349126716527	3.19755213930369	3.24977827482304	3.10263354859401	3.172740566559	3.2350412733099	3.17986348100244	3.12338166621765	3.15958271211289	3.24195475812057	3.36421685160259	3.23364812605001	3.15221661971129	3.18523315012176
DGKG	3.07048352081303	3.53324887086612	3.49744317969704	3.31301829078254	3.53036089346376	3.97739898103126	4.1057675724	3.87954311610224	4.16014756145911	4.98698640738823	4.07300273525123	3.64011352953756	4.05553453747577	3.35323245917779	3.99824424603341	3.33470219513476	3.82661169566193	3.7155847263166	3.04336204043971	3.65299796554493	3.07610766858593	3.18283660023171	3.9884249036522	2.96667006034241	3.33496057024633	2.97655593792587	3.40717907753939	4.46424688346289	3.57669564038827	4.96273646770123	4.26355544543871	3.08981709345661	4.03444302385472	3.94079269809461	3.74840413877767	3.26548183936903	3.68669795846725	3.97477523403804	3.58079924368843	3.69626796268843	3.5829984680242	3.18399425067049	4.60824490854118	3.63671688317795	3.32201972660784	3.22473615506945	3.24135720955425	3.58842594637949	3.84632561230814
DGKI	3.06421512279667	2.86540111120744	2.96852444716713	3.49439291047638	3.312313253471	3.10725296330077	2.96311208086806	3.70923584916959	3.33991179252184	3.75659705271598	2.9590379337531	3.05154779239585	3.36097380669756	2.95542412665092	3.56274925878184	3.27410995667019	2.99355489613114	3.15173896081569	3.16147463012271	3.24021790654668	3.22376187223936	3.17868058304595	3.02605308455994	3.38418624539191	2.89627698246708	2.96977496448175	3.19530814581125	3.10812014202066	3.11419216825813	3.09962929232069	3.41565267847609	3.35200377034346	3.48031551972827	3.14229088585332	3.19760584125867	3.26741184241594	2.89627698246708	3.4297724098481	3.2420138825371	3.22973451060065	3.2486183139116	3.38958600497252	3.10359627383814	3.07524049434603	3.08756097649146	3.52245295188045	3.02944462198944	3.0028504305145	3.31222015370513
F2R	10.2567500886344	9.86081312383058	9.87585270265431	10.2954888563754	9.61195707039439	9.00549620817594	9.87585270265431	9.71323044477692	9.81579688908065	10.0665693615363	10.3159387366832	9.78605620157238	10.5769454720352	9.33904940956116	9.9373813620004	9.4715367225642	10.463846476956	9.39072106342948	8.97192902173793	8.89533815397735	8.25954219895114	8.72844659199309	8.92761898627028	8.70812842460621	8.82213251507601	9.78605620157238	9.22528223422434	8.59744588350505	8.96045900224447	9.54136764934285	8.35019630719394	8.82213251507601	8.41441232001782	9.61195707039439	9.52771247627571	8.69778376790439	10.0329467647526	9.35230444878148	9.78605620157238	9.26340248681254	9.92036989483825	9.49924604367164	9.4715367225642	9.31330115573279	9.27528664870133	8.98321780053391	8.36858625967197	9.56914614896091	8.64707940737453
F2RL2	5.33101212592668	4.35755515212581	5.35289184588726	3.88878597692495	6.69115848212228	5.29627468713543	4.64119926266299	4.72442825983403	4.48674731260333	5.67320029463009	5.08900690408371	5.00257202254729	3.525165995111	4.79474743390663	4.27986565116469	4.00642926742694	4.67382814186504	6.52090730013458	5.9335998233388	4.15182287792728	6.01004656262357	7.30985724868496	6.22507382284369	4.87835828724366	5.93458165760428	5.86468340319049	4.86009338288591	5.32237250468076	7.29192267527033	5.14746879090256	5.4926826061153	3.70543576454979	4.91261682095062	4.64494727264732	5.04539355924079	4.05008758615432	4.68744563106422	4.5232166314572	6.70442071178945	6.12964516902304	5.54427546896304	4.5723683032577	6.2260964929576	5.06924871925723	4.89375239948755	4.93754218466988	5.53590301612195	6.04576970631034	5.32237250468076
F5	4.81704833549541	4.54592813312256	6.12199080515632	6.22958243845568	4.98772401284167	5.01405248589101	7.11212919612448	4.15685467768555	8.2269250207984	5.83611091663335	6.86228155503144	4.48335925187825	7.44599650571813	6.1562442000489	6.68687124820947	5.30162604930251	3.55847632121236	6.63266136750021	3.84478285271049	7.64642796003406	5.9120882921396	6.0210998446283	4.83416389494316	4.45337068355813	4.57422327138691	3.57169945584545	6.60751875117992	7.66344011470878	4.54927669083415	5.91118667471486	8.32833676203027	3.57130030446199	4.35805446951764	4.02609733196714	4.71611360911665	4.14058303626431	4.23903903667347	6.98846643654705	6.30776245711075	4.3601745098971	3.97733124632624	7.71896731638459	7.83499731955185	4.96136072655265	4.36901438833197	4.79286970458736	3.66133233805848	5.61077190575528	6.25944580537784
FCER1G	6.7501078313222	7.77228849792689	7.27109852401219	5.90425651953501	7.76842934198525	7.11157048206636	6.50764460541698	7.45137937750564	5.61688868672135	7.23457467063735	7.03726241753258	6.98554383088708	5.26893752052463	7.49711626412958	8.26514552108923	7.82475158560268	7.5834259113356	8.27862071415461	7.81874290708309	7.39508266394901	9.71356272203057	8.17691629139528	8.58461644854509	9.25078170494002	8.79836311861001	7.42285965618298	7.18479059021339	10.2739481552383	9.99118337329775	8.01490623151331	7.92994707716595	7.60591039618031	8.10446157626658	6.64204774543627	6.60552066017884	5.79112075671935	7.66472129165883	7.00514915629258	8.32297807343648	7.72828940586532	6.7386346839562	7.10035242022333	8.01256208632932	8.27215486318679	8.13408859919922	8.83748539686325	6.7386346839562	8.53574268958043	8.64977941505242
FLNA	6.25858279525483	6.32344780567426	6.98539812754662	5.89673869292499	7.57924446703204	6.08961514855628	5.479957167492	6.29363181793403	5.99363452623476	10.5324470012662	6.652169744254	8.7905514375547	7.05057446936458	6.86129112816149	7.15169623095373	6.37705868093537	8.09711999720208	6.0194226337033	6.64095183134902	4.83877955858622	5.57652458887311	6.01825213187942	5.04594776826022	7.1117694637787	6.04186582963683	5.33284223973248	6.09091569199488	5.10793716560267	6.84592764572309	6.95562760642558	6.87183754157885	6.57416146539593	5.44940481777617	7.27224358775084	5.57173138045391	5.87478632307091	6.97391776121655	6.9910620594369	6.15309722268302	5.538119503411	7.26369452903497	6.41434801001465	5.80740234970189	6.30596762162416	6.33764766479503	6.88005204033285	6.3564652880638	6.0143600982378	6.83719762712147
GNG7	3.60874575679526	5.02298202918726	5.02672760331563	5.01297088228061	4.67155487454369	4.90908737964215	3.72307140958083	3.9271743820224	3.53014235893996	5.75219019982384	4.15648864997563	5.07581478880424	3.62479047381465	3.74409034421066	3.9123820186529	3.85414486781784	5.6997644559969	3.97586651912068	3.91789052674307	5.48571099877622	3.67293182107667	4.72521933814199	5.08860744032625	3.60934896881149	5.58217869082131	3.92932353371929	4.40727540545562	4.46508152010343	5.5598728389604	4.33302680228669	5.45234945203593	3.43242969576834	3.59371620709872	5.48726088048651	4.2711758799011	4.00588647816469	6.4210243866618	4.5705894870972	4.06016485327608	5.35881798768868	5.6981853125444	3.58048709464841	3.76036409459533	4.67605571098694	5.60091708276828	4.03634568751089	4.0496329168208	5.09055372720562	4.88819921369143
GNGT1	5.69426812680582	3.26075747093094	3.13448143392541	3.18925981644501	3.69151378721688	3.07901822828543	6.48449548961407	3.33782792829538	4.87845025391386	3.43716774990397	6.6324419198593	3.74256924045258	4.89958950323994	3.56452488337441	3.3047445693662	3.7016848798428	3.24138355849269	5.1370606956478	4.26915985673966	5.11800955265621	3.89561574569578	3.22520597243891	3.09478621886518	3.25392035014086	2.91321073198838	3.1092289300639	3.15904172070649	3.17001127522449	3.55700139240093	3.01762763269149	3.34117619777241	4.29855709549031	3.18312224352035	3.32288394981916	5.79591740362733	3.70341478131048	4.2850296234061	3.45744574718478	3.53067471599621	3.2887447475827	3.4157085230173	4.4760737777316	3.36582162595475	3.39942276332718	3.3359949962161	3.35032023635605	4.55466409808302	3.26280627713902	3.0369606044681
GP6	3.1469891102616	3.2868834888434	3.64922571146131	3.52767711554885	3.08286735658096	3.39968084034087	3.26615087038797	3.27429284927319	3.424893957037	3.24273892597383	3.55386552832779	3.25739206197748	3.19473188004427	3.04956622691261	3.52367833052313	3.23350946434685	3.26857943871743	3.36116864084133	3.6083788263306	3.4706978646505	3.99456873789302	3.17692573635028	3.48244854563384	3.64429755096146	3.69867156850639	3.26786343383182	3.60719674115505	3.42959343556331	3.37244245398637	3.42858740203341	3.2941726745992	3.41638050443181	3.16497901089919	3.45414947258828	3.38201896273769	3.23978828165313	3.19554263389545	3.4728821215737	3.36669762215296	3.25423344778475	3.39572979505862	3.27429284927319	3.34871847793225	3.31646827193126	3.156663314546	3.41199571687528	3.66847418302754	3.38103633500688	3.26406121609558
LYN	7.20137720205308	8.99800542556443	7.55368715962767	7.74381917434378	8.32564563843866	8.37319700851749	8.60175129596727	8.10840715827909	7.88587433497635	6.52348960535388	6.66121553830685	7.69272638466703	7.35501137871741	7.29073797113293	8.26747045803119	8.35957918395067	7.83440031267077	8.27302551467403	8.67856581836584	7.97495925967155	9.47301683662241	8.62780445671866	8.35811763585934	7.50776099653313	8.76019974815462	8.9517456405281	9.04866080166946	9.27247683365459	9.33003593138953	7.95263582566307	7.64686447580187	8.85020326352972	9.248783855522	7.68452393546706	8.1199151749156	8.31396632622761	8.45232876267564	7.94095539735503	8.21720935489739	7.80145422356963	8.14159957613832	6.46872131207146	7.60491868829041	7.95744026432557	8.22263710953252	8.73341917916683	7.85858030198693	8.52925229327726	7.48815738553071
MMRN1	2.97710679110204	5.05322132256562	4.29624278827734	4.18797211163626	5.54632179827318	4.7858539217201	3.3574203169188	3.81958701050683	3.62297204240383	4.0981368322392	3.77702441157835	5.42731877345508	3.62265324674518	3.38030249845387	3.72358030424468	3.36033633612034	4.68279933772594	3.78374121935738	4.24345349736005	3.32757952644156	3.92730822935414	4.70855420368269	4.38051685069915	4.3733141168744	6.4338680367265	3.89715867160223	5.02319862651147	4.15596999792311	5.98089144955938	4.06379852959312	4.16686470823397	3.87383377253435	4.16483218070718	5.25544935324935	5.00436648948909	3.41426854790223	5.91379249595612	4.97439584091921	4.27628940853219	5.5898044888106	5.08067986151189	3.4614813912444	3.47726315130363	5.54108699786577	5.83733766268998	4.30753436701692	3.19613252675036	5.30759626004234	5.84088698307431
P2RY1	4.68865139179614	3.90706015213055	3.84817768242588	3.53435788811455	3.4954862034083	3.9296249485033	3.36191877857443	3.51694076809958	4.65510530278561	4.43010059118788	3.64429774618615	3.64400483299008	3.40137920914447	3.14314636321014	3.21869315210856	3.48762674419742	3.30315555122859	3.82363158594158	3.17945086582399	3.83772927530414	3.10115390230745	3.74051936738412	4.36752394288467	3.98222257713993	3.39149443602422	3.97480319701637	3.26322693203778	3.69580406200902	4.14244178339808	3.96789078320425	4.06411708532131	3.67927085226686	3.72758883735586	4.01931097751918	3.3953332337822	3.29385952990213	3.46965908967862	3.47293969048443	3.51855773265427	3.24307739698233	3.64529730801939	5.24193936698205	3.7794039865182	3.68871899475961	3.56526864949006	3.48745448943044	3.63840128534556	3.39435178744791	3.99035447986388
PDGFB	4.85673517055344	5.85932006209616	5.08529649320565	5.86187838714526	5.18942390539606	4.73599918141253	4.72417321836193	4.75106372258534	5.21129010087263	5.10323273566941	5.13304179615009	5.20253214410873	6.79299927343062	4.90835734533333	6.91239691868262	5.3569738460494	5.25893441944764	5.67127847748514	5.79735215837551	4.85814471692726	4.17634212461262	5.47824583080346	4.91519226329912	4.53839152837504	4.90322137218316	5.18615206235285	4.88236535907711	4.81184628769537	4.81420430386438	4.83171769079102	4.76324635272264	5.76568761015832	5.04441343244662	4.43117522278059	4.6608965859243	4.88381128589527	4.81663063268434	4.49260578345455	5.66543893799239	4.94947588794046	5.00387738891235	5.71662561571448	5.55105511404335	5.06913635464744	5.30658392590397	5.96932272169244	4.94108113503675	4.90322137218316	5.17207161694451
PRKCG	3.62127334483598	3.14256976636436	3.32396867728552	3.07582021735339	4.76135732441009	3.10641704681541	3.14861295268661	3.44820950318771	3.38231631371327	3.2879266471599	3.70060910219981	3.09881177541635	2.94270208192775	3.63803116351089	3.32662331931433	3.36865230586835	4.95644956195919	4.56543157987805	3.08470684001063	3.31438701744592	3.4411823942066	3.86296248122243	4.53918362029142	3.4485814328431	3.77254904583504	4.56433156193425	4.29270434477119	4.98729552706971	5.4089055241389	3.49725195199624	4.51432955226151	3.74915179041965	5.5933872127205	3.27694086186483	3.27986907708469	3.60931050397949	3.81791523630798	3.37585265179204	3.41953464144162	3.70380797755871	3.92151753302602	3.01666461973357	2.87310902488389	3.53170860281699	3.47619069774779	3.4806501725774	3.58326179136868	3.98318135392943	3.94573587629359
RHOB	6.13424709413408	6.72167378898229	6.74754023118276	6.75560800673003	7.13202495486257	6.29070598878862	6.46109164213912	6.7534164886425	6.64902469689725	9.02874363097819	6.70239942384477	7.99785041398522	6.89448413338052	6.80831007216136	7.80288952774958	7.26677931177001	8.36410507694573	6.50292896590562	6.75045049448606	5.53232753377141	6.03095308400715	6.12733196290713	5.96681386820017	6.82550063375647	6.08907238958184	7.0880991570492	6.16400021420776	5.88334465661371	6.11043560681683	6.10250116757374	6.9729572988977	7.17092564327998	5.92150510116833	7.2418293704299	6.57215049622663	7.01816060764172	7.01816060764172	6.79125127701303	7.22543581914648	7.54024778062129	7.33710784713765	6.76632920380903	6.85640234757917	7.7779703658138	7.23634696964153	7.97264615317496	6.79308663178301	7.50600357798235	8.15915076343968
SERPINE1	4.99882309671508	6.14450560075179	6.03673256181031	7.04860088463438	7.29154518991303	5.26304505129857	7.12814525779208	5.89558199313158	4.9315958352945	4.73358310413435	5.36193146177771	6.59909429766468	7.43085368321175	6.08759119194389	7.85230508303268	6.66924937947189	6.17554521476733	7.91601522984264	10.6277543180602	5.54309872644422	7.60424664815213	8.49863542360155	7.46590318453958	11.7241040441099	8.03862646487135	7.82601411588067	7.62922109836303	8.09065037947546	6.09656474839068	6.49463287873858	6.89737333172792	9.31508281628431	7.61668570830049	7.27402884121851	7.32631031939097	5.70035662172794	6.2410225291766	7.14172116964815	8.78281195249401	7.99966538626149	6.76447554449668	5.971781844128	6.95731005438948	5.42823608891164	6.49997552118698	7.80354532992171	5.55312020297294	7.15380367082791	7.73025169259151
SPARC	9.24534125029202	11.4187032996604	9.72568831762919	9.45591017118473	10.8653891699251	10.6271937794686	9.45815411361516	9.84820047762648	7.92980075932945	10.1573130072813	9.88494422468361	10.0228140138409	8.43860676452647	9.63904640762466	11.029306271909	10.2107207749508	8.76814284590546	9.92189043076742	11.0462925217352	8.05981642011273	8.30066917007053	10.8180701993288	8.76180595078529	11.3304145511401	10.1884687857089	8.65547970524627	8.04089853236092	8.99771597495816	9.48235531993449	8.97108350767214	10.0277002683975	10.0442598642757	9.13362506965004	9.96326819475826	10.0874384749317	8.5288807178699	10.2907988188898	9.40174936072764	11.000115230738	10.0543550218755	10.3771466296608	9.95682657458949	9.33377142785501	10.8296975602244	10.8623550182286	10.42695022064	7.9396735334253	10.6933232328211	11.0633019550391
TIMP1	11.8460837223634	12.765609773582	12.4487011338063	11.8693513006115	12.4035826422583	12.583467740473	11.221909392573	11.5133993114841	10.7269734187148	11.7464092432237	12.6805043529703	12.3175834292079	11.5481896813294	11.1298014243102	12.583467740473	12.1523778724626	12.3396374690284	12.3607799060189	12.0718558887484	11.6384666628953	11.4109625222698	12.1875123864052	11.6199028782369	10.4676074178119	12.258504491489	12.2226961875241	10.6999299561412	11.9866156584486	11.9070951177817	12.0272980845308	12.2787542165271	11.0047163728684	10.9681008175557	11.9728162417013	12.1352633095569	10.1882974449023	11.8693513006115	12.0416712606916	12.5543891099216	12.4035826422583	12.0718558887484	11.6867768660897	11.777223249864	12.1523778724626	11.8460837223634	12.2986576197641	9.35701859546631	12.5543891099216	12.1875123864052
VAV2	6.90842965134002	5.77787809626563	5.30056848088422	6.76172374292603	5.62573290562937	5.54410940513163	6.0446996503599	5.61114009957706	5.53465344191022	5.20542234512566	7.65112265233952	5.87967148848502	7.46687931707741	5.84029269225405	6.90278406072425	5.81282190508828	6.22070278962852	5.59052723335988	5.00670226586301	5.5643279558667	4.83338245293822	4.56513649005738	5.3678634463809	6.20931494352835	4.84713242831813	5.77823061793965	4.67576655067837	5.24022689851858	4.83198258488408	5.46796336401348	4.47783911803691	5.58878121892823	4.97258069812152	5.52983871399038	5.43736024271013	5.98005443931676	5.89812235699846	5.47136246140908	5.1764005813703	5.00646619654923	5.350350983856	5.93760358795543	5.50449520646781	5.82208279496137	5.71361952718685	5.56398935669749	5.80322938277462	4.94664260086407	5.32705504240351
VEGFA	6.77133849228389	6.18037968999032	5.35877070528794	6.90196166717946	5.70441901072917	4.86475978006202	6.04593302163497	6.54120866572575	6.38036735313385	4.78827815645551	5.20159127787214	5.00855861645624	6.59732228939889	5.15082460853079	6.06334951130643	6.38855974826822	4.98201208147302	5.34889002144868	6.14012934922518	6.44454787746351	6.03047270194498	5.31064966888368	5.78069691580765	4.98508887772037	5.40870928080192	5.99537811801164	6.04870202528402	7.54718062718255	5.60026037353009	6.0503401971086	5.66155845213674	6.77091027547809	6.62312210633578	5.29183264806988	5.02869048655444	5.96788275511041	5.03401432444682	5.66656839785823	4.91878616300739	5.54208463273465	4.79316005757575	6.78191072050137	5.36801078431892	5.06079451841218	4.9066874387593	6.39873084348229	6.31804129639489	5.62531994980467	4.99305043415868
[truncated: 384 more columns]
