# Supplementary material for: Characterization of Platelet Function-Related Gene Predicting Survival and Immunotherapy Efficacy in Gastric Cancer
Source: Front Genet. 2022 Jun 28;13:938796. doi: 10.3389/fgene.2022.938796 (PMC9274243; doi:10.3389/fgene.2022.938796)
Supplement: Supplementary file 10 [file Table1.XLSX]

Gene	Num
TTN	221
TP53	182
MUC16	134
LRP1B	111
ARID1A	110
CSMD3	102
SYNE1	102
FAT4	92
FLG	85
PCLO	81
ACVR2A	77
ZFHX4	77
HMCN1	77
DNAH5	75
OBSCN	74
RYR2	73
SPTA1	72
FAT3	71
CSMD1	70
KMT2D	68
PIK3CA	67
SACS	65
DST	63
PLEC	62
PCDH15	62
SYNE2	59
UBR5	59
LRRK2	59
DMD	59
USH2A	57
DNAH7	57
DOCK3	57
RPL22	56
ADGRV1	56
COL12A1	56
DNAH9	56
KMT2C	55
DNAH11	55
RNF43	55
TTK	55
FAT2	55
MDN1	55
LAMA1	54
GLI3	54
NIPBL	54
CUBN	54
PCDH10	53
AHNAK2	53
XIRP2	53
NBEA	53
RYR3	53
PREX2	52
RP1	51
RYR1	51
VPS13B	51
RIMS2	51
ANK3	50
DNAH3	50
KMT2B	50
NEB	49
TRRAP	49
PTPRT	49
TG	49
RGS12	49
MUC17	48
ZDBF2	48
PXDN	48
LRP2	48
APC	47
ERBB4	47
HERC2	47
SEC31A	46
PCDH17	46
NAV3	46
APOB	46
NRXN1	46
CMYA5	46
RELN	45
RNF213	45
TRIO	45
CACNA1E	45
XYLT2	45
PDZD2	45
ABCA13	45
SDK1	45
MUC6	45
KIAA1109	45
FCGBP	44
MUC5B	44
ANK2	44
CELSR3	44
ZBTB20	44
COL11A1	44
CNTN6	43
AKAP9	43
ABCA12	43
DNAH10	43
PLXNA4	43
ROBO2	42
DNAH8	42
ZFHX3	42
MBD6	42
SLITRK5	42
SRCAP	42
ATM	41
TENM3	41
TCHH	41
MACF1	41
MYO15A	41
ADGRB3	41
MYCBP2	41
DNAH17	41
KMT2A	40
UNC79	40
ASPM	40
DCLK1	40
LRP1	40
KCNB2	40
TRPS1	40
CDH23	40
NALCN	40
ERBB3	40
DIDO1	40
GRM1	40
PRKDC	40
CDH8	39
PEG3	39
SCN10A	39
DYNC1H1	39
NRXN3	39
WDFY3	39
BRCA2	39
AHNAK	39
BSN	39
HECTD4	39
KRAS	39
ASH1L	39
REV3L	39
SPEN	39
TECTA	38
CNTNAP5	38
CREBBP	38
RIMS1	38
ADCY8	38
ESRP1	38
COL7A1	38
COL6A3	38
ANKRD11	38
TENM1	38
FBN1	38
PKHD1	38
TNXB	38
CSMD2	38
GRM5	38
FAT1	37
CHD4	37
EPB41L3	37
STAB1	37
COBLL1	37
DSCAML1	37
ASCC3	37
ATP10A	37
DOCK2	37
TAF1L	37
UNC13C	37
LRP12	36
ABCC9	36
SETBP1	36
CTNND2	36
MSH3	36
DSCAM	36
MYO16	36
ADAMTS18	36
SLITRK1	36
ZNF536	36
ZNF518A	36
SCN9A	36
RBM27	36
ITPR3	36
BIRC6	36
FHOD3	36
TDRD6	36
TCERG1	36
CNTNAP2	36
SULF1	36
TTC3	36
FRAS1	36
FBN2	35
DYSF	35
SCN3A	35
MED12L	35
HUWE1	35
ZNF804B	35
FBXW7	35
CDH10	35
ADAMTS5	35
MAP2	35
ALMS1	35
JARID2	35
DDX27	35
CHD7	35
EDNRB	35
PCDHA11	34
SPEG	34
CDH1	34
DCC	34
KCNMA1	34
SIPA1L1	34
LYST	34
CACNA1C	34
MKI67	34
IGSF10	34
GRIK2	34
FLG2	34
HIVEP3	34
DYNC2H1	34
CELSR2	34
FMN2	34
CDH11	34
TACC2	34
GTF3C1	34
ZNF462	34
LAMA2	34
DNAH2	34
MYH10	34
MXRA5	34
SPECC1	34
UTRN	34
VPS13D	34
HERC1	33
PKHD1L1	33
PTEN	33
MYH7	33
CNTLN	33
SYCP2	33
EPHA5	33
PXDNL	33
SI	33
PAPPA2	33
TMEM132D	33
NFASC	33
KALRN	33
CENPF	33
TENM4	33
RIF1	33
ZNF292	33
MGA	33
TIAM1	33
SORL1	33
VCAN	33
ZNF43	33
TRPA1	33
FRY	33
PCDH19	33
TEAD2	33
ZNF236	33
VPS13A	33
MAGEC1	32
CELSR1	32
DNAH1	32
DLC1	32
EP400	32
SCN5A	32
DCHS1	32
SCN11A	32
SAMD9L	32
ZC3H13	32
ZMYM4	32
SMAD4	32
HIVEP2	32
SLIT2	32
STAB2	32
NF1	32
FLNC	32
IRS1	32
NPAP1	32
HECW1	32
BRWD1	32
FREM2	32
FER1L6	31
LARP4B	31
PTPRD	31
NRIP1	31
ZNF521	31
BCOR	31
FAM135B	31
ZNF831	31
NCKAP5	31
COL5A1	31
MINAR1	31
CACNA1D	31
ADAMTS12	31
DSEL	31
PCDHA8	31
ACACB	31
ROBO1	31
HDLBP	31
PLXNA1	31
COL6A6	31
UBR4	31
FBN3	31
ADAMTS16	31
POLQ	30
ARID2	30
AFF2	30
LRRC7	30
FLNB	30
CHD6	30
ROCK1	30
ZNF609	30
F8	30
SIPA1L3	30
UPF3A	30
COL22A1	30
MYH9	30
NCOR2	30
BMPR2	30
COL1A2	30
VPS13C	30
CUL9	30
RANBP2	30
BCL9L	30
ERICH3	30
BDP1	30
CARD11	30
C3	30
EPG5	30
SPEF2	30
SLITRK2	29
ANK1	29
ASXL3	29
IGF2R	29
AKAP6	29
TNS1	29
SLITRK6	29
MYO3A	29
CPAMD8	29
SIPA1L2	29
EPHA2	29
PZP	29
SCN1A	29
KCNA4	29
TEP1	29
PCDHA12	29
CHD9	29
SPTBN4	29
TRIOBP	29
ADNP	29
PKD1	29
ARFGEF2	29
NEXMIF	29
MEGF8	29
SCAF4	29
COL4A1	29
CIC	29
AKAP13	29
HSPG2	29
NOS1	29
TSHZ3	29
KAT6A	29
PTPRM	29
ADGRG4	28
SVEP1	28
PTPN13	28
MDC1	28
DSP	28
PDS5B	28
PCDHGA12	28
SBF1	28
PRUNE2	28
TNS3	28
TEX15	28
PTPRS	28
ZNF208	28
NCOR1	28
CCDC178	28
EPHB1	28
CUX1	28
SRRM2	28
TRPM3	28
KIF21A	28
CCDC73	28
KDM5A	28
LAMA5	28
HRNR	28
EPHA6	28
ARID1B	28
FAM47C	28
ITPR2	28
BCORL1	28
PCDHA1	28
MRC1	28
CHRM3	28
DOP1B	28
NSD1	28
SALL1	28
GRM7	28
THSD7B	28
GCN1	28
HYDIN	28
MYH2	28
ZAN	28
ARFGEF1	28
NAV2	28
SVIL	28
MTOR	28
NUMA1	27
JMJD1C	27
KCNH8	27
TPO	27
PCDHB8	27
KIAA0100	27
NRXN2	27
BPTF	27
EIF5B	27
MAP1B	27
ZC3H18	27
PBRM1	27
XRN1	27
GRIN2A	27
CDH12	27
DOCK4	27
MYO10	27
BTBD11	27
ASTN2	27
PLEKHA6	27
VWF	27
WDTC1	27
FLRT2	27
NLGN4X	27
FLNA	27
SOGA3	27
ATR	27
PCDHB2	27
DCDC1	27
DOCK10	27
PTCH1	27
MROH2B	27
LMAN1	27
CHD5	27
OCA2	27
DAPK1	27
SLC3A2	27
THSD7A	27
SCN2A	27
FSIP2	27
ADD3	27
CNOT1	27
CDH9	27
PSME4	27
CTNNB1	26
GPR179	26
MIA3	26
TRANK1	26
EVC	26
PCDHB6	26
PCNT	26
PCDH11X	26
KIAA1217	26
KIF26B	26
SPHKAP	26
LAMA4	26
HCN1	26
KMT2E	26
MIDEAS	26
BLM	26
NUP98	26
RAI1	26
TENM2	26
BNC2	26
DISP3	26
ITPR1	26
PCDHB5	26
SMARCA4	26
GALNT17	26
ACAN	26
ATAD2	26
MSH6	26
SORCS1	26
HTT	26
BOD1L1	26
SLC12A7	26
MAP2K7	26
CFH	26
ATXN2L	26
PTPRZ1	26
CNTN3	26
SLCO5A1	26
TLN2	26
PARP14	26
PCDHA13	26
USP34	26
PAPPA	26
ABCB1	26
INPPL1	26
NLRC5	26
MYLK	26
LRRN3	26
CAMTA1	26
JAK1	26
DNA2	25
CEP290	25
RP1L1	25
NUP214	25
GOLGB1	25
ACIN1	25
LRBA	25
FRYL	25
SPAG17	25
SORCS3	25
HLA-B	25
PCDHA7	25
UNC5D	25
EVC2	25
DCAF12L2	25
AL592490.1	25
IRS4	25
PPP1R3A	25
BCL11A	25
CACNA1A	25
NOTCH2	25
MYH13	25
YLPM1	25
CSPG4	25
SZT2	25
CACNA1H	25
XPOT	25
LCT	25
MPDZ	25
RXFP3	25
TET1	25
DMXL1	25
CTNND1	25
NUP210	25
MYH6	25
ASTN1	25
FIGN	25
ABCB4	25
ARHGAP5	25
SEMA5B	25
RERE	25
FANCM	25
COL14A1	25
OTOF	25
SHANK2	25
RBBP8	25
NBEAL2	25
CHD3	25
SPART	25
MAGI2	25
ZNF804A	25
MUC4	25
KIF2B	25
PRRC2A	25
PCDHA3	24
TLL1	24
FN1	24
GOLGA3	24
EPHA3	24
CTNNA2	24
PCNX2	24
WNK1	24
ACACA	24
CFAP65	24
DOCK8	24
ARHGAP33	24
GREB1	24
GPR158	24
CDK12	24
PIK3CG	24
SLC4A3	24
ZNF646	24
ADAMTS9	24
SBNO1	24
NFATC2	24
NIN	24
PLXNA2	24
MYOF	24
FRMD4A	24
KLF3	24
LRP5	24
PLXNA3	24
TUBGCP6	24
GRM8	24
RBM6	24
ABCA2	24
ABCA10	24
PCDH9	24
NCOA2	24
PCDH18	24
WNK4	24
CR2	24
SMARCA2	24
SEMA5A	24
GNAS	24
ZEB2	24
MYOM2	24
WDR55	24
TLR4	24
DPYD	24
DLGAP2	24
TNRC6A	24
WASF3	24
PCDHB11	24
POLE	24
CCDC18	24
SCN4A	24
AKAP7	24
ZNF106	24
HDAC4	24
SORBS2	24
NOTCH4	24
CTCF	24
ADCY10	24
PDE3A	24
SALL3	23
MYH3	23
CACNA1B	23
SPATA31A1	23
LAMB2	23
NBAS	23
DOP1A	23
ADGRL3	23
ITIH5	23
MIS18BP1	23
NRK	23
TMEM94	23
PAX6	23
CNTN4	23
LRRIQ1	23
DHX36	23
UNC5C	23
ZBED9	23
SOX7	23
MYH8	23
GPATCH8	23
PKD1L1	23
SLCO6A1	23
OR51E2	23
BRWD3	23
USP26	23
ATP2B3	23
SPTBN1	23
KCND2	23
GRM2	23
FCRL3	23
TIE1	23
F5	23
SPTB	23
SLC9C2	23
USF3	23
RASA1	23
PTPRJ	23
FSHR	23
PCDHB7	23
LAMA3	23
PCDH8	23
CACNA1S	23
IGSF1	23
NID1	23
CAMSAP2	23
ELMO1	23
TVP23A	23
IGSF9B	23
GRM3	23
SALL4	23
PDZRN4	23
AHCTF1	23
MICAL2	23
TNKS2	23
KCNT2	23
POGZ	23
MORC1	23
TNN	23
NOTCH1	23
RTTN	23
HFM1	23
KIAA1549	23
ABCC5	23
MAP3K4	23
WDR90	23
CD93	23
LIPT1	23
CCDC88A	23
SLIT3	23
CPXM2	23
CEP250	23
NCAM2	22
PARD3B	22
WASHC2A	22
CEMIP	22
KANSL1	22
PCDHGA5	22
SDK2	22
TLN1	22
KIRREL1	22
GSE1	22
TRIP12	22
ICE1	22
NTNG1	22
CTNNA3	22
HIVEP1	22
SCLT1	22
GRIN2B	22
SLC12A1	22
PCDH7	22
CHD2	22
VIRMA	22
SPTBN5	22
A2M	22
PCDHB9	22
IMPG2	22
ABCC4	22
ARHGEF17	22
EPPK1	22
PTPRU	22
ATRX	22
CCDC40	22
GRID2	22
ST18	22
PHF2	22
GLYR1	22
KCNQ3	22
DMXL2	22
ZZEF1	22
MYO5A	22
SPTAN1	22
HMMR	22
CNTNAP1	22
SAMD9	22
TULP4	22
BRINP3	22
MAP1A	22
AFF3	22
MKRN3	22
PCDHA4	22
SUPT6H	22
PRRC2B	22
EIF4G1	22
SPAG9	22
MYO1F	22
TBC1D23	22
SETX	22
PHF3	22
PKDREJ	22
SMC6	22
TSHZ2	22
PTPN23	22
BRAF	22
MTUS2	22
RABGAP1	22
CACNA2D3	22
MYH11	22
PLXNB2	22
MED23	22
PAX1	22
CCT8L2	22
PCDHB12	22
PRDM2	22
FILIP1	22
RTN3	22
KCNH5	22
PCNX1	22
LAMB4	22
SETD1A	22
CPS1	22
BTBD7	22
DIP2C	22
ABCC8	21
AR	21
DCAF12L1	21
ANKRD12	21
TNC	21
XDH	21
ADGRL2	21
ATP6V1B1	21
PCDHAC1	21
CNTN1	21
FREM1	21
NOL6	21
TAF1	21
TP53BP1	21
OPLAH	21
THSD1	21
CDH20	21
MYH7B	21
STAT5B	21
AFDN	21
ZFR	21
MPRIP	21
SPG11	21
IRF2	21
DENND3	21
TIAM2	21
TTF1	21
AGAP1	21
ASAP1	21
DHX16	21
NAV1	21
SEC16A	21
RGS22	21
ITGAV	21
LAMB3	21
DDX17	21
RHOA	21
RUSC2	21
COL24A1	21
SHANK1	21
ADGRB1	21
MYT1L	21
FSTL5	21
PRAG1	21
COL15A1	21
CD163L1	21
BRSK1	21
SP140	21
BRD3	21
EVPL	21
GRIP1	21
CASZ1	21
CDK5RAP2	21
GRID1	21
FILIP1L	21
NCAN	21
COL27A1	21
PLEKHA5	21
MYO9A	21
FLT4	21
ZNFX1	21
PRAMEF15	21
ZNF638	21
RAD51AP2	21
FBXL7	21
CSPP1	21
STAG1	21
OSBPL1A	21
PNPLA7	21
ELAPOR2	21
CASD1	21
CAMSAP1	21
SMC2	21
KDM6B	21
SLX4	21
SHPRH	21
DLG2	21
ROS1	21
ATP1A4	21
ZFAT	21
TJP1	21
CDC7	21
LRFN3	21
POP1	21
C2CD3	21
AKAP12	21
PTPRF	21
WWC3	21
LRRC4B	21
TNR	21
PIK3C2B	21
SFMBT2	21
ALPK2	21
RALGAPA1	21
TUT4	21
PCDHGA6	21
WDR33	21
STAU2	21
SYCP1	21
SPTBN2	21
SPATA31D1	21
TTI1	21
DAB2IP	21
KCNJ3	20
PPIG	20
MMP16	20
PLEKHG1	20
AMPD3	20
LINGO2	20
CAD	20
PRX	20
ARHGEF10	20
ZMYND8	20
NES	20
PRICKLE2	20
BRD1	20
MDGA2	20
USP9X	20
PRR11	20
GRIN3A	20
SEL1L3	20
BICC1	20
BTAF1	20
SEMA6D	20
KIF20B	20
GART	20
CYFIP2	20
ZDHHC8	20
ZNF99	20
PCDHGA8	20
RAB3GAP2	20
ZBTB38	20
CASP8AP2	20
POLR1A	20
NRG3	20
CNTNAP4	20
XIRP1	20
ATRNL1	20
BCL9	20
EIF4G3	20
KNTC1	20
TBC1D4	20
TRPC5	20
ANO4	20
ZNF835	20
TRHDE	20
TOGARAM1	20
MYO5C	20
DLG5	20
KCNH1	20
EPRS1	20
GBF1	20
TRIM9	20
ATP2B2	20
ARFGEF3	20
TM9SF3	20
PDZRN3	20
B2M	20
CR1	20
PRICKLE1	20
NKTR	20
FZD10	20
GRIA1	20
UTP20	20
CDHR2	20
CHST1	20
MBD5	20
KDM3B	20
PTK2B	20
KCNQ5	20
VCPIP1	20
NUP205	20
NOTCH3	20
ZFP37	20
COL5A2	20
SLC12A5	20
TLE4	20
PRG4	20
TMEM132E	20
PCDHA6	20
PTPRB	20
KLHL14	20
JCAD	20
DDX10	20
PCSK5	20
MADD	20
SCAF1	20
GOLGA4	20
HSPA12A	20
ABCA7	20
MAP7D1	20
AQR	20
GNPTAB	20
ELOA	20
ATP10D	20
CACNA1I	20
ADAMTS10	20
BCHE	20
ZNRF3	20
DUOX2	20
SSH2	20
PCDHB3	20
ATXN7	20
KDM2B	20
SGO1	20
COL11A2	20
FETUB	20
CDC42BPB	20
KIF4B	20
TRPM1	20
PTPRG	20
RASAL2	20
ARSJ	20
CRB1	20
PPP1R26	20
NUP210L	20
PLCE1	20
CDH6	20
ZNF516	20
MYH14	20
TMPRSS15	20
ZFYVE26	20
SIGLEC1	20
ADCY2	20
SNX25	20
PLXNC1	20
PCDHA9	20
CHRM2	20
CLCN3	20
ZNF71	20
ZNF407	20
CLUH	20
CCNB3	20
ELOA2	20
ANKRD50	20
CPSF1	20
SGO2	19
PTPRC	19
PRTG	19
SCUBE2	19
HECW2	19
PCDHB14	19
SHOC1	19
ADAMTSL3	19
ARMC4	19
SETD2	19
KIF21B	19
DPP10	19
IFT172	19
MAN2B2	19
WDR62	19
ATP4A	19
NR2C2	19
CEP350	19
AMOTL2	19
ZNF347	19
E2F7	19
EIF2AK3	19
NUAK1	19
ADAMTS1	19
MYO18B	19
ADAMTS14	19
MLH3	19
EGFLAM	19
DCSTAMP	19
ST6GAL2	19
CAMTA2	19
KAT6B	19
ATP2A1	19
WDR47	19
ITGB4	19
PC	19
PRAMEF14	19
CADM1	19
SOHLH2	19
PCNX3	19
ARHGEF11	19
PTPRK	19
GIGYF1	19
NCOA1	19
OBSL1	19
PLXNB1	19
PPL	19
MYH1	19
EP300	19
KIRREL2	19
ZC3H4	19
FOXP2	19
TAOK2	19
CPEB2	19
COL6A2	19
KIF13A	19
SENP1	19
KIAA1549L	19
ARPP21	19
KIF16B	19
RHOBTB2	19
STAMBPL1	19
NDST4	19
KIDINS220	19
SCRIB	19
GRIA2	19
DNAJC13	19
ATF7IP	19
TANC1	19
PFKP	19
NPBWR1	19
ERMP1	19
PAMR1	19
ARID4B	19
PEAK1	19
TNS2	19
LIG3	19
CDH2	19
ASXL1	19
PRPF8	19
ZNF366	19
ARHGAP39	19
COL4A4	19
IBTK	19
NINL	19
PI4KA	19
DLGAP3	19
LAMC3	19
TCF7L2	19
VWA8	19
AXIN2	19
PLK1	19
ZNF667	19
ANKRD30A	19
LRRIQ3	19
ALPK3	19
LRFN5	19
TUSC3	19
ABCA5	19
IGSF9	19
PCDHGB1	19
MIA2	19
TNRC6B	19
CNGA4	19
TEK	19
CUX2	19
PPP1R10	19
UHRF1BP1	19
LRP4	19
SEMA3E	19
TPR	19
ERBB2	19
CDH18	19
EYS	19
NPAT	19
UBE4B	19
TRPC4	19
ZC3H12A	19
CYP7B1	19
SV2A	19
KLHL4	19
HECTD1	19
PLCL1	19
AMPH	19
KLHL1	19
WDR49	19
PDCD11	19
KCNK9	19
ACTN2	19
TET3	19
TNRC6C	19
SLC8A2	19
MYH4	19
CASP8	19
CASS4	19
RPS6KA6	18
ADCY1	18
CTTNBP2	18
CDC14A	18
KNL1	18
MAGI1	18
PCDHB13	18
CACNA1G	18
MYO6	18
LTBP1	18
ITSN2	18
PCDHB15	18
BOC	18
ZNF423	18
GRIK3	18
TASOR2	18
ESF1	18
NAA25	18
KCNT1	18
CCDC80	18
NLGN1	18
SLC4A11	18
PPRC1	18
BRINP1	18
SMG1	18
MROH1	18
PSD	18
ZNF98	18
DLGAP4	18
PTPRN2	18
PGR	18
ATP13A3	18
CSGALNACT1	18
RNF31	18
KIF17	18
DHX30	18
EPHB6	18
NRAP	18
SLC8A1	18
KHDRBS2	18
MTCL1	18
QSER1	18
ARHGAP30	18
TBC1D9B	18
SF3B2	18
AEBP1	18
CUL7	18
GOT1L1	18
PDE3B	18
SLC32A1	18
LTN1	18
ARHGAP35	18
MUSK	18
F13B	18
NRG1	18
SNAPC4	18
ADAMTS2	18
SP100	18
COL20A1	18
SLC12A9	18
DUOX1	18
MED13	18
PAX2	18
ZBTB21	18
TTLL5	18
PRDM9	18
MED13L	18
ZBTB7C	18
PHLDB1	18
ROR2	18
GLI2	18
MCPH1	18
ARFGAP2	18
IL16	18
CAMSAP3	18
ZMYM2	18
LARP1	18
GPC6	18
DACH2	18
ZNF142	18
KIF27	18
EPHB2	18
KNDC1	18
PDS5A	18
FRMPD3	18
PCCA	18
RUSC1	18
NCOA7	18
ZIC1	18
MYO7B	18
ADAD1	18
STXBP5L	18
OR4P4	18
CEP128	18
MAGEC3	18
ROCK2	18
HEATR5B	18
SMO	18
ADGRL1	18
IGF1R	18
WNK2	18
SPTY2D1	18
ADCY3	18
CNTN5	18
DOCK7	18
CEP192	18
RBBP6	18
RICTOR	18
IL7R	18
AUTS2	18
AGRN	18
KDM5C	18
AGO1	18
ATP10B	18
PROX1	18
GCC2	18
CELF4	18
DENND4B	18
ZC3H3	18
RBP3	18
TRPC6	18
HEATR1	18
ZFPM2	18
GABBR1	18
JAKMIP1	18
MICAL3	18
ANKRD17	18
ABCA3	18
NSD3	18
EYA4	18
PLCG1	18
POLR2A	18
SLC6A15	18
NLRP9	18
NEBL	18
OSBPL6	18
ERCC6L2	18
TCF20	18
PHACTR2	18
KSR2	18
SMARCC2	18
CFAP206	18
ADCY7	18
CLOCK	18
ARID4A	18
NYNRIN	18
DAGLA	18
PLXND1	18
MSR1	17
RECQL4	17
ARHGEF15	17
CNGB1	17
AGO2	17
EGFR	17
COL1A1	17
ATP8B1	17
A2ML1	17
ARHGAP31	17
EBF3	17
CDH24	17
UBE3B	17
LTBP4	17
DIAPH3	17
PIK3CD	17
IFI16	17
GTF3C3	17
COL4A2	17
ADNP2	17
RNF6	17
PTPRO	17
ADCY6	17
GPRASP1	17
CCAR2	17
ZNF608	17
THSD4	17
SEMA6A	17
CYLC1	17
OR4C16	17
HK1	17
AMER1	17
KDM5B	17
PITPNM3	17
TRERF1	17
SND1	17
C6orf118	17
TTLL7	17
LCOR	17
SETDB1	17
DOCK1	17
TOP2A	17
SLC45A4	17
CARMIL3	17
PHF20L1	17
ATXN1	17
FAM135A	17
NLRP12	17
MEX3B	17
ATP9A	17
DPP6	17
KIF1B	17
RANBP6	17
MARF1	17
MAST2	17
KANK1	17
CKAP5	17
AP3B1	17
EIF2B3	17
ZNF793	17
PCDHGC3	17
MTIF2	17
ANKHD1-EIF4EBP3	17
KCNG1	17
KLC2	17
AKAP11	17
DZIP1L	17
CFAP61	17
DOCK6	17
USP13	17
MYOCD	17
UMODL1	17
ABCC6	17
SYNGAP1	17
HTR1A	17
KCNN2	17
JAG1	17
AXL	17
OR2T12	17
WAPL	17
PPFIA2	17
SIN3A	17
KCTD3	17
MCHR2	17
MYRF	17
GUCY2C	17
MMRN1	17
CSRNP3	17
TPTE	17
CFAP74	17
SOS2	17
PCDHGB6	17
CDH4	17
CARMIL2	17
AVPR1A	17
ARHGAP20	17
ADGRL4	17
CCN4	17
VRTN	17
LPA	17
NR3C2	17
CDC42BPG	17
DENND4C	17
LTBP3	17
PCDHGA1	17
LHCGR	17
EHMT2	17
WDR72	17
USP31	17
NOS3	17
EPHA4	17
PRRC2C	17
KCNH7	17
SEMA3A	17
AMY2B	17
MAST4	17
CABIN1	17
HEPH	17
AOC1	17
CDKN2A	17
TNKS1BP1	17
MUC2	17
NUP188	17
EDRF1	17
SHROOM3	17
PRAMEF20	17
TRAPPC8	17
GLI1	17
PCARE	17
TNRC18	17
PTCHD4	17
ESPL1	17
GNAZ	17
CASKIN1	17
ITPRID1	17
PCF11	17
ANOS1	17
FAM184A	17
COLEC12	17
BIVM-ERCC5	17
ELFN2	17
ZNF827	17
SMC4	17
ATG2A	17
EML1	17
CIT	17
ITSN1	17
PCDHB16	17
RNF128	17
DENND5A	17
MFSD14A	17
APPL1	17
MAGEL2	17
WRN	17
BBS9	17
MN1	17
ADAMTS13	17
AHDC1	17
HCFC1	17
CLIP2	17
SATB1	17
IFT122	16
TMPO	16
E2F8	16
KCND3	16
SMG5	16
OR10Z1	16
ADAMTSL1	16
PNPLA6	16
SEC63	16
PREX1	16
KCNV1	16
ADRA1A	16
PCDHGA4	16
SCUBE3	16
SASS6	16
SIK3	16
NID2	16
PRPF40B	16
RIMBP2	16
DUS4L-BCAP29	16
CRYBG2	16
CKAP2	16
PCDHA2	16
LAMC1	16
GOLGA2	16
ERCC6	16
FNDC1	16
KL	16
MTUS1	16
MAG	16
PCDHB4	16
TRPM2	16
RAPH1	16
TET2	16
PER2	16
LILRB1	16
PRKG1	16
PLCB4	16
F13A1	16
VEPH1	16
NEO1	16
ABCA9	16
MED12	16
TRO	16
MAP7D3	16
OR5M3	16
ARHGAP32	16
ZNF48	16
FOXG1	16
APBA2	16
COIL	16
EPHA7	16
TP53BP2	16
FASN	16
EXTL3	16
ADAMTS19	16
RB1CC1	16
KANSL1L	16
ESRRG	16
BAZ1A	16
IQGAP1	16
PRSS36	16
BAZ2B	16
DDX60L	16
DLEC1	16
DDX60	16
LRRTM1	16
RALGAPB	16
EPHA10	16
PRKCE	16
RADIL	16
RAD50	16
LRRK1	16
PALM2AKAP2	16
THBS4	16
MAGEE1	16
ZMIZ1	16
FAM193A	16
SLC39A12	16
KIF15	16
DCT	16
CAND2	16
PTPN21	16
AMBRA1	16
LATS2	16
ABCA1	16
ST8SIA6	16
PCED1B	16
GABBR2	16
LNPEP	16
OR4C15	16
ABCA4	16
CGN	16
MYH15	16
GTF2IRD1	16
MMP9	16
PASK	16
LRRC17	16
CDH7	16
PCDHGB3	16
EXT1	16
SOX5	16
TONSL	16
ZBED4	16
PCDHAC2	16
KCNA6	16
ITGA7	16
ZNF416	16
PCDHGA11	16
TMEM131	16
HIC2	16
TICAM1	16
PGBD1	16
DNMBP	16
POLR3A	16
SBF2	16
THRAP3	16
ABL2	16
KCNB1	16
GUCY1A1	16
REST	16
CD4	16
USP19	16
GPC5	16
NELL2	16
CNBD1	16
PIGO	16
TTC13	16
CNTRL	16
FNIP2	16
MYT1	16
EXOC1	16
SKIV2L	16
CWF19L2	16
RPGRIP1L	16
TMEM132B	16
OR14C36	16
PNISR	16
MYORG	16
ANKRD26	16
MESD	16
RAD54L2	16
ARHGEF40	16
CSF1R	16
RNF17	16
SPECC1L	16
LVRN	16
HERC5	16
UACA	16
L1CAM	16
ADCY5	16
ZNF711	16
NAP1L2	16
ABCC12	16
CENPC	16
RET	16
C2orf16	16
POSTN	16
LRRC4	16
UNC13A	16
CNGB3	16
KIF3C	16
NLRP4	16
AP3B2	16
IRX1	16
GAPVD1	16
WDR17	16
ZNF568	16
ADAMTS20	16
PSMD2	16
PDZD8	16
PCDHA5	16
INO80	16
CFAP54	16
AGBL1	16
NFATC4	16
CHD8	16
NCOA3	16
INSRR	16
ALK	16
UNC13B	16
SYNCRIP	16
GABRG2	16
PHLDB2	16
ZNF676	16
MARK2	16
DISP1	16
AARS2	16
FARP1	16
ATP7A	16
ARVCF	16
PCDH1	16
TRPM6	16
CEMIP2	16
JHY	16
PHRF1	16
MVK	16
LAMB1	16
KCNA3	16
DOCK5	16
COL9A1	16
ATP2B1	16
USP54	16
ATP1A1	16
GATA3	16
SLC44A4	16
SIM1	16
DDI1	16
SMG6	16
CADPS	16
KCNA5	16
PHLPP2	16
VARS1	16
KATNIP	16
DLL1	16
POTEE	16
ARAP2	16
MTR	16
NCDN	16
KCNH3	16
INTU	16
LTBP2	16
DVL3	16
ABCC3	16
EMILIN3	15
FTSJ3	15
FBXO21	15
OR52A5	15
NLRP3	15
SLC5A6	15
OR4A16	15
CACTIN	15
NSD2	15
GDF6	15
DLGAP1	15
ALPK1	15
TSC2	15
MXRA8	15
LMO7	15
ABCB5	15
MAP3K12	15
SUPT5H	15
PCDHGA3	15
SAGE1	15
ABCC11	15
ZNF800	15
CUL5	15
CRMP1	15
TRPC7	15
NBN	15
HNRNPUL1	15
GRM6	15
CASP5	15
NIBAN2	15
DOCK11	15
CEP170	15
NOMO1	15
PCDHGA7	15
ZBBX	15
ADAM30	15
SEZ6	15
AK9	15
RBM33	15
USP28	15
OSBP2	15
PLCG2	15
SLC18A3	15
ISM1	15
SLC4A2	15
SPOCD1	15
GTF2IRD2	15
INTS8	15
GRIK5	15
PHACTR4	15
RLF	15
NPAS3	15
PRDM16	15
PCDHB10	15
EHMT1	15
FAM13C	15
RPRD2	15
RNF123	15
NCOA6	15
MNDA	15
FBXO38	15
NLRP13	15
EFNB3	15
GRM4	15
CCDC141	15
PTCHD3	15
PIAS2	15
COL8A1	15
SMC1B	15
ZC3H6	15
CYLD	15
MTA1	15
ZKSCAN7	15
SCAP	15
KIF26A	15
TRPC3	15
FHDC1	15
SF1	15
FER	15
WNK3	15
NOD2	15
PSD4	15
DDB1	15
PCDHGB5	15
KIAA1210	15
C10orf90	15
CLCNKB	15
ULK1	15
ATP7B	15
GUCY2F	15
CACNA2D4	15
USP24	15
HECA	15
SLC7A14	15
BAG6	15
DDR1	15
PARD3	15
LRRTM4	15
BEST3	15
CECR2	15
IQSEC1	15
SH3PXD2A	15
NYAP2	15
KCNC4	15
SH3TC2	15
TNIK	15
NCKAP5L	15
WFIKKN2	15
C6	15
LRRC37A3	15
TANC2	15
PLEKHA7	15
CLCA4	15
GAK	15
MSL2	15
RSF1	15
HLA-A	15
PIK3C2A	15
IQCN	15
THBS2	15
SMARCC1	15
ZBTB11	15
ITGAD	15
ARHGEF10L	15
HHIP	15
BMS1	15
DNMT1	15
FRMPD2	15
FAM83H	15
HNRNPM	15
NR4A2	15
TBX18	15
MYO3B	15
KDM4B	15
CTIF	15
TMEM132A	15
CFTR	15
NIPA2	15
USP36	15
OTOGL	15
CYP11B1	15
RASGRF2	15
DENND1C	15
GABRA1	15
HTR1F	15
NYAP1	15
SPINK5	15
CYFIP1	15
PSD3	15
PRF1	15
NPC1L1	15
COL5A3	15
ZSWIM8	15
ITGAX	15
NRP1	15
ZHX2	15
POM121L12	15
SGIP1	15
WASHC5	15
TUBA3C	15
PPP1R9A	15
CNKSR2	15
PDE4DIP	15
RALGAPA2	15
ADAMTSL4	15
PAQR9	15
TRIP11	15
TRIML2	15
SHC1	15
SEMA3D	15
RPTOR	15
ERF	15
ATP8B2	15
XKR4	15
FGFR2	15
MTF2	15
ZNF318	15
ANO3	15
MOCOS	15
MCM2	15
ZNF658	15
MYBL1	15
GPR45	15
CIITA	15
FSTL4	15
CYLC2	15
DEPDC5	15
LRIG2	15
PLXNB3	15
PCDHGA2	15
KCNU1	15
DIS3L2	15
ZNF786	15
NEFM	15
CHGB	15
DGKI	15
BNC1	15
TF	15
BICD1	15
TMC2	15
ITGAL	15
PKN3	15
ADAM28	15
RUNX1T1	15
PYHIN1	15
MCM3AP	15
TTC21B	15
KIAA0232	15
CCDC171	15
SLFN5	15
KIF1A	15
WDR7	15
ZNF479	15
MYOM3	15
SMARCAL1	15
SNRNP200	15
HOXD8	15
NCAPD3	15
FOCAD	15
EEF2	15
TSPOAP1	15
NUP160	14
ZNF473	14
SYCP2L	14
GON4L	14
CRYBG3	14
ZNF862	14
ERC2	14
RAB11FIP1	14
NTRK2	14
RBSN	14
PSPC1	14
ALDH1L1	14
PKN2	14
ATP8A2	14
KDM4D	14
MAPRE3	14
ACAD10	14
EEA1	14
SMC3	14
ZNF606	14
TSPYL5	14
ACTN4	14
CRACD	14
CFAP91	14
DOCK9	14
FAM214A	14
SNX29	14
ALG10	14
DAAM1	14
HKDC1	14
RAPGEF2	14
MYO9B	14
PCDHB1	14
IGHMBP2	14
CACNB2	14
ANKS6	14
BICRAL	14
VARS2	14
PAN2	14
PRKCI	14
CUL1	14
NPC1	14
TESPA1	14
HERC6	14
ST8SIA1	14
CLSTN2	14
SH3KBP1	14
DENND2A	14
CHST8	14
MCF2	14
TAOK3	14
SNTG1	14
KMT5B	14
CILP2	14
HGF	14
OR52E8	14
ATP8B4	14
ANGPT2	14
PLCB1	14
PLAAT4	14
TRPM7	14
PABPC3	14
CCDC39	14
DISP2	14
RAPGEF6	14
GINS1	14
SIN3B	14
CC2D2A	14
DHX9	14
EIF2AK4	14
PCDH12	14
COL4A3	14
NLRP7	14
GPR139	14
BMPR1A	14
PLAG1	14
ZNF540	14
ATP1A3	14
RHBDF1	14
ZNF257	14
EYA1	14
HECTD2	14
PIGG	14
PSD2	14
CHSY3	14
YTHDF1	14
ABCA6	14
ABCC1	14
NUP155	14
KANK4	14
DYRK3	14
HOMEZ	14
FGFR4	14
CCDC28A	14
SETD5	14
OR4N2	14
ATP1A2	14
KCNA1	14
SLC38A4	14
BAP1	14
TBX5	14
SRRT	14
FES	14
LZTR1	14
SALL2	14
ADGRA2	14
[truncated: 15,105 more rows]
