# Supplementary material for: Characterization of Platelet Function-Related Gene Predicting Survival and Immunotherapy Efficacy in Gastric Cancer
Source: Front Genet. 2022 Jun 28;13:938796. doi: 10.3389/fgene.2022.938796 (PMC9274243; doi:10.3389/fgene.2022.938796)
Supplement: Supplementary file 11 [file Table5.XLSX]

A1BG
A2M
AAMP
ABCC4
ABHD12
ABHD6
ACTN1
ACTN2
ACTN4
ADRA2A
ADRA2B
ADRA2C
AHSG
AKT1
ALB
ALDOA
ANXA5
APBB1IP
APLP2
APOA1
APOH
APOOL
APP
ARRB1
ARRB2
BCAR1
BRPF3
CALM1
CALU
CAP1
CD109
CD36
CD63
CD9
CDC37L1
CDC42
CFD
CFL1
CHID1
CLEC1B
CLEC3B
CLU
COL1A1
COL1A2
CRK
CSK
CTSW
CYB5R1
CYRIB
DAGLA
DAGLB
DGKA
DGKB
DGKD
DGKE
DGKG
DGKH
DGKI
DGKK
DGKQ
DGKZ
ECM1
EGF
ENDOD1
F13A1
F2
F2R
F2RL2
F2RL3
F5
F8
FAM3C
FCER1G
FERMT3
FGA
FGB
FGG
FLNA
FN1
FYN
GAS6
GNA11
GNA12
GNA13
GNA14
GNA15
GNAI1
GNAI2
GNAI3
GNAQ
GNAT3
GNB1
GNB2
GNB3
GNB4
GNB5
GNG10
GNG11
GNG12
GNG13
GNG2
GNG3
GNG4
GNG5
GNG7
GNG8
GNGT1
GNGT2
GP1BA
GP1BB
GP5
GP6
GP9
GRB2
GTPBP2
HABP4
HGF
HRG
HSPA5
IGF1
IGF2
ISLR
ITGA2B
ITGB3
ITIH3
ITIH4
ITPR1
ITPR2
ITPR3
KNG1
LAMP2
LAT
LCK
LCP2
LEFTY2
LGALS3BP
LHFPL2
LY6G6F
LYN
MAGED2
MANF
MAPK1
MAPK14
MAPK3
MGLL
MMRN1
MPIG6B
MPL
NHLRC2
OLA1
ORM1
ORM2
P2RY1
P2RY12
PCDH7
PCYOX1L
PDGFA
PDGFB
PDPK1
PDPN
PECAM1
PF4
PFN1
PHACTR2
PIK3CA
PIK3CB
PIK3CG
PIK3R1
PIK3R2
PIK3R3
PIK3R5
PIK3R6
PLA2G4A
PLCG2
PLEK
PLG
PPBP
PPIA
PRKCA
PRKCB
PRKCD
PRKCE
PRKCG
PRKCH
PRKCQ
PRKCZ
PROS1
PSAP
PTK2
PTPN1
PTPN11
PTPN6
QSOX1
RAB27B
RAC1
RAC2
RAF1
RAP1A
RAP1B
RAPGEF3
RAPGEF4
RARRES2
RASGRP1
RASGRP2
RHOA
RHOB
RHOG
SCCPDH
SCG3
SELENOP
SELP
SERPINA1
SERPINA3
SERPINA4
SERPINE1
SERPINF2
SERPING1
SHC1
SOD1
SOS1
SPARC
SPP2
SRC
SRGN
STX4
STXBP2
STXBP3
SYK
SYTL4
TAGLN2
TBXA2R
TEX264
TF
TGFB1
TGFB2
TGFB3
THBS1
THPO
TIMP1
TIMP3
TLN1
TMSB4X
TMX3
TOR4A
TRPC3
TRPC6
TRPC7
TTN
TUBA4A
VAV1
VAV2
VAV3
VCL
VEGFA
VEGFB
VEGFC
VEGFD
VTI1B
VWF
WDR1
YWHAZ
