# Supplementary material for: Characterization of Platelet Function-Related Gene Predicting Survival and Immunotherapy Efficacy in Gastric Cancer
Source: Front Genet. 2022 Jun 28;13:938796. doi: 10.3389/fgene.2022.938796 (PMC9274243; doi:10.3389/fgene.2022.938796)
Supplement: Supplementary file 12 [file Table7.XLSX]

ID	TCGA-HU-A4GN-11A-12R-A251-31	TCGA-IP-7968-11A-01R-2203-13	TCGA-BR-6457-11A-01R-1802-13	TCGA-BR-7851-11A-01R-2203-13	TCGA-CG-5730-11A-01R-1602-13	TCGA-CG-5728-11A-01R-1602-13	TCGA-HU-A4GC-11A-11R-A251-31	TCGA-FP-7735-11A-01R-2055-13	TCGA-IN-AB1X-11A-21R-A39E-31	TCGA-BR-8060-11A-01R-2343-13	TCGA-BR-7703-11A-01R-2055-13	TCGA-CG-5734-11A-01R-1602-13	TCGA-HU-A4HB-11A-11R-A251-31	TCGA-HU-A4GY-11A-11R-A36D-31	TCGA-FP-7829-11A-01R-2055-13	TCGA-CG-5721-11A-01R-1602-13	TCGA-BR-7715-11A-01R-2055-13	TCGA-BR-6802-11A-01R-1884-13	TCGA-CG-5720-11A-01R-1602-13	TCGA-IN-7806-11A-01R-2055-13	TCGA-CG-5733-11A-01R-1602-13	TCGA-BR-7717-11A-01R-2055-13	TCGA-BR-7704-11A-01R-2055-13	TCGA-BR-6454-11A-01R-1802-13	TCGA-HU-8238-11A-01R-2343-13	TCGA-BR-6453-11A-01R-1802-13	TCGA-HU-A4GP-11A-21R-A251-31	TCGA-BR-7716-11A-01R-2055-13	TCGA-IN-8663-11A-01R-2402-13	TCGA-HU-A4GH-11A-11R-A36D-31	TCGA-IN-AB1V-11A-11R-A414-31	TCGA-CG-5722-11A-02R-1602-13	TCGA-BR-8484-01A-11R-2402-13	TCGA-BR-8077-01A-11R-2343-13	TCGA-IP-7968-01A-11R-2203-13	TCGA-VQ-AA64-01A-11R-A414-31	TCGA-RD-A8NB-01A-12R-A39E-31	TCGA-HU-A4H0-01A-11R-A251-31	TCGA-BR-4369-01A-01R-1157-13	TCGA-D7-A6EV-01A-11R-A31P-31	TCGA-BR-4361-01A-01R-1157-13	TCGA-VQ-A8PQ-01A-11R-A414-31	TCGA-BR-8592-01A-11R-2402-13	TCGA-FP-8209-01A-11R-2343-13	TCGA-BR-8059-01A-11R-2343-13	TCGA-BR-6801-01A-11R-1884-13	TCGA-FP-8211-01A-11R-2343-13	TCGA-CG-5717-01A-11R-1602-13	TCGA-BR-8081-01A-11R-2343-13
ABCC4	1.4581	0.666	2.4963	1.3407	1.098	1.7148	2.0766	3.4276	0.8201	1.2291	2.6062	1.1303	4.6278	1.5216	0.7715	1.4226	2.3606	0.9948	1.655	0.4884	2.237	2.1851	1.9361	2.481	1.1319	1.6835	2.2742	2.8175	0.6399	1.7195	0.8527	1.6856	5.6677	5.1142	5.9902	2.1504	3.4786	1.9866	7.0181	3.5991	1.94	4.6021	1.9406	2.9291	1.6746	1.1974	1.2925	1.0012	2.2546
ABHD6	5.2082	1.7349	32.1477	11.0915	24.276	5.6452	3.0563	2.8837	2.4324	3.6554	6.852	12.9054	2.2017	3.1964	3.3268	6.0997	5.7847	9.2988	8.3118	4.1423	6.631	4.5802	7.425	8.2002	30.8618	8.3304	3.6241	9.7602	3.2205	3.255	2.6775	8.275	4.4322	3.0691	3.3172	1.5927	3.7273	5.1016	3.52	2.4584	2.4596	3.6359	4.2821	3.5535	4.3097	2.7029	4.9288	4.3428	3.7638
ACTN2	13.9456	0.0065	0.2634	0.0165	0.0547	0.0662	5.0008	7.6065	0.034	5.1137	0.0171	0.0096	2.9188	19.3036	10.1328	0.0473	0.0557	0	0.0051	0.0674	0.0246	1.1938	5.2432	1.6848	0.0231	0.3705	5.228	0.9115	0.0662	14.0477	0.1273	1.2649	0.0637	0.0338	0.0488	0.0502	0.0283	0.0254	0.3989	0.0246	0.1385	0.0954	12.0065	0.5849	0.9015	0.1071	0.0239	0.026	0.045
AHSG	0.0062	0.0446	0	0	0	0	0	0	0.0767	0	0.02	0	0	0.0251	0.0239	0	0.0109	0	0	0.0461	0	0.0089	0.0053	0	0	0.0274	0.011	0.6852	0.0696	0	0.0841	0	0.0062	0.193	0.0779	0.0813	0.007	0	9.4251	0.0244	0.0079	0.0425	0	0.0143	0	0	0.6136	0.0395	0.013
APOA1	282.3064	0.0721	1602.2185	722.2942	2915.5356	9.4735	0.9083	1.0838	0	2.0725	0.6619	2570.6553	1.7529	0.5069	0.2221	2.8328	1.8476	109.3964	777.2467	0.0266	5.8935	1.6145	76.6646	6.4891	4661.1486	491.9486	0.2104	3.7054	0.0281	27.0613	0.0364	0.1199	27.6092	84.9593	11.2338	3.4313	0.0994	0.0603	432.496	3.9404	0.0479	0.1473	6.9029	0.2599	0.3304	0.064	0.7787	0.0959	0.0524
CD36	6.5971	0.8495	12.707	15.5043	14.4019	2.0008	2.5972	3.7393	0.5723	2.9497	1.7336	11.4924	4.1223	5.5419	4.2061	2.3224	3.3434	4.333	6.6597	0.2051	2.0642	3.0125	4.5112	2.9813	32.9973	6.7225	6.2932	3.6973	0.3402	7.1869	0.8304	5.0131	1.743	0.7401	0.6615	0.7193	1.026	0.7579	2.2329	0.2041	1.373	3.2716	4.6424	5.4462	0.9999	0.3015	0.343	0.7071	3.2147
CFD	94.3299	81.8161	99.0307	99.7752	175.1483	53.0148	204.6007	362.5249	152.8487	139.8024	27.6437	242.2596	166.8818	658.1049	431.3731	72.0809	103.406	385.8704	64.8952	42.0436	42.5331	129.7797	531.9696	115.6564	50.2151	142.6124	176.9812	263.0646	23.465	402.7888	47.6553	117.6208	13.1092	7.0123	5.3183	11.7242	38.0872	10.6372	16.9418	6.568	17.7378	12.6976	59.7688	76.2204	12.1401	6.209	4.5235	32.3145	53.677
CLEC3B	18.8394	7.3584	8.2887	10.2658	15.8069	14.4621	28.2679	37.4138	7.6649	10.5072	5.2908	31.9859	37.2207	20.3232	67.4536	18.4271	18.4773	93.8142	15.5361	2.2802	14.1494	17.2064	34.1002	11.1721	6.9268	20.253	31.3807	26.465	0.4071	26.1703	1.4994	17.257	1.1062	4.1914	1.5515	0.9259	2.0548	0.7936	0.9545	0.4261	0.5328	2.5539	4.2878	8.4997	1.4036	1.9411	0.793	1.3699	1.2244
COL1A1	60.0089	68.6982	64.3075	59.7341	49.2698	70.8254	37.9772	40.0566	8.5535	41.0978	124.1422	29.6618	69.4576	53.0201	120.7647	19.9821	33.8108	8.0264	58.8399	3.7274	122.9015	26.5007	80.1314	62.3292	17.3276	29.7748	56.6493	47.0667	3.2911	70.7307	12.0496	49.7874	183.4396	171.92	441.5089	2286.0308	544.1037	101.1664	190.5478	408.4075	649.0976	610.9538	404.7404	384.5516	1579.6849	801.2172	134.4338	47.9189	1026.8258
COL1A2	42.0366	42.7758	54.7223	42.7278	41.4849	40.3564	50.3887	71.3022	17.2663	49.3637	65.8604	31.5293	66.4725	55.5893	130.7299	13.9714	28.5588	9.9857	33.3721	6.3732	55.4539	24.5457	89.3087	45.3248	13.3567	23.4347	51.9855	44.0227	3.0654	88.6932	18.8773	41.744	103.2532	83.7598	227.8661	851.8519	207.8216	41.6031	136.6854	117.9086	410.8172	237.4956	211.8378	207.0712	599.3253	278.2049	58.6114	36.0289	350.6722
CYRIB	2.5386	4.7059	3.972	4.4839	4.8973	5.4872	2.1316	1.3755	3.2432	2.4833	5.2593	4.035	2.1739	1.7034	1.3745	3.29	8.793	4.9915	4.5592	3.2196	4.9077	9.4885	2.764	4.9281	5.0747	4.4621	2.1768	5.5108	4.1141	1.9247	3.2797	3.5357	8.4592	9.4452	9.8305	8.2179	9.3836	15.8237	11.2665	14.6618	16.6324	8.9108	4.5472	5.2062	6.9171	6.8345	6.0353	5.6167	10.4132
DAGLA	0.9116	3.8245	1.5274	2.2388	1.7081	0.9169	0.758	1.485	3.8493	1.3456	1.662	1.0546	0.9682	1.5296	1.6425	0.4695	0.6485	0.1101	2.1154	3.6995	0.9896	0.6849	2.1039	2.0427	1.002	1.884	1.218	1.877	2.6117	1.39	3.7881	2.0549	5.0611	4.1722	4.2102	5.0697	4.0862	2.9921	5.6167	2.8225	1.1794	4.6836	3.3948	2.3607	1.6546	8.7935	3.2977	4.569	2.3051
DGKB	1.623	0.0562	0.0095	0.0346	0.0803	0.0053	1.5298	0.2503	0.0882	2.8622	0.0062	0.0041	1.0651	0.3512	5.009	0.0151	0.0102	0.0262	0.0033	0.0184	0.0079	0.549	2.6447	0.1823	0.0016	0.1172	1.8349	0.0559	0.0682	1.1972	0.1514	0.1339	0.0668	0.0294	0.0065	0.0237	0.0344	0.0093	0.0248	0.0414	0.0221	0.0992	0.3365	0.2051	0.0711	0.0111	0.0076	0.0388	0.0439
DGKG	2.4033	0.745	0.5325	1.0853	0.8603	0.2742	4.781	2.0659	0.7012	1.7892	0.1255	0.6013	5.3307	2.9984	10.3383	0.235	0.3888	0.1972	0.3754	0.7362	0.1607	0.8133	2.7818	1.3464	1.1383	0.7392	4.8366	0.9368	0.3963	6.0324	1.9482	0.7584	0.6824	0.1627	0.5907	0.1395	0.4043	0.3481	0.104	0.0826	0.1403	0.6876	2.0399	6.3118	0.2744	1.4689	0.2689	0.2778	0.1557
DGKI	0.1231	0.0114	0.0329	0.0276	0.017	0.0355	0.1537	0.1451	0.0141	0.066	0.0352	0.0112	0.1927	0.2334	0.262	0.0061	0.0341	0	0.0239	0.0084	0.0208	0.0468	0.0954	0.0634	0.011	0.0169	0.1865	0.0235	0	0.2023	0.0137	0.0423	0.0514	0.049	0.1443	0.1731	0.1672	0.0312	0.2138	0.0374	0.2632	0.0398	0.5351	0.3593	0.3916	0.1974	0.0586	0.0304	0.085
F2	0.0924	0.0078	0.0238	0.0395	0.0392	0.0594	0.0907	0	0	0.0578	0.0643	0.0153	0	0.1023	0.0292	0	0.0285	0	0	0.023	0.049	0.031	0.1244	0.1043	0.0246	0.008	0.0335	0.0505	0.0243	0.1359	0.0053	0.0519	0.098	2.4366	0.1021	0.2399	0.0184	0.0087	8.7326	0.0641	0.0345	0.069	0.0542	0.0749	0.0844	0.0069	0.0057	0	0.034
F2R	5.5487	11.4259	13.1672	6.0876	8.2485	7.2738	4.0641	5.2783	1.3904	4.621	15.1668	3.357	5.1564	5.907	5.622	6.5058	8.442	5.2245	6.3017	0.9032	10.1325	8.5487	5.8639	9.7271	3.561	6.9479	5.3713	7.6959	0.6756	5.5205	2.4453	6.706	47.3866	27.5304	52.6804	16.5069	21.2602	17.6316	46.0018	6.6497	49.2404	18.8542	31.3258	45.0329	40.0685	17.6166	8.6932	14.4883	16.9933
F2RL2	3.7849	0.8171	1.9713	1.2279	2.1968	1.4424	2.6245	2.7578	0.1923	0.8815	3.4754	1.0449	1.9663	3.9449	2.5216	0.7709	1.3864	0.458	1.3907	0.0342	2.0047	1.4365	1.0414	2.1997	0.7542	1.3714	2.2399	0.9769	0.1358	1.7176	0.1484	1.1441	10.4452	11.7487	11.048	0.5716	4.413	7.9633	15.9421	0.8223	9.5726	2.171	11.1434	12.5943	12.0781	5.3479	0.9975	1.522	2.4983
F5	0.6477	1.477	1.5717	4.5332	2.626	1.0435	0.0458	0.0412	0.0842	0.5883	0.7171	2.7275	0.0927	0.081	0.0903	1.3148	0.7253	1.1505	2.2739	0.0062	1.3889	0.8118	1.3415	2.6224	5.6572	2.3334	0.057	2.1996	0.0099	0.2488	0.1505	3.2812	12.2205	9.9463	9.0229	3.4333	0.603	15.0375	6.2443	0.6196	0.9257	16.983	0.3309	1.5956	5.849	0.4978	24.4463	2.58	0.9574
FCER1G	19.2783	29.9517	31.6269	20.4751	31.5809	89.2875	23.7838	15.4332	3.5634	17.4058	28.1053	47.5184	22.5034	23.4745	19.8601	39.0444	113.5292	50.1184	49.2305	2.8291	61.8767	109.2199	30.6164	41.3749	9.5823	57.5703	26.0594	38.2186	2.7518	30.0038	3.8094	32.4482	78.6173	406.0677	34.6724	26.9813	62.437	81.6818	67.3492	29.2528	147.3972	54.0465	33.8028	40.5512	57.2285	40.6149	34.8736	31.8842	246.3664
FLNA	1373.0981	204.5086	136.7496	49.5643	72.8404	58.9347	1260.7675	2260.7488	157.4116	578.6128	46.0652	32.1404	1914.1753	1803.9669	2336.5146	33.0352	76.283	7.4898	56.616	174.2088	41.6642	216.8572	1194.8511	546.746	22.0579	100.706	1724.0779	320.6419	71.8279	1927.1694	794.235	481.8933	88.3514	31.3136	184.2694	154.6107	332.3584	82.8596	65.7013	60.3078	66.2328	163.7517	1604.8453	1997.9979	284.2425	228.2632	32.9566	103.8232	112.5497
GNG7	10.5805	6.5643	6.8723	2.6862	4.4233	13.1522	8.6248	8.8545	3.4658	5.9676	5.8101	2.6436	7.2019	8.7174	10.8836	5.926	13.5432	3.0666	5.7786	3.0573	10.1647	9.5843	9.0169	7.5792	1.6756	5.4164	7.9206	5.3641	2.402	8.2181	10.9228	8.6443	1.1741	0.5441	0.9543	0.8421	0.9692	0.6684	0.735	0.1876	0.3694	6.5309	5.5567	9.0168	1.2852	0.602	0.6332	2.309	2.7573
GNGT1	0.0239	0.0343	0	0	0	0	0	0.0065	0.0844	0	0.0064	0	0	0.0885	0	0.0207	0	0.0308	0	0	0	0	0.0051	0.0104	0.1218	0	0	0.0238	0.0804	0.0272	0.0058	0.2284	0.006	0.7594	0.4604	1.7462	0	0.0048	1.7139	4.1931	0.0076	0.8766	0.0398	0	1.1582	0.5105	0	0	0.0062
GP6	0.0407	0.0731	0.0111	0.037	0.1103	0.0742	0.034	0.0659	0.5703	0.061	0.0383	0.0573	0.0719	0.1781	0.0901	0.0707	0.1159	0	0.0344	0.2914	0.1195	0.0364	0.0691	0.08	0.0749	0.3069	0.0898	0.0338	0.1369	0.1621	0.1575	0.081	0.0459	0.1307	0.155	0.3374	0.0979	0.0489	1.2982	0.0501	0.1877	0.9406	0.2287	0.2693	0.0426	0.0324	0.1124	0.1815	0.1912
LYN	5.6592	5.5301	16.7838	21.4071	14.473	11.9213	2.3207	2.2763	0.9826	3.4294	13.4794	9.6889	1.896	2.1871	2.2647	6.3464	16.8008	6.0484	14.5994	1.7792	9.5118	17.6266	5.881	11.5069	24.8065	15.7947	2.0023	13.9812	0.8557	2.9886	1.9513	8.1237	20.1465	25.6931	14.556	17.792	23.8307	39.6145	9.0702	25.6353	21.4427	24.7593	9.9546	10.0443	8.0663	5.6916	13.0716	7.5706	19.7622
MMRN1	4.7669	7.2976	3.1822	4.9638	0.7455	4.8065	4.3668	7.2623	1.5509	6.0905	3.1035	2.1846	5.9025	9.6827	5.9946	3.2335	11.095	11.6848	1.7766	2.4113	2.5926	10.0485	5.0577	2.3417	1.9196	5.1518	9.5083	3.6288	0.6662	9.7714	2.8132	3.9675	0.9261	0.3105	0.3534	2.3705	4.5887	0.3257	0.6582	0.1499	0.5079	4.0284	5.2721	11.5381	0.6601	0.3693	0.3177	3.3107	1.6156
P2RY1	1.3157	5.259	0.8548	0.7335	0.5566	0.2147	2.4591	0.4919	10.9973	0.9959	0.3872	0.1411	1.5208	1.4471	0.9562	0.1514	0.3171	0.1912	0.491	9.2604	0.2875	0.374	1.5137	0.2628	0.8913	0.8146	2.4968	0.4233	10.008	1.6869	15.3235	0.9166	0.3782	0.3419	2.2797	0.5122	0.4195	0.4363	3.7922	0.4141	0.3798	0.5309	2.0174	2.185	0.3209	0.4115	1.6852	8.0549	0.4529
PDGFB	2.745	5.9663	2.5131	1.5277	1.6763	2.5507	6.9097	6.3416	1.9521	3.3314	4.8213	1.721	4.5118	5.3115	5.5037	2.5127	3.3635	1.0308	2.0797	1.5417	4.9226	3.295	6.8845	3.4669	0.6321	2.5443	5.7031	3.2261	0.819	5.4733	2.7297	3.7093	4.6849	9.8203	12.2536	11.5361	5.577	3.8253	2.8095	3.5202	3.1243	4.6234	6.0296	10.1413	14.5453	9.4958	3.8121	4.2053	5.744
PRKCB	11.8736	0.6953	2.4049	1.714	1.2413	6.4872	18.7173	9.5734	0.3724	6.6299	1.8505	0.7024	15.1046	10.4265	4.204	1.7465	8.8317	0.5008	2.7056	0.4791	3.2108	8.2497	8.487	5.4431	0.9587	2.516	11.7119	2.7666	0.3378	11.1736	1.6979	3.9492	3.4964	1.9895	1.1511	0.6665	4.4738	1.1987	1.3524	0.3357	1.5832	17.9997	10.1094	13.8355	2.2537	0.6001	1.4428	2.0887	4.2039
PRKCG	0.0446	0.0465	0.1596	0.2775	0.078	0.2215	0.0316	0.0087	0.0393	0.0971	0.1656	0.0513	0.0303	0.2617	0.0312	0.0844	0.0781	0	0.2097	0.0043	0.2998	0.1852	0.2784	0.389	0.0275	0.4288	0.025	0.3931	0.0272	0.2027	0.0078	0.3224	3.9789	0.0164	1.8394	2.824	4.5556	2.8424	2.2142	0.0717	0.0824	6.7044	0.155	2.5811	0.0339	0.0775	0.0383	0.0619	1.1412
RHOB	1005.702	172.3284	93.0406	56.8151	92.818	79.0214	978.5401	866.5186	91.4593	605.4425	118.3666	85.5295	699.8928	1047.3556	1122.6585	70.5476	149.047	154.4203	44.9291	76.8761	102.3021	505.6451	1355.9128	702.8328	28.2129	189.9222	1042.2991	428.5367	47.6691	962.1094	87.1672	342.2033	144.9704	109.1074	148.8998	95.6577	221.3649	81.1517	43.6227	52.4649	156.9145	101.1283	482.4016	722.3613	271.4407	118.6038	260.7907	95.0434	110.3153
SELENOP	10.0982	5.8688	26.94	22.9523	31.7184	11.9062	5.2388	4.3664	3.5386	8.4598	8.3498	16.1061	5.3	3.8572	7.6441	9.2457	18.6251	17.1175	18.6757	4.8349	10.0918	16.6062	15.923	7.472	30.6592	16.8788	4.6474	8.6147	3.9356	4.8786	3.6443	9.762	8.4276	21.3687	5.3648	1.4387	1.7516	2.5233	27.2225	1.2844	3.7992	9.3985	10.6593	8.828	1.1756	1.8587	1.3119	9.3	2.9019
SERPINE1	6.6301	39.6738	9.3645	4.0593	2.1518	0.8741	1.5238	5.0857	9.3575	5.4153	6.896	12.5093	21.6428	2.4233	8.6584	1.4681	11.1823	1.686	2.6404	1.9686	3.4085	7.1519	12.4592	20.8831	1.303	10.1483	3.3224	3.7213	1.0262	7.9248	6.7117	4.4282	21.9291	31.496	58.6979	60.4978	17.6951	7.6503	11.2727	13.9498	55.886	19.2237	24.0773	33.9597	41.005	9.4933	8.1449	19.7779	42.4601
SPARC	69.2015	59.7287	70.575	37.3966	48.0885	52.7855	99.0156	150.3126	26.1568	59.6782	77.9562	41.6701	102.5677	88.4101	176.527	30.4436	58.9072	54.1686	40.3361	17.1986	68.4118	69.7075	113.7078	53.2112	19.7461	49.3976	73.0295	61.6242	11.4981	115.616	34.9647	67.305	144.8086	112.9888	289.8598	661.662	177.4906	56.4955	255.8568	97.9108	698.1101	230.1475	211.1249	229.9835	543.8694	321.9732	73.1728	60.6774	332.2934
TIMP1	136.5095	251.7417	118.6321	70.9172	108.4541	182.1826	120.1952	155.2462	54.6805	77.2113	83.4662	145.8677	138.5395	155.9718	200.4381	150.4629	158.9409	130.1164	131.5813	15.7944	221.0825	217.7735	127.6328	189.5767	39.9775	130.028	107.0741	157.2264	17.0653	162.4879	23.6753	161.9379	333.6119	304.7164	207.8898	337.5892	659.4272	239.1371	372.5601	185.8624	914.5416	427.3205	414.8151	258.1051	799.0938	509.8092	675.7426	90.381	553.7
VAV2	3.358	2.8745	11.6117	14.8779	9.9988	6.6473	1.4124	2.0435	2.5101	2.592	8.1218	8.8453	2.083	2.1641	3.6302	3.1692	7.1232	1.2798	12.1088	2.3947	6.1737	4.7476	5.4265	6.5333	16.26	6.883	2.7873	5.6406	1.5689	2.6499	3.7747	6.307	12.4691	8.5425	41.6589	14.1628	13.1604	19.2117	22.6459	21.2267	9.1372	21.4948	7.7735	8.7461	13.9296	18.3566	9.3688	5.2213	11.0503
VEGFA	3.0077	16.681	6.05	8.6915	4.7633	6.4511	1.7618	2.3891	6.5708	4.496	6.6193	6.4424	3.4653	2.0057	2.7993	4.2929	5.4239	3.7879	6.0191	5.4017	5.7448	4.1405	5.4997	9.5803	6.2758	5.2225	2.744	11.3682	3.6422	3.7244	2.2939	8.9677	15.7914	10.2863	23.0675	14.1146	3.9044	19.0905	9.0817	18.2183	8.7759	4.8874	3.3859	4.344	8.6722	8.0469	11.8875	13.9718	7.1268
VEGFD	5.3553	1.0304	1.2271	3.6408	2.7745	1.4921	6.9884	5.4839	0.7111	5.4157	0.8063	3.0645	4.3544	11.3653	9.571	1.2898	8.7819	1.2176	0.7514	0.2536	0.7049	5.903	10.8948	2.9031	0.8983	4.6669	7.6536	2.0512	0.2118	12.9795	0.4445	1.9449	0.3345	0.1362	0.0677	0.2577	0.3634	0.0453	0.1998	0.0372	0.1761	0.6588	0.9638	1.2676	0.1356	0.1766	0.0927	0.0882	0.5191
[truncated: 358 more columns]
